# Supplementary material for: LC-MS-Based Untargeted Metabolomics Reveals Early Biomarkers in STZ-Induced Diabetic Rats With Cognitive Impairment
Source: Front Endocrinol (Lausanne). 2021 Jun 30;12:665309. doi: 10.3389/fendo.2021.665309 (PMC8278747; doi:10.3389/fendo.2021.665309)
Supplement: Supplementary file 1 [file DataSheet_1.xlsx]

## Sheet: 组间差异详情表
Table S1 List of differential expressed endogenous metabolites by T2DM_8w vs NC_8w
ID	Metabolite	Metab ID	KEGG Compound ID	Library ID	M/Z	Mode	Adducts	Formula	Retention time	CAS ID	KEGG Compound First Category	KEGG Compound Second Category	KEGG Pathway ID	KEGG Pathway First Category	KEGG Pathway Second Category	HMDB Superclass	HMDB Class	HMDB Subclass	VIP_pred_OPLS-DA	VIP_PLS-DA	FC(T2DM_8w/Control_8w)	P_value	FDR
neg_5	metab_5794	metab_5794	-	-	291.124	neg	-	-	5.67695	-	-	-	-	-	-	-	-	-	1.1235	1.0862	1.1306	0.004991	0.01994
neg_27	metab_5816	metab_5816	-	-	279.233	neg	-	-	9.18967	-	-	-	-	-	-	-	-	-	1.1068	1.0928	0.9284	3.609e-05	0.0004682
neg_44	metab_5833	metab_5833	-	-	462.287	neg	-	-	5.51813	-	-	-	-	-	-	-	-	-	1.3326	1.2722	1.2314	0.02431	0.06483
neg_54	metab_5843	metab_5843	-	-	241.181	neg	-	-	7.63412	-	-	-	-	-	-	-	-	-	1.9975	1.9326	1.4005	0.0004144	0.002962
neg_79	metab_5868	metab_5868	-	-	970.307	neg	-	-	0.74955	-	-	-	-	-	-	-	-	-	1.1568	1.1109	0.8392	0.005735	0.02222
neg_82	metab_5871	metab_5871	-	-	696.482	neg	-	-	0.74955	-	-	-	-	-	-	-	-	-	1.2228	1.1526	0.8522	0.0002006	0.001686
neg_84	metab_5873	metab_5873	-	-	783.151	neg	-	-	0.7964	-	-	-	-	-	-	-	-	-	1.5289	1.4579	1.4134	0.002276	0.01112
neg_87	metab_5876	metab_5876	-	-	403.11	neg	-	-	0.805467	-	-	-	-	-	-	-	-	-	1.4701	1.4094	0.7848	0.0002072	0.001725
neg_113	metab_5902	metab_5902	-	-	537.068	neg	-	-	4.01338	-	-	-	-	-	-	-	-	-	1.2052	1.1923	1.4519	0.03358	0.08387
neg_119	metab_5908	metab_5908	-	-	607.272	neg	-	-	0.78645	-	-	-	-	-	-	-	-	-	1.4962	1.4329	1.23	0.0001571	0.001396
neg_122	metab_5911	metab_5911	-	-	291.02	neg	-	-	4.38435	-	-	-	-	-	-	-	-	-	1.3316	1.4121	0.6173	0.04328	0.1009
neg_125	metab_5914	metab_5914	-	-	435.952	neg	-	-	4.37533	-	-	-	-	-	-	-	-	-	1.2527	1.3463	0.8089	0.04051	0.0963
neg_126	metab_5915	metab_5915	-	-	425.181	neg	-	-	4.52238	-	-	-	-	-	-	-	-	-	1.0914	1.1297	1.1354	0.01652	0.04897
neg_127	metab_5916	metab_5916	-	-	455.06	neg	-	-	4.37533	-	-	-	-	-	-	-	-	-	1.3359	1.4003	0.8071	0.0311	0.07879
neg_134	metab_5923	metab_5923	-	-	434.833	neg	-	-	4.37025	-	-	-	-	-	-	-	-	-	1.3091	1.4818	0.7326	0.04988	0.1116
neg_156	metab_5945	metab_5945	-	-	572.246	neg	-	-	5.8296	-	-	-	-	-	-	-	-	-	1.1376	1.1048	1.1545	0.007797	0.02799
neg_161	metab_5950	metab_5950	-	-	620.323	neg	-	-	6.11602	-	-	-	-	-	-	-	-	-	1.1312	1.12	0.9105	0.0003841	0.002803
neg_164	metab_5953	metab_5953	-	-	929.624	neg	-	-	6.16275	-	-	-	-	-	-	-	-	-	3.502	3.3997	4.6917	4.839e-07	1.866e-05
neg_171	metab_5960	metab_5960	-	-	251.165	neg	-	-	6.44885	-	-	-	-	-	-	-	-	-	1.0139	1.0282	0.8986	0.001525	0.008134
neg_172	metab_5961	metab_5961	-	-	405.264	neg	-	-	6.49732	-	-	-	-	-	-	-	-	-	1.3005	1.2415	1.2459	0.01214	0.03876
neg_176	metab_5965	metab_5965	-	-	566.279	neg	-	-	6.70633	-	-	-	-	-	-	-	-	-	1.1395	1.1539	1.2196	0.03733	0.09058
neg_177	metab_5966	metab_5966	-	-	213.149	neg	-	-	6.74385	-	-	-	-	-	-	-	-	-	1.4155	1.4212	1.2649	0.01506	0.04571
neg_179	metab_5968	metab_5968	-	-	475.268	neg	-	-	6.81747	-	-	-	-	-	-	-	-	-	1.3431	1.2767	1.1491	0.002437	0.01169
neg_182	metab_5971	metab_5971	-	-	448.308	neg	-	-	6.96687	-	-	-	-	-	-	-	-	-	2.1389	2.0682	1.5752	0.0008257	0.005088
neg_184	metab_5973	metab_5973	-	-	353.233	neg	-	-	7.0316	-	-	-	-	-	-	-	-	-	1.1748	1.1444	0.9156	1.411e-06	4.425e-05
neg_187	metab_5976	metab_5976	-	-	307.153	neg	-	-	7.18815	-	-	-	-	-	-	-	-	-	1.4794	1.4707	1.375	0.008972	0.03093
neg_189	metab_5978	metab_5978	-	-	239.165	neg	-	-	7.18815	-	-	-	-	-	-	-	-	-	1.4777	1.4799	1.2532	0.007943	0.02841
neg_191	metab_5980	metab_5980	-	-	815.572	neg	-	-	6.80873	-	-	-	-	-	-	-	-	-	1.9352	1.8404	1.3491	0.009823	0.033
neg_193	Cholic acid	metab_5982	C00695	LMST04010001;HMDB0000619	453.286	neg	M-H, M+Cl, M+FA-H	C24H40O5	6.80873	81-25-4	Steroids	24-Carbon atoms	map01100;map04976;map00120	Metabolism;Organismal Systems;Metabolism	Global and overview maps;Digestive system;Lipid metabolism	Lipids and lipid-like molecules	Steroids and steroid derivatives	Bile acids, alcohols and derivatives	1.3128	1.2459	1.1228	0.01025	0.034
neg_194	metab_5983	metab_5983	-	-	512.301	neg	-	-	7.57942	-	-	-	-	-	-	-	-	-	1.0496	0.9931	0.9356	0.000588	0.003892
neg_195	metab_5984	metab_5984	-	-	459.273	neg	-	-	7.64372	-	-	-	-	-	-	-	-	-	1.4912	1.4454	1.2755	0.00417	0.01727
neg_196	metab_5985	metab_5985	-	-	517.315	neg	-	-	7.72772	-	-	-	-	-	-	-	-	-	1.7712	1.7195	2.3338	0.001563	0.008261
neg_197	metab_5986	metab_5986	-	-	437.291	neg	-	-	7.64372	-	-	-	-	-	-	-	-	-	1.3427	1.321	1.1662	0.00856	0.02995
neg_199	metab_5988	metab_5988	-	-	378.241	neg	-	-	7.85257	-	-	-	-	-	-	-	-	-	1.3212	1.2854	1.1087	1.689e-05	0.000273
neg_203	metab_5992	metab_5992	-	-	309.168	neg	-	-	7.63412	-	-	-	-	-	-	-	-	-	2.2718	2.1782	1.8127	7.878e-05	0.0008278
neg_211	metab_6000	metab_6000	-	-	187.134	neg	-	-	6.25378	-	-	-	-	-	-	-	-	-	1.687	1.62	1.252	0.0002376	0.001917
neg_214	metab_6003	metab_6003	-	-	816.168	neg	-	-	6.28135	-	-	-	-	-	-	-	-	-	1.3011	1.2937	2.8277	0.02969	0.0761
neg_229	metab_6018	metab_6018	-	-	331.264	neg	-	-	9.47957	-	-	-	-	-	-	-	-	-	1.2005	1.1882	0.9109	4.561e-06	0.0001048
neg_231	metab_6020	metab_6020	-	-	571.438	neg	-	-	9.58782	-	-	-	-	-	-	-	-	-	1.3918	1.3142	1.1249	5.748e-06	0.0001239
neg_234	metab_6023	metab_6023	-	-	648.533	neg	-	-	0.74955	-	-	-	-	-	-	-	-	-	1.3458	1.2736	0.7985	0.0009786	0.005785
neg_236	metab_6025	metab_6025	-	-	805.751	neg	-	-	0.713117	-	-	-	-	-	-	-	-	-	1.0713	1.0493	1.1657	0.001778	0.009089
neg_250	metab_6039	metab_6039	-	-	520.911	neg	-	-	13.9374	-	-	-	-	-	-	-	-	-	1.1828	1.1826	1.0842	1.587e-08	1.667e-06
neg_252	metab_6041	metab_6041	-	-	656.887	neg	-	-	13.9285	-	-	-	-	-	-	-	-	-	1.2295	1.2273	1.1135	5.719e-09	8.293e-07
neg_272	metab_6061	metab_6061	-	-	446.993	neg	-	-	3.15068	-	-	-	-	-	-	-	-	-	2.2587	2.174	1.6411	0.0003968	0.002865
neg_283	metab_6072	metab_6072	-	-	547.299	neg	-	-	3.2944	-	-	-	-	-	-	-	-	-	1.1833	1.1707	0.8477	0.008526	0.02991
neg_290	metab_6079	metab_6079	-	-	497.076	neg	-	-	3.39315	-	-	-	-	-	-	-	-	-	1.2774	1.248	1.1536	0.00434	0.01783
neg_308	metab_6097	metab_6097	-	-	283.082	neg	-	-	3.6606	-	-	-	-	-	-	-	-	-	1.566	1.5202	1.2176	0.003944	0.01656
neg_327	metab_6116	metab_6116	-	-	176.836	neg	-	-	0.204117	-	-	-	-	-	-	-	-	-	1.2863	1.2273	0.8731	3.147e-08	2.84e-06
neg_400	metab_6189	metab_6189	-	-	113.024	neg	-	-	0.6517	-	-	-	-	-	-	-	-	-	1.1649	1.1352	1.1394	1.05e-05	0.0001953
neg_408	Allantoin	metab_6197	C01551	HMDB0000462	157.036	neg	M-H, M+Cl	C4H6N4O3	0.680483	97-59-6	-	-	-	-	-	Organoheterocyclic compounds	Azoles	Imidazoles	1.0382	0.9727	1.1248	0.002157	0.01064
neg_419	metab_6208	metab_6208	-	-	133.014	neg	-	-	0.70425	-	-	-	-	-	-	-	-	-	1.3494	1.3333	1.2508	0.00328	0.01435
neg_421	metab_6210	metab_6210	-	-	396.039	neg	-	-	0.713117	-	-	-	-	-	-	-	-	-	1.0211	0.9792	1.0953	0.0001182	0.00111
neg_433	metab_6222	metab_6222	-	-	254.981	neg	-	-	0.768017	-	-	-	-	-	-	-	-	-	1.2424	1.2059	1.1451	0.000203	0.001703
neg_434	metab_6223	metab_6223	-	-	828.381	neg	-	-	0.74955	-	-	-	-	-	-	-	-	-	1.5721	1.4924	0.7063	9.511e-05	0.0009406
neg_438	metab_6227	metab_6227	-	-	665.232	neg	-	-	0.7964	-	-	-	-	-	-	-	-	-	1.4061	1.3486	1.2371	0.0003494	0.002594
neg_440	metab_6229	metab_6229	-	-	404.153	neg	-	-	0.7964	-	-	-	-	-	-	-	-	-	1.0064	0.9735	1.2134	0.01413	0.04363
neg_441	metab_6230	metab_6230	-	-	641.259	neg	-	-	0.7964	-	-	-	-	-	-	-	-	-	1.1979	1.1441	1.3232	0.02742	0.07144
neg_468	metab_6256	metab_6256	-	-	332.948	neg	-	-	0.870767	-	-	-	-	-	-	-	-	-	1.0531	1.017	1.1152	0.0001004	0.0009786
neg_474	metab_6262	metab_6262	-	-	320.858	neg	-	-	0.8987	-	-	-	-	-	-	-	-	-	1.0556	1.0652	0.8099	0.02926	0.07532
neg_484	metab_6272	metab_6272	-	-	361.867	neg	-	-	0.975383	-	-	-	-	-	-	-	-	-	1.903	1.8238	0.6088	5.183e-06	0.0001153
neg_485	metab_6273	metab_6273	-	-	288.878	neg	-	-	0.985317	-	-	-	-	-	-	-	-	-	1.3497	1.2764	0.8001	3.157e-05	0.000423
neg_490	metab_6278	metab_6278	-	-	390.108	neg	-	-	1.14948	-	-	-	-	-	-	-	-	-	1.0729	1.0281	1.0916	0.0002758	0.002159
neg_493	metab_6281	metab_6281	-	-	607.274	neg	-	-	1.02442	-	-	-	-	-	-	-	-	-	2.2103	2.1029	1.8771	0.0002719	0.002132
neg_495	metab_6283	metab_6283	-	-	292.939	neg	-	-	3.92137	-	-	-	-	-	-	-	-	-	1.9624	1.909	0.689	0.002467	0.01178
neg_498	metab_6286	metab_6286	-	-	404.118	neg	-	-	1.18805	-	-	-	-	-	-	-	-	-	1.0239	0.9953	1.1497	0.005862	0.02256
neg_500	Suberic acid	metab_6288	C08278	LMFA01170001;HMDB0000893	173.082	neg	M-H, M+Na-2H	C8H14O4	3.97573	505-48-6	Organic acids	Carboxylic acids	-	-	-	Lipids and lipid-like molecules	Fatty Acyls	Fatty acids and conjugates	1.5152	1.4374	1.2256	6.228e-05	0.0006853
neg_507	metab_6295	metab_6295	-	-	388.081	neg	-	-	4.06172	-	-	-	-	-	-	-	-	-	1.167	1.1303	0.8626	0.008196	0.02909
neg_508	metab_6296	metab_6296	-	-	366.957	neg	-	-	4.00408	-	-	-	-	-	-	-	-	-	1.6946	1.6434	1.5966	0.01039	0.03439
neg_518	metab_6306	metab_6306	-	-	487.17	neg	-	-	4.21758	-	-	-	-	-	-	-	-	-	1.2872	1.3306	1.4579	0.02956	0.07585
neg_520	metab_6308	metab_6308	-	-	385.186	neg	-	-	4.20718	-	-	-	-	-	-	-	-	-	1.7618	1.6857	1.4588	0.0006017	0.003966
neg_534	metab_6322	metab_6322	-	-	311.005	neg	-	-	4.38435	-	-	-	-	-	-	-	-	-	1.4774	1.5151	0.764	0.006631	0.02476
neg_536	metab_6324	metab_6324	-	-	467.078	neg	-	-	4.4483	-	-	-	-	-	-	-	-	-	1.2873	1.371	0.7354	0.01988	0.05615
neg_539	metab_6327	metab_6327	-	-	447.971	neg	-	-	4.46657	-	-	-	-	-	-	-	-	-	1.2167	1.3571	0.5799	0.04752	0.1081
neg_540	metab_6328	metab_6328	-	-	345.155	neg	-	-	4.48502	-	-	-	-	-	-	-	-	-	1.3473	1.3642	1.3154	0.01081	0.03537
neg_541	metab_6329	metab_6329	-	-	366.957	neg	-	-	4.49397	-	-	-	-	-	-	-	-	-	1.663	1.5955	1.4571	0.01979	0.05592
neg_546	metab_6334	metab_6334	-	-	463.172	neg	-	-	4.5608	-	-	-	-	-	-	-	-	-	1.0547	1.1237	1.2626	0.03028	0.07712
neg_556	metab_6344	metab_6344	-	-	317.142	neg	-	-	4.71048	-	-	-	-	-	-	-	-	-	1.4548	1.4016	0.7239	0.001286	0.007083
neg_560	metab_6348	metab_6348	-	-	477.048	neg	-	-	4.78755	-	-	-	-	-	-	-	-	-	1.2788	1.2304	1.3715	0.002049	0.01028
neg_565	metab_6353	metab_6353	-	-	375.193	neg	-	-	4.89663	-	-	-	-	-	-	-	-	-	1.2808	1.2522	0.7279	0.00397	0.01662
neg_568	metab_6355	metab_6355	-	-	451.083	neg	-	-	4.94518	-	-	-	-	-	-	-	-	-	1.342	1.2818	0.7768	0.0008637	0.005269
neg_572	metab_6358	metab_6358	-	-	410.202	neg	-	-	4.97505	-	-	-	-	-	-	-	-	-	1.1866	1.1268	1.184	0.004634	0.01878
neg_575	metab_6361	metab_6361	-	-	407.057	neg	-	-	5.02378	-	-	-	-	-	-	-	-	-	1.9327	1.8786	0.5428	0.0003076	0.002349
neg_576	metab_6362	metab_6362	-	-	370.143	neg	-	-	5.02378	-	-	-	-	-	-	-	-	-	1.4966	1.4514	0.6285	0.003671	0.01566
neg_578	metab_6364	metab_6364	-	-	201.113	neg	-	-	5.05365	-	-	-	-	-	-	-	-	-	1.2395	1.2041	1.1684	0.001717	0.008831
neg_579	metab_6365	metab_6365	-	-	437.068	neg	-	-	5.02378	-	-	-	-	-	-	-	-	-	2.0306	1.9364	0.4446	0.0002128	0.001754
neg_581	metab_6367	metab_6367	-	-	378.008	neg	-	-	5.09578	-	-	-	-	-	-	-	-	-	1.5653	1.6366	0.4058	0.01941	0.05537
neg_582	metab_6368	metab_6368	-	-	443.192	neg	-	-	5.14102	-	-	-	-	-	-	-	-	-	1.0383	1.0153	1.1133	0.01129	0.03662
neg_592	metab_6376	metab_6376	-	-	638.334	neg	-	-	5.24065	-	-	-	-	-	-	-	-	-	1.1429	1.141	0.8859	0.0007886	0.004947
neg_594	metab_6378	metab_6378	-	-	365.165	neg	-	-	5.32908	-	-	-	-	-	-	-	-	-	1.6838	1.6214	1.3705	6.936e-06	0.0001422
neg_596	metab_6380	metab_6380	-	-	469.28	neg	-	-	5.34887	-	-	-	-	-	-	-	-	-	1.4581	1.3826	1.7877	0.04767	0.1081
neg_603	metab_6386	metab_6386	-	-	385.222	neg	-	-	5.44683	-	-	-	-	-	-	-	-	-	1.1131	1.0761	0.8329	0.0007363	0.004675
neg_608	metab_6391	metab_6391	-	-	520.247	neg	-	-	5.51813	-	-	-	-	-	-	-	-	-	2.0537	1.982	2.6715	0.001113	0.006315
neg_609	metab_6392	metab_6392	-	-	525.283	neg	-	-	5.51813	-	-	-	-	-	-	-	-	-	1.3458	1.287	1.2853	0.01479	0.04499
neg_616	metab_6398	metab_6398	-	-	385.223	neg	-	-	5.64902	-	-	-	-	-	-	-	-	-	1.0293	0.9924	0.8618	0.005093	0.02023
neg_622	metab_6404	metab_6404	-	-	183.102	neg	-	-	5.77117	-	-	-	-	-	-	-	-	-	1.0734	0.9983	1.285	0.03967	0.09486
neg_623	metab_6405	metab_6405	-	-	443.256	neg	-	-	5.7618	-	-	-	-	-	-	-	-	-	2.0739	1.9504	3.2488	0.002591	0.01217
neg_624	metab_6406	metab_6406	-	-	253.144	neg	-	-	5.7618	-	-	-	-	-	-	-	-	-	1.0507	1.0333	0.7795	0.01422	0.04376
neg_627	metab_6409	metab_6409	-	-	249.149	neg	-	-	5.81042	-	-	-	-	-	-	-	-	-	1.3909	1.3757	0.7817	0.000133	0.001218
neg_628	metab_6410	metab_6410	-	-	612.255	neg	-	-	5.8296	-	-	-	-	-	-	-	-	-	1.0789	1.0787	1.2593	0.04326	0.1009
neg_629	metab_6411	metab_6411	-	-	644.246	neg	-	-	5.84712	-	-	-	-	-	-	-	-	-	1.6008	1.5534	1.3987	0.004226	0.01746
neg_632	metab_6414	metab_6414	-	-	291.123	neg	-	-	5.91028	-	-	-	-	-	-	-	-	-	1.1652	1.1451	1.1711	0.01746	0.05105
neg_639	metab_6421	metab_6421	-	-	469.279	neg	-	-	5.97262	-	-	-	-	-	-	-	-	-	2.0258	1.9239	2.5167	0.008776	0.03048
neg_641	metab_6423	metab_6423	-	-	492.299	neg	-	-	6.00015	-	-	-	-	-	-	-	-	-	1.5814	1.5455	1.6008	0.01246	0.03955
neg_642	metab_6424	metab_6424	-	-	383.207	neg	-	-	6.00015	-	-	-	-	-	-	-	-	-	1.0689	1.0472	0.8967	0.0003212	0.002424
neg_647	metab_6429	metab_6429	-	-	451.27	neg	-	-	6.10567	-	-	-	-	-	-	-	-	-	1.5669	1.4948	1.2854	0.00447	0.01831
neg_649	metab_6431	metab_6431	-	-	350.035	neg	-	-	6.12548	-	-	-	-	-	-	-	-	-	1.3603	1.2951	0.8071	7.814e-05	0.0008232
neg_650	metab_6432	metab_6432	-	-	333.174	neg	-	-	6.13587	-	-	-	-	-	-	-	-	-	1.6302	1.5484	1.2808	2.649e-06	7.002e-05
neg_653	metab_6434	metab_6434	-	-	562.273	neg	-	-	6.17183	-	-	-	-	-	-	-	-	-	1.4658	1.433	1.2247	0.0001945	0.001651
neg_654	metab_6435	metab_6435	-	-	532.291	neg	-	-	6.17183	-	-	-	-	-	-	-	-	-	1.8439	1.7866	1.3095	1.672e-05	0.000273
neg_655	metab_6436	metab_6436	-	-	319.131	neg	-	-	6.18587	-	-	-	-	-	-	-	-	-	1.2784	1.2318	0.7649	0.006283	0.02374
neg_662	metab_6443	metab_6443	-	-	438.213	neg	-	-	6.409	-	-	-	-	-	-	-	-	-	1.1934	1.1561	0.8598	0.0002699	0.00212
neg_666	metab_6447	metab_6447	-	-	297.164	neg	-	-	6.44885	-	-	-	-	-	-	-	-	-	1.0127	0.9974	0.9037	0.0003185	0.002412
neg_669	metab_6450	metab_6450	-	-	505.318	neg	-	-	6.5071	-	-	-	-	-	-	-	-	-	1.0204	0.9882	0.8692	0.01056	0.03479
neg_675	metab_6456	metab_6456	-	-	602.312	neg	-	-	6.56443	-	-	-	-	-	-	-	-	-	1.0639	1.0387	0.9087	0.0006209	0.004071
neg_677	metab_6458	metab_6458	-	-	481.28	neg	-	-	6.58335	-	-	-	-	-	-	-	-	-	1.2982	1.2479	1.2687	0.004526	0.01851
neg_678	metab_6459	metab_6459	-	-	257.176	neg	-	-	6.59242	-	-	-	-	-	-	-	-	-	1.4365	1.4154	1.3222	0.001682	0.008717
neg_680	metab_6461	metab_6461	-	-	321.147	neg	-	-	6.62992	-	-	-	-	-	-	-	-	-	1.1164	1.0818	0.848	0.003303	0.01443
neg_682	metab_6463	metab_6463	-	-	416.229	neg	-	-	6.69718	-	-	-	-	-	-	-	-	-	1.4352	1.3945	0.8329	6.424e-06	0.000135
neg_683	metab_6464	metab_6464	-	-	672.317	neg	-	-	6.71618	-	-	-	-	-	-	-	-	-	1.0476	1.0133	0.9142	0.0009365	0.005591
neg_689	metab_6470	metab_6470	-	-	483.332	neg	-	-	6.75343	-	-	-	-	-	-	-	-	-	1.3363	1.2728	0.6854	0.01477	0.04498
neg_690	metab_6471	metab_6471	-	-	621.437	neg	-	-	6.7815	-	-	-	-	-	-	-	-	-	2.8296	2.7291	4.0756	0.000148	0.00133
neg_692	metab_6473	metab_6473	-	-	470.276	neg	-	-	6.80873	-	-	-	-	-	-	-	-	-	1.1838	1.1272	1.159	0.02323	0.0631
neg_694	metab_6474	metab_6474	-	-	505.25	neg	-	-	6.80873	-	-	-	-	-	-	-	-	-	1.5149	1.457	1.2773	0.000302	0.002312
neg_697	metab_6477	metab_6477	-	-	856.604	neg	-	-	6.79077	-	-	-	-	-	-	-	-	-	2.0942	2.0038	2.7446	0.002017	0.01014
neg_698	metab_6478	metab_6478	-	-	662.288	neg	-	-	6.9301	-	-	-	-	-	-	-	-	-	1.7479	1.6715	0.6755	0.001298	0.007103
neg_699	metab_6479	metab_6479	-	-	616.304	neg	-	-	6.93903	-	-	-	-	-	-	-	-	-	2.2497	2.1594	0.5134	7.06e-05	0.0007608
neg_700	metab_6480	metab_6480	-	-	645.319	neg	-	-	6.94835	-	-	-	-	-	-	-	-	-	1.0437	0.9975	0.8488	0.02661	0.06976
neg_702	metab_6482	metab_6482	-	-	870.557	neg	-	-	6.97587	-	-	-	-	-	-	-	-	-	2.23	2.2111	0.4141	6.105e-05	0.0006809
neg_704	metab_6484	metab_6484	-	-	427.262	neg	-	-	6.99447	-	-	-	-	-	-	-	-	-	1.8739	1.828	2.229	0.007148	0.02617
neg_709	metab_6489	metab_6489	-	-	416.229	neg	-	-	7.04143	-	-	-	-	-	-	-	-	-	1.7125	1.6716	0.7259	8.185e-06	0.0001608
neg_714	metab_6494	metab_6494	-	-	215.165	neg	-	-	7.16878	-	-	-	-	-	-	-	-	-	2.0685	1.9892	1.4323	0.0001183	0.00111
neg_723	metab_6503	metab_6503	-	-	291.196	neg	-	-	7.3573	-	-	-	-	-	-	-	-	-	1.6476	1.6516	0.717	1.455e-06	4.53e-05
neg_724	metab_6504	metab_6504	-	-	293.212	neg	-	-	7.36687	-	-	-	-	-	-	-	-	-	1.3453	1.3501	0.8779	1.649e-06	5.023e-05
neg_731	metab_6511	metab_6511	-	-	309.168	neg	-	-	7.46602	-	-	-	-	-	-	-	-	-	1.0926	1.1028	1.2324	0.02204	0.0608
neg_732	metab_6512	metab_6512	-	-	470.349	neg	-	-	7.48593	-	-	-	-	-	-	-	-	-	1.1035	1.0507	1.1085	0.00107	0.006146
neg_735	LysoPC(20:5(5Z,8Z,11Z,14Z,17Z))	metab_6515	C04230	HMDB0010397	586.317	neg	M+Cl, M+FA-H	C28H48NO7P	7.51505	-	Lipids	Phospholipids	map00564;map05231	Metabolism;Human Diseases	Lipid metabolism;Cancers: Overview	Lipids and lipid-like molecules	Glycerophospholipids	Glycerophosphocholines	1.833	1.7528	0.832	1.625e-07	7.941e-06
neg_736	metab_6516	metab_6516	-	-	658.249	neg	-	-	7.51505	-	-	-	-	-	-	-	-	-	1.9173	1.827	0.662	3.017e-05	0.000413
neg_737	metab_6517	metab_6517	-	-	722.295	neg	-	-	7.51505	-	-	-	-	-	-	-	-	-	1.9094	1.8203	0.6286	4.349e-05	0.0005407
neg_738	(±)12-HEPE	metab_6518	-	-	317.212	neg	M-H, M+K-2H	C20H30O3	7.55197	-	-	-	-	-	-	-	-	-	1.5802	1.5096	0.8564	2.348e-07	1.039e-05
neg_739	metab_6519	metab_6519	-	-	784.519	neg	-	-	7.56105	-	-	-	-	-	-	-	-	-	1.7829	1.7312	0.7559	2.795e-07	1.211e-05
neg_741	metab_6521	metab_6521	-	-	385.2	neg	-	-	7.55197	-	-	-	-	-	-	-	-	-	1.0674	1.0269	0.9055	3.228e-05	0.0004307
neg_743	metab_6523	metab_6523	-	-	396.185	neg	-	-	7.67125	-	-	-	-	-	-	-	-	-	1.117	1.1422	0.7253	0.03061	0.07774
neg_744	metab_6524	metab_6524	-	-	519.334	neg	-	-	7.69012	-	-	-	-	-	-	-	-	-	1.203	1.1733	0.8197	0.008246	0.02925
neg_745	metab_6525	metab_6525	-	-	493.318	neg	-	-	7.70013	-	-	-	-	-	-	-	-	-	1.0642	1.0337	1.2783	0.04832	0.1091
neg_746	metab_6526	metab_6526	-	-	788.55	neg	-	-	7.73702	-	-	-	-	-	-	-	-	-	1.8721	1.825	0.7724	9.297e-08	5.504e-06
neg_747	metab_6527	metab_6527	-	-	652.296	neg	-	-	7.7459	-	-	-	-	-	-	-	-	-	1.6891	1.5913	0.7513	1.421e-05	0.0002479
neg_748	metab_6528	metab_6528	-	-	610.248	neg	-	-	7.7459	-	-	-	-	-	-	-	-	-	1.5881	1.5065	0.7984	4.297e-06	9.977e-05
neg_749	metab_6529	metab_6529	-	-	475.307	neg	-	-	7.75505	-	-	-	-	-	-	-	-	-	1.7811	1.7006	1.2786	2.711e-08	2.59e-06
neg_768	metab_6547	metab_6547	-	-	899.598	neg	-	-	8.0558	-	-	-	-	-	-	-	-	-	1.253	1.2389	1.151	0.002719	0.01257
neg_771	metab_6550	metab_6550	-	-	865.584	neg	-	-	8.08225	-	-	-	-	-	-	-	-	-	1.4716	1.4199	0.7835	3.705e-05	0.0004755
neg_772	metab_6551	metab_6551	-	-	435.311	neg	-	-	8.13527	-	-	-	-	-	-	-	-	-	3.1525	3.0025	4.3192	1.434e-07	7.536e-06
neg_774	metab_6553	metab_6553	-	-	380.257	neg	-	-	8.0558	-	-	-	-	-	-	-	-	-	1.5079	1.463	1.163	1.355e-05	0.0002394
neg_776	5-Oxo-ETE	metab_6555	C14732	LMFA03060011	317.212	neg	M-H, 2M-H	C20H30O3	8.15295	-	-	-	map00590	Metabolism	Lipid metabolism	-	-	-	1.4944	1.4398	0.872	3.35e-06	8.331e-05
neg_782	metab_6561	metab_6561	-	-	375.254	neg	-	-	8.23242	-	-	-	-	-	-	-	-	-	2.8435	2.712	3.9476	1.508e-08	1.625e-06
neg_786	metab_6565	metab_6565	-	-	477.322	neg	-	-	8.32037	-	-	-	-	-	-	-	-	-	1.3004	1.2227	1.1957	0.004476	0.01832
neg_788	metab_6567	metab_6567	-	-	309.173	neg	-	-	8.39942	-	-	-	-	-	-	-	-	-	1.0145	0.9639	0.8969	0.007177	0.02621
neg_793	metab_6571	metab_6571	-	-	528.287	neg	-	-	8.38178	-	-	-	-	-	-	-	-	-	1.5006	1.4334	0.8259	8.039e-05	0.0008384
neg_794	metab_6572	metab_6572	-	-	345.243	neg	-	-	8.48745	-	-	-	-	-	-	-	-	-	1.2569	1.2335	0.8702	6.401e-05	0.0007025
neg_795	metab_6573	metab_6573	-	-	511.292	neg	-	-	8.3554	-	-	-	-	-	-	-	-	-	1.1433	1.085	0.9167	0.001635	0.008547
neg_796	metab_6574	metab_6574	-	-	378.241	neg	-	-	8.54945	-	-	-	-	-	-	-	-	-	1.101	1.1517	1.2481	0.03262	0.08204
neg_802	metab_6580	metab_6580	-	-	554.348	neg	-	-	8.62917	-	-	-	-	-	-	-	-	-	1.1336	1.0864	0.9399	3.139e-07	1.346e-05
neg_808	metab_6586	metab_6586	-	-	580.363	neg	-	-	8.70048	-	-	-	-	-	-	-	-	-	1.2005	1.1357	0.9025	7.486e-05	0.0007985
neg_815	metab_6593	metab_6593	-	-	301.217	neg	-	-	8.74515	-	-	-	-	-	-	-	-	-	1.9112	1.8207	0.7677	2.206e-06	6.181e-05
neg_817	metab_6595	metab_6595	-	-	645.308	neg	-	-	8.80752	-	-	-	-	-	-	-	-	-	2.4902	2.4016	0.4817	5.973e-06	0.0001278
neg_818	metab_6596	metab_6596	-	-	277.217	neg	-	-	8.82532	-	-	-	-	-	-	-	-	-	2.0292	2.0081	0.6961	1.9e-05	0.0002958
neg_821	metab_6599	metab_6599	-	-	365.23	neg	-	-	8.82532	-	-	-	-	-	-	-	-	-	1.8496	1.7773	1.7338	0.005599	0.02179
neg_823	metab_6601	metab_6601	-	-	534.356	neg	-	-	8.87	-	-	-	-	-	-	-	-	-	2.1462	2.1213	0.3423	3.27e-06	8.182e-05
neg_827	metab_6605	metab_6605	-	-	393.301	neg	-	-	8.9673	-	-	-	-	-	-	-	-	-	1.6095	1.5281	1.2063	1.054e-07	6.069e-06
neg_828	metab_6606	metab_6606	-	-	504.274	neg	-	-	9.02908	-	-	-	-	-	-	-	-	-	1.381	1.3222	0.8974	0.0002111	0.001747
neg_829	metab_6607	metab_6607	-	-	975.654	neg	-	-	9.02908	-	-	-	-	-	-	-	-	-	1.2824	1.2713	1.2694	0.02832	0.07329
neg_831	metab_6609	metab_6609	-	-	555.293	neg	-	-	9.06448	-	-	-	-	-	-	-	-	-	1.2617	1.2098	0.7992	0.02924	0.0753
neg_834	metab_6612	metab_6612	-	-	419.317	neg	-	-	9.11798	-	-	-	-	-	-	-	-	-	1.5853	1.5087	1.1589	9.601e-09	1.121e-06
neg_842	metab_6620	metab_6620	-	-	493.389	neg	-	-	9.19858	-	-	-	-	-	-	-	-	-	2.4617	2.3296	1.8803	1.276e-05	0.0002312
neg_844	metab_6622	metab_6622	-	-	465.358	neg	-	-	9.18967	-	-	-	-	-	-	-	-	-	1.8987	1.7891	1.301	3.674e-06	8.875e-05
neg_846	metab_6624	metab_6624	-	-	537.418	neg	-	-	9.25265	-	-	-	-	-	-	-	-	-	1.7156	1.6075	1.2292	0.0001046	0.001017
neg_849	metab_6627	metab_6627	-	-	619.46	neg	-	-	9.28003	-	-	-	-	-	-	-	-	-	1.0325	0.9734	1.138	0.01848	0.05324
neg_855	metab_6633	metab_6633	-	-	439.225	neg	-	-	9.30715	-	-	-	-	-	-	-	-	-	1.5708	1.4851	0.841	1.27e-06	4.076e-05
neg_857	metab_6635	metab_6635	-	-	580.397	neg	-	-	9.25265	-	-	-	-	-	-	-	-	-	1.219	1.1571	1.2181	0.006121	0.02334
neg_858	metab_6636	metab_6636	-	-	587.181	neg	-	-	9.25265	-	-	-	-	-	-	-	-	-	2.6089	2.5203	0.3925	5.087e-05	0.0006006
neg_859	metab_6637	metab_6637	-	-	421.333	neg	-	-	9.25265	-	-	-	-	-	-	-	-	-	1.7022	1.6201	1.1632	1.163e-09	2.875e-07
neg_860	metab_6638	metab_6638	-	-	521.421	neg	-	-	9.47957	-	-	-	-	-	-	-	-	-	2.4412	2.3202	1.4836	9.55e-07	3.186e-05
neg_862	metab_6640	metab_6640	-	-	565.449	neg	-	-	9.49743	-	-	-	-	-	-	-	-	-	1.6926	1.6143	1.1974	3.444e-06	8.515e-05
neg_864	metab_6642	metab_6642	-	-	473.364	neg	-	-	9.52442	-	-	-	-	-	-	-	-	-	1.5327	1.455	1.1477	3.07e-06	7.867e-05
neg_865	metab_6643	metab_6643	-	-	453.359	neg	-	-	9.52442	-	-	-	-	-	-	-	-	-	2.2367	2.1342	1.483	2.151e-06	6.11e-05
neg_867	metab_6645	metab_6645	-	-	495.348	neg	-	-	9.53348	-	-	-	-	-	-	-	-	-	1.5458	1.4655	1.2068	9.372e-05	0.0009379
neg_868	metab_6646	metab_6646	-	-	545.421	neg	-	-	9.57855	-	-	-	-	-	-	-	-	-	2.0448	1.9194	1.4609	0.0001837	0.001585
neg_869	metab_6647	metab_6647	-	-	465.358	neg	-	-	9.54242	-	-	-	-	-	-	-	-	-	1.9779	1.8889	1.359	4.19e-07	1.685e-05
neg_871	metab_6649	metab_6649	-	-	665.435	neg	-	-	9.60623	-	-	-	-	-	-	-	-	-	1.5264	1.5017	1.2745	0.0002098	0.001739
neg_875	metab_6653	metab_6653	-	-	575.468	neg	-	-	10.0156	-	-	-	-	-	-	-	-	-	1.3337	1.2756	1.0888	1.075e-08	1.221e-06
neg_876	metab_6654	metab_6654	-	-	411.348	neg	-	-	9.59688	-	-	-	-	-	-	-	-	-	1.6397	1.567	1.1723	4.079e-08	3.175e-06
neg_878	metab_6656	metab_6656	-	-	593.481	neg	-	-	9.68	-	-	-	-	-	-	-	-	-	1.3914	1.3245	1.0919	2.071e-07	9.541e-06
neg_883	metab_6661	metab_6661	-	-	475.38	neg	-	-	9.7622	-	-	-	-	-	-	-	-	-	1.7039	1.6254	1.1721	2.912e-08	2.72e-06
neg_887	metab_6665	metab_6665	-	-	501.396	neg	-	-	9.82452	-	-	-	-	-	-	-	-	-	1.4354	1.3695	1.1206	1.573e-06	4.827e-05
neg_890	metab_6668	metab_6668	-	-	437.364	neg	-	-	9.77107	-	-	-	-	-	-	-	-	-	1.9704	1.89	1.2667	3.541e-09	6.47e-07
neg_892	metab_6670	metab_6670	-	-	577.485	neg	-	-	10.0247	-	-	-	-	-	-	-	-	-	1.4958	1.4296	1.1186	5.511e-09	8.293e-07
neg_897	metab_6675	metab_6675	-	-	355.285	neg	-	-	10.043	-	-	-	-	-	-	-	-	-	1.3668	1.342	0.8325	6.581e-05	0.0007185
neg_899	metab_6677	metab_6677	-	-	555.443	neg	-	-	10.1091	-	-	-	-	-	-	-	-	-	1.4411	1.3788	1.1229	6.723e-09	9.115e-07
neg_907	metab_6685	metab_6685	-	-	557.459	neg	-	-	10.3132	-	-	-	-	-	-	-	-	-	1.1758	1.1321	1.0747	1.4e-06	4.423e-05
neg_909	metab_6687	metab_6687	-	-	582.52	neg	-	-	10.3414	-	-	-	-	-	-	-	-	-	2.5256	2.4177	2.1054	3.411e-10	1.103e-07
neg_910	metab_6688	metab_6688	-	-	814.546	neg	-	-	10.3318	-	-	-	-	-	-	-	-	-	1.0687	1.0236	0.917	0.0004316	0.003049
neg_930	metab_6708	metab_6708	-	-	534.321	neg	-	-	11.6159	-	-	-	-	-	-	-	-	-	1.2903	1.2386	0.8155	0.0106	0.03485
neg_940	metab_6717	metab_6717	-	-	792.863	neg	-	-	13.9465	-	-	-	-	-	-	-	-	-	1.352	1.3513	1.1676	1.606e-09	3.746e-07
neg_941	metab_6718	metab_6718	-	-	588.899	neg	-	-	13.9555	-	-	-	-	-	-	-	-	-	1.1741	1.1774	1.0828	3.378e-08	2.84e-06
neg_960	metab_6737	metab_6737	-	-	214.88	neg	-	-	14.3632	-	-	-	-	-	-	-	-	-	1.1486	1.0998	0.9169	7.464e-08	4.902e-06
neg_1006	metab_6783	metab_6783	-	-	747.257	neg	-	-	14.1564	-	-	-	-	-	-	-	-	-	1.3115	1.26	0.8408	2.452e-06	6.693e-05
neg_1008	metab_6785	metab_6785	-	-	619.293	neg	-	-	14.1472	-	-	-	-	-	-	-	-	-	1.5402	1.4626	0.8124	7.876e-07	2.736e-05
neg_1014	metab_6791	metab_6791	-	-	668.766	neg	-	-	14.1472	-	-	-	-	-	-	-	-	-	1.2448	1.212	1.4332	0.00323	0.01419
neg_1019	metab_6796	metab_6796	-	-	299.918	neg	-	-	14.1203	-	-	-	-	-	-	-	-	-	1.0215	1.0348	1.1091	5.386e-06	0.0001179
neg_1020	metab_6797	metab_6797	-	-	452.923	neg	-	-	13.9465	-	-	-	-	-	-	-	-	-	1.0479	1.0532	1.0657	1.521e-07	7.704e-06
neg_1025	metab_6802	metab_6802	-	-	605.479	neg	-	-	9.75325	-	-	-	-	-	-	-	-	-	1.7399	1.6651	1.2039	1.499e-07	7.704e-06
neg_1026	metab_6803	metab_6803	-	-	551.469	neg	-	-	9.83352	-	-	-	-	-	-	-	-	-	1.7448	1.673	1.1863	1.082e-10	7.58e-08
neg_1027	metab_6804	metab_6804	-	-	653.305	neg	-	-	9.71757	-	-	-	-	-	-	-	-	-	1.4005	1.3351	0.8951	4.132e-05	0.0005169
neg_1030	metab_6807	metab_6807	-	-	325.238	neg	-	-	9.69947	-	-	-	-	-	-	-	-	-	2.0207	1.9809	0.619	8.593e-05	0.0008787
neg_1033	metab_6810	metab_6810	-	-	349.238	neg	-	-	9.56958	-	-	-	-	-	-	-	-	-	1.218	1.1512	0.906	4.849e-05	0.000579
neg_1034	metab_6811	metab_6811	-	-	646.43	neg	-	-	9.56958	-	-	-	-	-	-	-	-	-	1.2259	1.1793	1.1426	0.0009496	0.005645
neg_1036	metab_6813	metab_6813	-	-	567.465	neg	-	-	9.56043	-	-	-	-	-	-	-	-	-	1.8657	1.7821	1.238	1.183e-08	1.309e-06
neg_1037	metab_6814	metab_6814	-	-	603.465	neg	-	-	9.58782	-	-	-	-	-	-	-	-	-	1.5244	1.4519	1.1386	7.313e-08	4.879e-06
neg_1038	metab_6815	metab_6815	-	-	563.179	neg	-	-	9.55147	-	-	-	-	-	-	-	-	-	1.557	1.86	0.73	0.03812	0.09204
neg_1042	metab_6819	metab_6819	-	-	373.238	neg	-	-	9.50628	-	-	-	-	-	-	-	-	-	1.2424	1.1879	0.8953	0.0001739	0.00152
neg_1049	metab_6826	metab_6826	-	-	591.465	neg	-	-	9.47957	-	-	-	-	-	-	-	-	-	1.096	1.0434	1.0653	1.496e-05	0.0002556
neg_1050	metab_6827	metab_6827	-	-	447.348	neg	-	-	9.47957	-	-	-	-	-	-	-	-	-	1.7516	1.668	1.1647	3.511e-09	6.47e-07
neg_1051	metab_6828	metab_6828	-	-	409.332	neg	-	-	9.47057	-	-	-	-	-	-	-	-	-	1.8744	1.791	1.2932	4.183e-07	1.685e-05
neg_1052	metab_6829	metab_6829	-	-	517.391	neg	-	-	9.18967	-	-	-	-	-	-	-	-	-	1.9986	1.8957	1.3555	2.445e-05	0.0003508
neg_1053	metab_6830	metab_6830	-	-	460.263	neg	-	-	9.18967	-	-	-	-	-	-	-	-	-	1.6578	1.5778	0.8231	2.34e-05	0.0003403
neg_1054	metab_6831	metab_6831	-	-	549.417	neg	-	-	9.18045	-	-	-	-	-	-	-	-	-	2.5257	2.458	1.7865	2.335e-06	6.415e-05
neg_1055	metab_6832	metab_6832	-	-	611.18	neg	-	-	9.17155	-	-	-	-	-	-	-	-	-	2.8117	2.7764	0.4816	1.458e-05	0.0002532
neg_1056	metab_6833	metab_6833	-	-	375.254	neg	-	-	9.17155	-	-	-	-	-	-	-	-	-	2.0515	1.9534	0.718	8.517e-08	5.264e-06
neg_1057	metab_6834	metab_6834	-	-	391.285	neg	-	-	8.78962	-	-	-	-	-	-	-	-	-	2.2217	2.1302	1.5082	2.014e-07	9.541e-06
neg_1059	metab_6836	metab_6836	-	-	666.332	neg	-	-	8.58488	-	-	-	-	-	-	-	-	-	1.2448	1.1955	0.8061	0.02001	0.0564
neg_1064	metab_6841	metab_6841	-	-	762.532	neg	-	-	7.97623	-	-	-	-	-	-	-	-	-	1.7985	1.7844	1.4625	0.003309	0.01443
neg_1066	metab_6843	metab_6843	-	-	605.323	neg	-	-	7.88777	-	-	-	-	-	-	-	-	-	1.0467	1.0021	0.9402	1.777e-06	5.26e-05
neg_1070	metab_6847	metab_6847	-	-	606.312	neg	-	-	7.75505	-	-	-	-	-	-	-	-	-	1.1468	1.0864	0.913	3.128e-05	0.0004227
neg_1071	metab_6848	metab_6848	-	-	804.546	neg	-	-	7.7459	-	-	-	-	-	-	-	-	-	2.209	2.1236	0.6005	1.726e-05	0.0002779
neg_1073	metab_6850	metab_6850	-	-	351.201	neg	-	-	7.72772	-	-	-	-	-	-	-	-	-	1.0328	0.9917	0.9096	0.0002079	0.001727
neg_1075	metab_6852	metab_6852	-	-	640.224	neg	-	-	7.69012	-	-	-	-	-	-	-	-	-	1.2469	1.2361	1.5004	0.04006	0.09538
neg_1078	metab_6855	metab_6855	-	-	574.317	neg	-	-	7.69012	-	-	-	-	-	-	-	-	-	1.7553	1.6797	0.6922	2.774e-05	0.0003848
neg_1079	metab_6856	metab_6856	-	-	323.223	neg	-	-	7.681	-	-	-	-	-	-	-	-	-	1.0103	0.9632	1.1324	0.003554	0.01527
neg_1081	metab_6858	metab_6858	-	-	633.475	neg	-	-	7.63412	-	-	-	-	-	-	-	-	-	2.9631	2.8725	7.6058	0.0002174	0.001778
neg_1091	metab_6867	metab_6867	-	-	471.308	neg	-	-	7.25782	-	-	-	-	-	-	-	-	-	1.0718	1.0486	1.3191	0.04758	0.1081
neg_1092	metab_6868	metab_6868	-	-	263.201	neg	-	-	7.22808	-	-	-	-	-	-	-	-	-	1.612	1.5562	1.3827	2.593e-05	0.0003682
neg_1093	metab_6869	metab_6869	-	-	378.148	neg	-	-	7.22808	-	-	-	-	-	-	-	-	-	1.8496	1.8394	0.4267	0.005403	0.02116
neg_1095	metab_6871	metab_6871	-	-	377.203	neg	-	-	7.2188	-	-	-	-	-	-	-	-	-	1.1616	1.101	1.0932	9.607e-05	0.0009478
neg_1096	metab_6872	metab_6872	-	-	477.319	neg	-	-	7.17912	-	-	-	-	-	-	-	-	-	2.1657	2.0853	1.8832	0.0002437	0.001958
neg_1097	metab_6873	metab_6873	-	-	283.153	neg	-	-	7.16878	-	-	-	-	-	-	-	-	-	2.1922	2.1067	1.8374	8.574e-05	0.0008787
neg_1100	metab_6876	metab_6876	-	-	326.996	neg	-	-	7.1197	-	-	-	-	-	-	-	-	-	1.4921	1.4288	1.8049	0.02448	0.0652
neg_1104	metab_6880	metab_6880	-	-	435.275	neg	-	-	6.97587	-	-	-	-	-	-	-	-	-	1.3238	1.321	1.4371	0.02208	0.0608
neg_1105	metab_6881	metab_6881	-	-	894.559	neg	-	-	6.97587	-	-	-	-	-	-	-	-	-	1.4038	1.4258	0.7549	0.007163	0.02618
neg_1109	metab_6885	metab_6885	-	-	360.026	neg	-	-	6.94835	-	-	-	-	-	-	-	-	-	2.0191	1.9661	0.6181	3.397e-05	0.0004504
neg_1110	metab_6886	metab_6886	-	-	718.31	neg	-	-	6.93903	-	-	-	-	-	-	-	-	-	1.6629	1.6103	0.6129	0.0009172	0.005491
neg_1112	metab_6888	metab_6888	-	-	545.308	neg	-	-	6.9301	-	-	-	-	-	-	-	-	-	1.1406	1.1153	0.8275	0.001886	0.009505
neg_1114	metab_6890	metab_6890	-	-	604.328	neg	-	-	6.79077	-	-	-	-	-	-	-	-	-	1.2027	1.1687	0.9246	8.935e-05	0.0009006
neg_1116	metab_6891	metab_6891	-	-	656.293	neg	-	-	6.77242	-	-	-	-	-	-	-	-	-	1.5121	1.453	0.8038	0.0001922	0.001642
neg_1120	metab_6895	metab_6895	-	-	309.206	neg	-	-	6.7348	-	-	-	-	-	-	-	-	-	2.1175	2.0809	0.596	7.738e-08	5.003e-06
neg_1123	metab_6898	metab_6898	-	-	279.16	neg	-	-	6.62992	-	-	-	-	-	-	-	-	-	1.2538	1.2182	1.2068	0.0003202	0.00242
neg_1124	metab_6899	metab_6899	-	-	349.169	neg	-	-	6.62078	-	-	-	-	-	-	-	-	-	1.4451	1.4361	1.2261	4.68e-05	0.0005621
neg_1126	metab_6901	metab_6901	-	-	377.268	neg	-	-	6.61117	-	-	-	-	-	-	-	-	-	2.1176	2.0291	2.5382	0.001173	0.006599
neg_1130	metab_6905	metab_6905	-	-	493.141	neg	-	-	6.56443	-	-	-	-	-	-	-	-	-	1.1096	1.0637	0.8854	0.0009809	0.005786
neg_1137	metab_6911	metab_6911	-	-	394.296	neg	-	-	6.5071	-	-	-	-	-	-	-	-	-	1.1451	1.0928	0.8714	0.0008421	0.005174
neg_1143	metab_6917	metab_6917	-	-	519.332	neg	-	-	6.43832	-	-	-	-	-	-	-	-	-	1.0293	1.0126	1.2565	0.04389	0.102
neg_1149	metab_6923	metab_6923	-	-	688.311	neg	-	-	6.36927	-	-	-	-	-	-	-	-	-	1.2403	1.2146	0.819	0.000821	0.005075
neg_1150	metab_6924	metab_6924	-	-	620.323	neg	-	-	6.37868	-	-	-	-	-	-	-	-	-	1.2047	1.1904	0.8957	0.0001233	0.001152
neg_1161	metab_6935	metab_6935	-	-	255.121	neg	-	-	6.26275	-	-	-	-	-	-	-	-	-	2.0044	1.9136	1.639	6.17e-05	0.0006839
neg_1162	metab_6936	metab_6936	-	-	331.192	neg	-	-	6.25378	-	-	-	-	-	-	-	-	-	1.1681	1.1215	0.7278	0.02043	0.05733
neg_1164	metab_6938	metab_6938	-	-	448.308	neg	-	-	6.28135	-	-	-	-	-	-	-	-	-	2.1084	2.028	1.7539	0.002277	0.01112
neg_1165	metab_6939	metab_6939	-	-	538.991	neg	-	-	6.28135	-	-	-	-	-	-	-	-	-	1.635	1.5309	1.6498	0.03215	0.08111
neg_1171	metab_6945	metab_6945	-	-	390.03	neg	-	-	6.18587	-	-	-	-	-	-	-	-	-	1.4285	1.429	0.6639	0.01629	0.04858
neg_1174	metab_6947	metab_6947	-	-	462.828	neg	-	-	6.16275	-	-	-	-	-	-	-	-	-	2.3634	2.3144	4.03	8.443e-06	0.0001651
neg_1175	metab_6948	metab_6948	-	-	500.281	neg	-	-	6.17183	-	-	-	-	-	-	-	-	-	1.5518	1.5155	1.2104	3.562e-05	0.0004649
neg_1176	metab_6949	metab_6949	-	-	527.299	neg	-	-	6.17183	-	-	-	-	-	-	-	-	-	1.567	1.5326	1.2306	0.0001558	0.001387
neg_1178	metab_6950	metab_6950	-	-	263.129	neg	-	-	6.13587	-	-	-	-	-	-	-	-	-	1.1536	1.1059	1.1703	0.001645	0.008575
neg_1179	metab_6951	metab_6951	-	-	366.012	neg	-	-	6.12548	-	-	-	-	-	-	-	-	-	1.359	1.3134	0.7314	0.002767	0.01269
neg_1183	metab_6955	metab_6955	-	-	405.264	neg	-	-	6.10567	-	-	-	-	-	-	-	-	-	1.5342	1.4599	1.338	0.00902	0.03102
neg_1205	metab_6974	metab_6974	-	-	297.167	neg	-	-	5.81042	-	-	-	-	-	-	-	-	-	1.4871	1.4542	0.6858	4.377e-05	0.0005411
neg_1206	metab_6975	metab_6975	-	-	417.192	neg	-	-	5.80152	-	-	-	-	-	-	-	-	-	1.1252	1.0965	0.8192	0.006839	0.02542
neg_1207	metab_6976	metab_6976	-	-	356.07	neg	-	-	5.79097	-	-	-	-	-	-	-	-	-	1.4934	1.5093	0.5497	0.01907	0.05467
neg_1217	metab_6983	metab_6983	-	-	215.128	neg	-	-	5.70492	-	-	-	-	-	-	-	-	-	1.4303	1.4798	1.6109	0.03337	0.0835
neg_1225	metab_6991	metab_6991	-	-	297.17	neg	-	-	5.63017	-	-	-	-	-	-	-	-	-	1.118	1.1885	0.8206	0.00348	0.01501
neg_1258	metab_7022	metab_7022	-	-	325.001	neg	-	-	4.99475	-	-	-	-	-	-	-	-	-	1.456	1.3947	0.7439	0.002626	0.01228
neg_1267	metab_7030	metab_7030	-	-	290.097	neg	-	-	4.83305	-	-	-	-	-	-	-	-	-	1.7791	1.7065	0.5903	0.0002548	0.002031
neg_1270	metab_7033	metab_7033	-	-	467.155	neg	-	-	4.70008	-	-	-	-	-	-	-	-	-	1.9783	1.8945	1.8928	0.0003018	0.002312
neg_1271	metab_7034	metab_7034	-	-	453.177	neg	-	-	4.6805	-	-	-	-	-	-	-	-	-	1.3605	1.2878	1.1749	0.0006774	0.004394
neg_1273	metab_7036	metab_7036	-	-	847.391	neg	-	-	4.6612	-	-	-	-	-	-	-	-	-	1.8127	1.749	0.6954	0.0004755	0.003287
neg_1279	metab_7042	metab_7042	-	-	405.192	neg	-	-	4.59428	-	-	-	-	-	-	-	-	-	1.4587	1.416	0.8396	7.127e-06	0.000144
neg_1285	metab_7048	metab_7048	-	-	579.927	neg	-	-	4.37533	-	-	-	-	-	-	-	-	-	1.5009	1.6092	0.5999	0.03056	0.0777
neg_1290	metab_7052	metab_7052	-	-	431.958	neg	-	-	4.37533	-	-	-	-	-	-	-	-	-	1.206	1.2996	0.8288	0.04213	0.09897
neg_1291	metab_7053	metab_7053	-	-	433.955	neg	-	-	4.37533	-	-	-	-	-	-	-	-	-	1.2032	1.3012	0.8341	0.04256	0.0997
neg_1292	metab_7054	metab_7054	-	-	453.063	neg	-	-	4.37533	-	-	-	-	-	-	-	-	-	1.2446	1.3115	0.8341	0.03713	0.09026
neg_1307	metab_7069	metab_7069	-	-	359.124	neg	-	-	4.18735	-	-	-	-	-	-	-	-	-	1.1372	1.1082	1.1618	0.003677	0.01568
neg_1308	metab_7070	metab_7070	-	-	468.074	neg	-	-	4.17795	-	-	-	-	-	-	-	-	-	1.4646	1.5629	0.5679	0.03056	0.0777
neg_1311	metab_7073	metab_7073	-	-	227.904	neg	-	-	1.16625	-	-	-	-	-	-	-	-	-	1.2632	1.2199	1.2035	0.003753	0.0159
neg_1314	metab_7076	metab_7076	-	-	355.136	neg	-	-	1.20855	-	-	-	-	-	-	-	-	-	1.2043	1.1535	1.149	0.0001174	0.001107
neg_1322	metab_7084	metab_7084	-	-	456.042	neg	-	-	1.46888	-	-	-	-	-	-	-	-	-	1.1898	1.1323	1.1557	0.001538	0.008172
neg_1325	metab_7087	metab_7087	-	-	440.68	neg	-	-	0.852033	-	-	-	-	-	-	-	-	-	1.0557	0.9973	0.8782	0.001205	0.006736
neg_1328	metab_7090	metab_7090	-	-	561.082	neg	-	-	0.7964	-	-	-	-	-	-	-	-	-	1.5712	1.506	0.6625	0.0004407	0.003097
neg_1349	metab_7111	metab_7111	-	-	411.903	neg	-	-	2.71015	-	-	-	-	-	-	-	-	-	1.227	1.179	0.8427	2.114e-07	9.541e-06
neg_1350	metab_7112	metab_7112	-	-	175.061	neg	-	-	2.7819	-	-	-	-	-	-	-	-	-	1.6756	1.5882	0.6908	3.413e-05	0.0004508
neg_1353	metab_7115	metab_7115	-	-	284.021	neg	-	-	2.80085	-	-	-	-	-	-	-	-	-	2.1061	2.0269	0.329	8.909e-05	0.0009001
neg_1357	metab_7119	metab_7119	-	-	591.209	neg	-	-	2.83447	-	-	-	-	-	-	-	-	-	1.5882	1.5268	0.7146	0.0002162	0.001776
neg_1361	metab_7123	metab_7123	-	-	288.988	neg	-	-	2.85287	-	-	-	-	-	-	-	-	-	1.4261	1.3675	1.3	0.00613	0.02334
neg_1364	metab_7126	metab_7126	-	-	433.123	neg	-	-	2.82005	-	-	-	-	-	-	-	-	-	1.1083	1.0678	0.8612	0.002535	0.012
neg_1365	metab_7127	metab_7127	-	-	725.191	neg	-	-	0.7964	-	-	-	-	-	-	-	-	-	1.0748	1.0217	1.2157	0.008673	0.03027
neg_1373	metab_7134	metab_7134	-	-	648.131	neg	-	-	2.88017	-	-	-	-	-	-	-	-	-	1.0931	1.0717	0.7761	0.0237	0.06381
neg_1380	metab_7141	metab_7141	-	-	591.132	neg	-	-	2.91612	-	-	-	-	-	-	-	-	-	1.014	0.961	1.2071	0.04359	0.1015
neg_1387	metab_7148	metab_7148	-	-	261.088	neg	-	-	2.94325	-	-	-	-	-	-	-	-	-	2.35	2.248	0.3537	7.547e-05	0.0008031
neg_1388	metab_7149	metab_7149	-	-	365.011	neg	-	-	2.87127	-	-	-	-	-	-	-	-	-	2.189	2.1196	0.4185	0.0005208	0.003525
neg_1389	metab_7150	metab_7150	-	-	203.082	neg	-	-	2.88017	-	-	-	-	-	-	-	-	-	1.0813	1.0434	0.9232	0.0005754	0.003832
neg_1398	metab_7159	metab_7159	-	-	445.206	neg	-	-	3.00642	-	-	-	-	-	-	-	-	-	1.5093	1.4593	1.243	0.0007446	0.00472
neg_1402	metab_7163	metab_7163	-	-	217.071	neg	-	-	3.01607	-	-	-	-	-	-	-	-	-	1.9124	1.8523	1.9991	0.004896	0.01962
neg_1408	metab_7169	metab_7169	-	-	128.035	neg	-	-	0.7964	-	-	-	-	-	-	-	-	-	1.1185	1.0543	0.9166	9.431e-06	0.0001785
neg_1413	metab_7174	metab_7174	-	-	338.088	neg	-	-	3.05427	-	-	-	-	-	-	-	-	-	1.4139	1.3395	0.6946	0.017	0.04999
neg_1414	metab_7175	metab_7175	-	-	393.13	neg	-	-	3.06363	-	-	-	-	-	-	-	-	-	1.8476	1.8065	0.7099	0.001386	0.007538
neg_1415	metab_7176	metab_7176	-	-	491.099	neg	-	-	3.07427	-	-	-	-	-	-	-	-	-	1.7607	1.6698	0.3911	0.002223	0.01093
neg_1417	metab_7178	metab_7178	-	-	354.958	neg	-	-	3.07427	-	-	-	-	-	-	-	-	-	1.4623	1.4128	0.4409	0.04652	0.1066
neg_1421	metab_7182	metab_7182	-	-	590.572	neg	-	-	0.759117	-	-	-	-	-	-	-	-	-	1.2426	1.1724	0.7762	0.01612	0.04836
neg_1422	metab_7183	metab_7183	-	-	852.389	neg	-	-	0.74955	-	-	-	-	-	-	-	-	-	1.2493	1.1659	0.7822	0.008559	0.02995
neg_1424	Salsolinol 1-carboxylate	metab_7185	-	HMDB0013068	222.077	neg	M-H2O-H, M-H	C11H13NO4	3.09468	57256-34-5	-	-	-	-	-	Organoheterocyclic compounds	Tetrahydroisoquinolines	-	2.2855	2.1652	0.3454	0.0003673	0.002708
neg_1425	metab_7186	metab_7186	-	-	624.544	neg	-	-	0.74955	-	-	-	-	-	-	-	-	-	1.145	1.0852	0.8737	2.701e-05	0.0003784
neg_1429	metab_7190	metab_7190	-	-	687.833	neg	-	-	0.713117	-	-	-	-	-	-	-	-	-	1.2626	1.2239	1.1878	1.372e-05	0.000241
neg_1433	metab_7194	metab_7194	-	-	635.16	neg	-	-	3.109	-	-	-	-	-	-	-	-	-	1.4528	1.4803	1.3168	0.005352	0.02099
neg_1437	metab_7198	metab_7198	-	-	368.835	neg	-	-	3.12298	-	-	-	-	-	-	-	-	-	1.2698	1.2836	1.1612	0.002814	0.01285
neg_1439	metab_7200	metab_7200	-	-	822.423	neg	-	-	0.74955	-	-	-	-	-	-	-	-	-	1.3261	1.2586	0.7675	0.000855	0.005244
neg_1441	metab_7202	metab_7202	-	-	453.999	neg	-	-	0.713117	-	-	-	-	-	-	-	-	-	1.1294	1.0862	1.1213	6.013e-05	0.0006757
neg_1449	metab_7210	metab_7210	-	-	417.943	neg	-	-	3.1689	-	-	-	-	-	-	-	-	-	2.3704	2.2654	1.7165	0.000337	0.002516
neg_1450	metab_7211	metab_7211	-	-	245.012	neg	-	-	3.1689	-	-	-	-	-	-	-	-	-	1.8214	1.7403	1.5106	0.01105	0.03599
neg_1455	metab_7216	metab_7216	-	-	334.997	neg	-	-	3.17773	-	-	-	-	-	-	-	-	-	2.1342	2.1098	1.606	0.0001996	0.001683
neg_1458	metab_7219	metab_7219	-	-	195.051	neg	-	-	0.6857	-	-	-	-	-	-	-	-	-	1.4101	1.3612	1.2742	0.000952	0.005651
neg_1461	metab_7222	metab_7222	-	-	497.076	neg	-	-	3.18687	-	-	-	-	-	-	-	-	-	1.2273	1.1958	1.1502	0.00474	0.01912
neg_1468	metab_7229	metab_7229	-	-	769.153	neg	-	-	3.22285	-	-	-	-	-	-	-	-	-	2.0115	1.954	1.7822	0.002275	0.01112
neg_1475	metab_7235	metab_7235	-	-	393.13	neg	-	-	3.24957	-	-	-	-	-	-	-	-	-	2.2418	2.2	0.5667	0.0008566	0.005244
neg_1478	metab_7237	metab_7237	-	-	719.091	neg	-	-	3.24957	-	-	-	-	-	-	-	-	-	2.0155	1.9585	0.5957	0.003013	0.01347
neg_1491	metab_7249	metab_7249	-	-	541.029	neg	-	-	3.31237	-	-	-	-	-	-	-	-	-	2.7248	2.5657	2.987	0.0009457	0.005638
neg_1494	metab_7251	metab_7251	-	-	217.071	neg	-	-	3.32122	-	-	-	-	-	-	-	-	-	1.6723	1.6108	1.6592	0.01899	0.05447
neg_1515	metab_7271	metab_7271	-	-	283.082	neg	-	-	3.39315	-	-	-	-	-	-	-	-	-	1.5007	1.4524	1.2428	0.005675	0.02204
neg_1516	metab_7272	metab_7272	-	-	611.037	neg	-	-	3.41092	-	-	-	-	-	-	-	-	-	2.0722	1.9969	1.6828	0.002959	0.01334
neg_1520	metab_7276	metab_7276	-	-	609.039	neg	-	-	3.41092	-	-	-	-	-	-	-	-	-	1.7069	1.6629	1.3355	0.004606	0.01875
neg_1521	metab_7277	metab_7277	-	-	528.955	neg	-	-	3.46437	-	-	-	-	-	-	-	-	-	1.9382	1.9866	2.4459	0.02101	0.05859
neg_1543	metab_7296	metab_7296	-	-	769.153	neg	-	-	3.48225	-	-	-	-	-	-	-	-	-	1.7271	1.664	1.3465	0.002367	0.01142
neg_1552	metab_7305	metab_7305	-	-	512.962	neg	-	-	3.58033	-	-	-	-	-	-	-	-	-	1.6224	1.6673	1.2792	0.02287	0.06229
neg_1553	metab_7306	metab_7306	-	-	857.248	neg	-	-	3.58033	-	-	-	-	-	-	-	-	-	1.7785	1.6903	0.5482	0.002952	0.01333
neg_1556	metab_7309	metab_7309	-	-	557.034	neg	-	-	3.58903	-	-	-	-	-	-	-	-	-	2.0988	2.0193	0.6167	0.0002127	0.001754
neg_1558	metab_7311	metab_7311	-	-	767.434	neg	-	-	3.58903	-	-	-	-	-	-	-	-	-	1.1171	1.1452	0.8897	0.01058	0.03484
neg_1560	metab_7313	metab_7313	-	-	397.003	neg	-	-	3.60692	-	-	-	-	-	-	-	-	-	1.8478	1.8463	1.6486	0.02712	0.07081
neg_1566	metab_7316	metab_7316	-	-	420.078	neg	-	-	3.63387	-	-	-	-	-	-	-	-	-	1.8356	1.8785	2.2313	0.03541	0.08708
neg_1575	metab_7324	metab_7324	-	-	471.097	neg	-	-	3.65183	-	-	-	-	-	-	-	-	-	1.9598	1.9047	1.8388	0.02242	0.06154
neg_1577	metab_7326	metab_7326	-	-	617.228	neg	-	-	3.6606	-	-	-	-	-	-	-	-	-	1.5866	1.5352	1.3366	0.002566	0.0121
neg_1578	metab_7327	metab_7327	-	-	611.038	neg	-	-	3.6606	-	-	-	-	-	-	-	-	-	1.643	1.6036	1.3915	0.006305	0.02377
neg_1579	metab_7328	metab_7328	-	-	609.039	neg	-	-	3.6606	-	-	-	-	-	-	-	-	-	1.5181	1.4947	1.3027	0.01411	0.04361
neg_1582	metab_7331	metab_7331	-	-	351.07	neg	-	-	3.66977	-	-	-	-	-	-	-	-	-	1.3155	1.3033	1.3723	0.03466	0.08566
neg_1583	metab_7332	metab_7332	-	-	621.319	neg	-	-	3.65183	-	-	-	-	-	-	-	-	-	1.1004	1.0577	0.906	0.003703	0.01575
neg_1592	metab_7341	metab_7341	-	-	945.302	neg	-	-	3.70572	-	-	-	-	-	-	-	-	-	1.5922	1.5204	0.587	0.0139	0.04326
neg_1626	metab_7374	metab_7374	-	-	441.176	neg	-	-	3.84275	-	-	-	-	-	-	-	-	-	1.771	1.729	1.3792	0.0008191	0.00507
neg_1633	metab_7381	metab_7381	-	-	463.163	neg	-	-	3.87922	-	-	-	-	-	-	-	-	-	1.5723	1.5794	0.6946	0.0197	0.05576
neg_1641	metab_7389	metab_7389	-	-	213.888	neg	-	-	0.214133	-	-	-	-	-	-	-	-	-	1.0343	0.9949	0.8808	9.314e-06	0.0001771
neg_1652	metab_7400	metab_7400	-	-	606.997	neg	-	-	0.54345	-	-	-	-	-	-	-	-	-	1.0783	1.1612	0.788	0.01504	0.04569
neg_1698	metab_7446	metab_7446	-	-	705.772	neg	-	-	0.57195	-	-	-	-	-	-	-	-	-	1.0201	1.0024	1.2379	0.009909	0.03319
neg_1699	metab_7447	metab_7447	-	-	952.668	neg	-	-	0.57195	-	-	-	-	-	-	-	-	-	1.2379	1.1987	1.2827	0.003406	0.01479
neg_1712	metab_7460	metab_7460	-	-	282.777	neg	-	-	0.612367	-	-	-	-	-	-	-	-	-	1.0331	0.9762	0.8118	0.00184	0.009346
neg_1724	metab_7471	metab_7471	-	-	395.096	neg	-	-	0.675067	-	-	-	-	-	-	-	-	-	1.5966	1.5305	1.2621	2.658e-05	0.0003737
neg_1734	metab_7481	metab_7481	-	-	455.996	neg	-	-	0.722333	-	-	-	-	-	-	-	-	-	1.1708	1.1036	1.2581	0.002966	0.01334
neg_1741	metab_7488	metab_7488	-	-	175.024	neg	-	-	0.768017	-	-	-	-	-	-	-	-	-	1.5532	1.4837	1.3191	0.000189	0.001624
neg_1759	metab_7505	metab_7505	-	-	134.894	neg	-	-	0.861117	-	-	-	-	-	-	-	-	-	1.4814	1.4187	0.6684	0.0003458	0.002572
neg_1762	metab_7508	metab_7508	-	-	132.867	neg	-	-	0.870767	-	-	-	-	-	-	-	-	-	1.5649	1.4718	1.4458	0.01335	0.04185
neg_1765	metab_7511	metab_7511	-	-	134.865	neg	-	-	0.879767	-	-	-	-	-	-	-	-	-	1.689	1.5813	1.5126	0.006448	0.02424
neg_1767	metab_7513	metab_7513	-	-	262.9	neg	-	-	0.88955	-	-	-	-	-	-	-	-	-	1.2274	1.1641	0.7776	0.001036	0.006012
neg_1768	metab_7514	metab_7514	-	-	532.84	neg	-	-	0.88955	-	-	-	-	-	-	-	-	-	1.0049	0.9883	1.2739	0.02784	0.07227
neg_1770	metab_7516	metab_7516	-	-	401.978	neg	-	-	0.8987	-	-	-	-	-	-	-	-	-	1.3198	1.4512	0.6677	0.003091	0.01373
neg_1772	metab_7518	metab_7518	-	-	292.072	neg	-	-	0.90865	-	-	-	-	-	-	-	-	-	2.3138	2.1972	0.3896	1.896e-06	5.535e-05
neg_1776	metab_7522	metab_7522	-	-	185.993	neg	-	-	0.975383	-	-	-	-	-	-	-	-	-	1.4596	1.3839	0.8182	4.212e-06	9.891e-05
neg_1783	metab_7529	metab_7529	-	-	59.0171	neg	-	-	1.14335	-	-	-	-	-	-	-	-	-	2.5458	2.4288	4.1175	8.988e-06	0.0001725
neg_1785	metab_7531	metab_7531	-	-	160.998	neg	-	-	1.16625	-	-	-	-	-	-	-	-	-	1.0742	1.0369	1.1761	0.007538	0.02731
neg_1786	metab_7532	metab_7532	-	-	103.041	neg	-	-	1.17142	-	-	-	-	-	-	-	-	-	1.292	1.2434	1.143	0.0003433	0.002559
neg_1787	metab_7533	metab_7533	-	-	229.069	neg	-	-	1.17142	-	-	-	-	-	-	-	-	-	2.6842	2.5558	3.7488	1.672e-05	0.000273
neg_1791	metab_7537	metab_7537	-	-	435.051	neg	-	-	1.25335	-	-	-	-	-	-	-	-	-	1.6582	1.5934	1.4416	1.814e-05	0.0002888
neg_1792	metab_7538	metab_7538	-	-	283.068	neg	-	-	1.28128	-	-	-	-	-	-	-	-	-	1.2324	1.1568	0.7479	0.03993	0.09523
neg_1796	metab_7542	metab_7542	-	-	225.984	neg	-	-	1.32053	-	-	-	-	-	-	-	-	-	1.1167	1.0597	1.6032	0.04202	0.09889
neg_1798	metab_7544	metab_7544	-	-	171.027	neg	-	-	1.351	-	-	-	-	-	-	-	-	-	1.1521	1.0959	1.1917	0.001168	0.006583
neg_1800	metab_7546	metab_7546	-	-	345.96	neg	-	-	1.46888	-	-	-	-	-	-	-	-	-	1.2688	1.2331	1.2898	3.882e-05	0.0004929
neg_1803	metab_7549	metab_7549	-	-	322.114	neg	-	-	1.53317	-	-	-	-	-	-	-	-	-	1.6952	1.6645	0.5083	0.002494	0.01188
neg_1805	metab_7551	metab_7551	-	-	288.988	neg	-	-	1.6118	-	-	-	-	-	-	-	-	-	1.1325	1.0945	1.2048	0.008718	0.03036
neg_1807	metab_7553	metab_7553	-	-	231.992	neg	-	-	1.6706	-	-	-	-	-	-	-	-	-	1.5762	1.542	1.4842	0.001073	0.00615
neg_1810	metab_7556	metab_7556	-	-	411.103	neg	-	-	1.75385	-	-	-	-	-	-	-	-	-	1.0646	1.0199	0.8514	0.002495	0.01188
neg_1812	2-Hydroxyacetaminophen sulfate	metab_7558	-	HMDB0062547	227.996	neg	M-H2O-H	C8H9NO6S	1.78368	53446-14-3	-	-	-	-	-	Organic acids and derivatives	Organic sulfuric acids and derivatives	Arylsulfates	2.2996	2.2032	3.0479	0.00033	0.002468
neg_1816	metab_7562	metab_7562	-	-	117.056	neg	-	-	1.99003	-	-	-	-	-	-	-	-	-	1.1032	1.0603	1.1027	1.609e-05	0.0002705
neg_1818	metab_7564	metab_7564	-	-	423.083	neg	-	-	2.08912	-	-	-	-	-	-	-	-	-	1.0933	1.0544	0.8066	0.01293	0.04084
neg_1819	metab_7565	metab_7565	-	-	381.131	neg	-	-	2.15653	-	-	-	-	-	-	-	-	-	3.2233	3.068	0.1049	1.117e-07	6.134e-06
neg_1832	metab_7578	metab_7578	-	-	381.131	neg	-	-	2.48253	-	-	-	-	-	-	-	-	-	2.5073	2.3923	0.4108	1.682e-05	0.000273
neg_1837	metab_7583	metab_7583	-	-	343.963	neg	-	-	2.7632	-	-	-	-	-	-	-	-	-	1.0061	0.9536	0.8781	0.001012	0.005909
neg_1838	metab_7584	metab_7584	-	-	354.12	neg	-	-	2.7819	-	-	-	-	-	-	-	-	-	1.2927	1.2132	1.3228	0.005543	0.02163
neg_1839	metab_7585	metab_7585	-	-	283.01	neg	-	-	2.7819	-	-	-	-	-	-	-	-	-	1.3097	1.2456	0.7984	2.81e-05	0.0003872
neg_1843	metab_7589	metab_7589	-	-	428.131	neg	-	-	2.84337	-	-	-	-	-	-	-	-	-	1.3802	1.3303	0.8463	0.0007584	0.004772
neg_1846	metab_7592	metab_7592	-	-	542.18	neg	-	-	2.84337	-	-	-	-	-	-	-	-	-	1.191	1.1494	0.7141	0.003638	0.01557
neg_1850	metab_7596	metab_7596	-	-	117.056	neg	-	-	2.86193	-	-	-	-	-	-	-	-	-	1.2915	1.2379	1.1765	0.0001157	0.001096
neg_1855	metab_7601	metab_7601	-	-	116.051	neg	-	-	2.88017	-	-	-	-	-	-	-	-	-	1.3708	1.3186	0.6678	0.007875	0.02819
neg_1866	metab_7611	metab_7611	-	-	256.037	neg	-	-	2.95213	-	-	-	-	-	-	-	-	-	1.1122	1.0343	0.8624	0.006949	0.02564
neg_1868	metab_7613	metab_7613	-	-	258.035	neg	-	-	2.95213	-	-	-	-	-	-	-	-	-	1.5044	1.4119	0.6928	0.002718	0.01257
neg_1870	metab_7615	metab_7615	-	-	308.077	neg	-	-	2.96127	-	-	-	-	-	-	-	-	-	2.378	2.2818	2.5528	0.0004117	0.002948
neg_1879	metab_7624	metab_7624	-	-	991.472	neg	-	-	2.99748	-	-	-	-	-	-	-	-	-	1.0283	1.0906	0.8551	0.02773	0.07212
neg_1883	metab_7628	metab_7628	-	-	409.071	neg	-	-	3.02513	-	-	-	-	-	-	-	-	-	1.9917	1.8555	0.1736	0.004839	0.01944
neg_1894	metab_7638	metab_7638	-	-	244.109	neg	-	-	3.06363	-	-	-	-	-	-	-	-	-	1.2932	1.2438	0.6092	0.01439	0.04413
neg_1896	Chitobiose	metab_7640	C01674	HMDB0003556;HMDB0062702	461.119	neg	M+Cl	C15H26N2O12	3.07427	577-76-4	-	-	map01100;map00520;map02010	Metabolism;Metabolism;Environmental Information Processing	Global and overview maps;Carbohydrate metabolism;Membrane transport	Organic oxygen compounds	Organooxygen compounds	Carbohydrates and carbohydrate conjugates	1.9579	1.8899	0.4211	0.0007346	0.004675
neg_1899	metab_7643	metab_7643	-	-	522.141	neg	-	-	3.09468	-	-	-	-	-	-	-	-	-	1.5837	1.5171	0.6465	0.004592	0.01874
neg_1900	metab_7644	metab_7644	-	-	405.203	neg	-	-	3.09468	-	-	-	-	-	-	-	-	-	1.1895	1.1168	0.744	0.005841	0.02252
neg_1908	metab_7652	metab_7652	-	-	618.186	neg	-	-	3.11407	-	-	-	-	-	-	-	-	-	1.7613	1.7086	2.0181	0.0007166	0.004584
neg_1909	metab_7653	metab_7653	-	-	792.861	neg	-	-	3.12298	-	-	-	-	-	-	-	-	-	1.1207	1.0995	0.8392	0.03618	0.08835
neg_1943	metab_7681	metab_7681	-	-	775.367	neg	-	-	3.24072	-	-	-	-	-	-	-	-	-	1.0144	0.9952	0.8905	0.03274	0.08225
neg_1944	metab_7682	metab_7682	-	-	792.862	neg	-	-	3.24072	-	-	-	-	-	-	-	-	-	1.6133	1.6225	0.7031	0.01113	0.03619
neg_1949	metab_7687	metab_7687	-	-	338.088	neg	-	-	3.26737	-	-	-	-	-	-	-	-	-	1.5804	1.5067	0.4285	0.01469	0.04483
neg_1952	metab_7690	metab_7690	-	-	742.339	neg	-	-	3.27652	-	-	-	-	-	-	-	-	-	1.5276	1.489	0.6647	0.01346	0.04215
neg_1962	metab_7700	metab_7700	-	-	545.024	neg	-	-	3.31237	-	-	-	-	-	-	-	-	-	1.5852	1.5452	1.8162	0.004382	0.01799
neg_1968	metab_7706	metab_7706	-	-	320.135	neg	-	-	3.36628	-	-	-	-	-	-	-	-	-	1.2544	1.2886	0.7589	0.02769	0.07205
neg_1976	metab_7714	metab_7714	-	-	725.831	neg	-	-	3.42	-	-	-	-	-	-	-	-	-	1.6363	1.6858	0.6207	0.02	0.0564
neg_1990	metab_7726	metab_7726	-	-	647.353	neg	-	-	3.51788	-	-	-	-	-	-	-	-	-	1.087	1.1625	0.8475	0.03016	0.07687
neg_1991	metab_7727	metab_7727	-	-	753.171	neg	-	-	3.51788	-	-	-	-	-	-	-	-	-	1.7935	1.7969	1.6718	0.0163	0.04858
neg_1994	metab_7728	metab_7728	-	-	723.407	neg	-	-	3.53572	-	-	-	-	-	-	-	-	-	1.0425	1.0744	0.8959	0.01228	0.0392
neg_1995	metab_7729	metab_7729	-	-	771.152	neg	-	-	3.53572	-	-	-	-	-	-	-	-	-	1.6667	1.5978	1.4858	0.01756	0.05121
neg_1996	metab_7730	metab_7730	-	-	924.901	neg	-	-	3.53572	-	-	-	-	-	-	-	-	-	1.6812	1.6819	0.6055	0.007005	0.02578
neg_2005	metab_7735	metab_7735	-	-	510.965	neg	-	-	3.58033	-	-	-	-	-	-	-	-	-	1.6101	1.6569	1.2909	0.02488	0.06613
neg_2011	metab_7740	metab_7740	-	-	675.306	neg	-	-	3.60692	-	-	-	-	-	-	-	-	-	1.4514	1.5926	0.6382	0.03562	0.08741
neg_2014	P-Tolyl Sulfate	metab_7741	-	-	187.007	neg	M-H	C7H8O4S	3.62475	-	-	-	-	-	-	-	-	-	1.4856	1.4953	1.2046	0.01823	0.0528
neg_2015	metab_7742	metab_7742	-	-	631.207	neg	-	-	3.62475	-	-	-	-	-	-	-	-	-	2.5604	2.5011	3.3385	0.001879	0.009505
neg_2016	metab_7743	metab_7743	-	-	545.266	neg	-	-	3.62475	-	-	-	-	-	-	-	-	-	1.6608	1.6125	0.6291	0.003398	0.01477
neg_2019	metab_7745	metab_7745	-	-	757.36	neg	-	-	3.63387	-	-	-	-	-	-	-	-	-	1.2891	1.282	0.8561	0.006899	0.02555
neg_2024	metab_7750	metab_7750	-	-	846.878	neg	-	-	3.65183	-	-	-	-	-	-	-	-	-	1.7355	1.8799	0.5308	0.02709	0.07077
neg_2025	metab_7751	metab_7751	-	-	789.362	neg	-	-	3.6606	-	-	-	-	-	-	-	-	-	2.1033	2.1037	0.5081	0.001714	0.008827
neg_2030	metab_7756	metab_7756	-	-	791.853	neg	-	-	3.68778	-	-	-	-	-	-	-	-	-	1.325	1.3068	0.7517	0.02092	0.0584
neg_2039	metab_7764	metab_7764	-	-	315.011	neg	-	-	3.73297	-	-	-	-	-	-	-	-	-	1.2339	1.1815	0.7857	0.01047	0.03454
neg_2043	Baicalin	metab_7768	C10025	HMDB0041832;LMPK12111081	445.078	neg	M-H	C21H18O11	3.74222	21967-41-9	-	-	-	-	-	Phenylpropanoids and polyketides	Flavonoids	Flavonoid glycosides	1.5094	1.5416	0.6862	0.01149	0.03717
neg_2051	metab_7776	metab_7776	-	-	308.117	neg	-	-	3.7696	-	-	-	-	-	-	-	-	-	1.4191	1.3417	0.6669	0.002533	0.012
neg_2062	metab_7787	metab_7787	-	-	770.392	neg	-	-	3.8155	-	-	-	-	-	-	-	-	-	1.4539	1.3712	0.7999	0.001049	0.006048
neg_2066	metab_7791	metab_7791	-	-	393.158	neg	-	-	3.85215	-	-	-	-	-	-	-	-	-	1.9158	1.8679	1.7637	0.002274	0.01112
neg_2070	metab_7795	metab_7795	-	-	983.512	neg	-	-	3.87042	-	-	-	-	-	-	-	-	-	2.0161	1.9296	0.557	0.0002617	0.002064
neg_2080	metab_7805	metab_7805	-	-	501.241	neg	-	-	3.88448	-	-	-	-	-	-	-	-	-	1.3382	1.2821	0.6864	0.01945	0.05541
neg_2084	metab_7808	metab_7808	-	-	608.277	neg	-	-	3.89848	-	-	-	-	-	-	-	-	-	1.514	1.5816	0.3354	0.04937	0.1106
neg_2086	metab_7810	metab_7810	-	-	765.401	neg	-	-	3.90727	-	-	-	-	-	-	-	-	-	1.319	1.2727	0.6786	0.004242	0.01749
neg_2088	metab_7812	metab_7812	-	-	296.933	neg	-	-	3.92137	-	-	-	-	-	-	-	-	-	2.3527	2.2548	0.4253	0.001076	0.006155
neg_2089	metab_7813	metab_7813	-	-	202.108	neg	-	-	3.92137	-	-	-	-	-	-	-	-	-	1.2679	1.2264	1.2843	0.001819	0.009277
neg_2091	metab_7815	metab_7815	-	-	159.102	neg	-	-	3.93047	-	-	-	-	-	-	-	-	-	1.4313	1.3666	1.3884	0.002613	0.01226
neg_2094	metab_7817	metab_7817	-	-	902.473	neg	-	-	3.9484	-	-	-	-	-	-	-	-	-	1.1426	1.0619	0.8534	0.002413	0.01163
neg_2099	Pisumic acid	metab_7822	-	HMDB0039241	317.114	neg	M+Cl	C15H22O5	3.98523	-	-	-	-	-	-	Lipids and lipid-like molecules	Prenol lipids	Sesquiterpenoids	1.0905	1.0306	0.8727	0.001006	0.005888
neg_2100	metab_7823	metab_7823	-	-	399.129	neg	-	-	3.99438	-	-	-	-	-	-	-	-	-	1.7356	1.7162	1.9051	0.008444	0.02977
neg_2101	metab_7824	metab_7824	-	-	771.357	neg	-	-	4.00408	-	-	-	-	-	-	-	-	-	1.5572	1.5322	0.6625	0.008282	0.02932
neg_2106	metab_7829	metab_7829	-	-	990.528	neg	-	-	4.03268	-	-	-	-	-	-	-	-	-	1.3451	1.2736	0.7418	0.0003904	0.002833
neg_2112	metab_7835	metab_7835	-	-	694.321	neg	-	-	4.06172	-	-	-	-	-	-	-	-	-	1.623	1.6411	0.5148	0.02248	0.06163
neg_2114	metab_7837	metab_7837	-	-	335.17	neg	-	-	4.06172	-	-	-	-	-	-	-	-	-	1.7868	1.7198	1.9549	0.00118	0.006633
neg_2117	metab_7840	metab_7840	-	-	199.005	neg	-	-	4.08085	-	-	-	-	-	-	-	-	-	1.0368	0.9962	1.1578	0.01229	0.03921
neg_2124	metab_7847	metab_7847	-	-	197.082	neg	-	-	4.12873	-	-	-	-	-	-	-	-	-	1.2813	1.2922	1.3903	0.01802	0.05236
neg_2127	metab_7850	metab_7850	-	-	390.229	neg	-	-	4.14813	-	-	-	-	-	-	-	-	-	2.27	2.1684	0.3453	5.223e-06	0.0001155
neg_2128	metab_7851	metab_7851	-	-	305.118	neg	-	-	4.14813	-	-	-	-	-	-	-	-	-	1.6837	1.7215	0.5186	0.001546	0.008206
neg_2130	metab_7853	metab_7853	-	-	804.346	neg	-	-	4.18735	-	-	-	-	-	-	-	-	-	1.3848	1.3947	0.7577	0.01125	0.03653
neg_2132	metab_7855	metab_7855	-	-	711.311	neg	-	-	4.22695	-	-	-	-	-	-	-	-	-	1.0057	1.0718	0.8495	0.04783	0.1084
neg_2133	metab_7856	metab_7856	-	-	225.548	neg	-	-	4.22695	-	-	-	-	-	-	-	-	-	1.7002	1.5884	0.3505	0.01826	0.05283
neg_2145	metab_7868	metab_7868	-	-	368.048	neg	-	-	4.29615	-	-	-	-	-	-	-	-	-	1.6968	1.6203	0.4401	0.0001551	0.001384
neg_2147	metab_7870	metab_7870	-	-	365.085	neg	-	-	4.32412	-	-	-	-	-	-	-	-	-	1.5441	1.4792	1.7433	0.04226	0.09923
neg_2148	metab_7871	metab_7871	-	-	261.043	neg	-	-	4.32412	-	-	-	-	-	-	-	-	-	1.4961	1.4028	1.4481	0.0009816	0.005786
neg_2150	metab_7873	metab_7873	-	-	190.051	neg	-	-	4.32412	-	-	-	-	-	-	-	-	-	1.2035	1.1382	0.7025	0.01641	0.04878
neg_2151	metab_7874	metab_7874	-	-	385.144	neg	-	-	4.3337	-	-	-	-	-	-	-	-	-	2.0339	2.0134	2.7243	0.00323	0.01419
neg_2154	metab_7877	metab_7877	-	-	544.152	neg	-	-	4.3611	-	-	-	-	-	-	-	-	-	2.0875	1.9817	0.4065	0.0003627	0.002684
neg_2192	metab_7914	metab_7914	-	-	981.452	neg	-	-	4.59428	-	-	-	-	-	-	-	-	-	1.3975	1.2935	0.7	0.01568	0.04724
neg_2197	metab_7919	metab_7919	-	-	615.249	neg	-	-	4.61323	-	-	-	-	-	-	-	-	-	1.6195	1.5897	0.6984	0.0006845	0.004433
neg_2198	metab_7920	metab_7920	-	-	339.111	neg	-	-	4.61323	-	-	-	-	-	-	-	-	-	1.1513	1.125	0.7595	0.01751	0.05115
neg_2201	metab_7923	metab_7923	-	-	539.234	neg	-	-	4.64187	-	-	-	-	-	-	-	-	-	1.7964	1.7334	1.4771	0.003666	0.01566
neg_2204	metab_7926	metab_7926	-	-	203.128	neg	-	-	4.67135	-	-	-	-	-	-	-	-	-	1.571	1.4972	0.6824	8.109e-05	0.0008415
neg_2209	metab_7931	metab_7931	-	-	231.123	neg	-	-	4.70008	-	-	-	-	-	-	-	-	-	1.1859	1.1377	0.7961	0.0002459	0.001972
neg_2218	metab_7940	metab_7940	-	-	217.107	neg	-	-	4.76925	-	-	-	-	-	-	-	-	-	1.5715	1.5116	1.3479	0.0003911	0.002833
neg_2230	metab_7952	metab_7952	-	-	155.107	neg	-	-	4.83305	-	-	-	-	-	-	-	-	-	2.3798	2.2729	3.1669	5.529e-06	0.0001204
neg_2231	metab_7953	metab_7953	-	-	541.264	neg	-	-	4.84273	-	-	-	-	-	-	-	-	-	1.9225	1.8905	2.2933	0.001841	0.009346
neg_2236	metab_7958	metab_7958	-	-	485.203	neg	-	-	4.8578	-	-	-	-	-	-	-	-	-	1.5218	1.4559	1.6241	0.01559	0.04703
neg_2237	metab_7959	metab_7959	-	-	537.218	neg	-	-	4.87692	-	-	-	-	-	-	-	-	-	1.8889	1.8448	2.0629	0.0007533	0.004755
neg_2238	metab_7960	metab_7960	-	-	199.132	neg	-	-	4.88623	-	-	-	-	-	-	-	-	-	1.8889	1.7996	1.8485	2.794e-05	0.0003863
neg_2240	metab_7962	metab_7962	-	-	631.324	neg	-	-	4.90585	-	-	-	-	-	-	-	-	-	1.3087	1.2952	0.748	0.001504	0.008051
neg_2243	metab_7965	metab_7965	-	-	239.564	neg	-	-	4.93573	-	-	-	-	-	-	-	-	-	1.52	1.4162	0.5382	0.03993	0.09523
neg_2248	metab_7970	metab_7970	-	-	917.48	neg	-	-	4.9648	-	-	-	-	-	-	-	-	-	1.2194	1.15	0.8502	0.003596	0.01541
neg_2250	metab_7972	metab_7972	-	-	925.975	neg	-	-	4.9648	-	-	-	-	-	-	-	-	-	2.026	1.9223	0.4837	0.0004445	0.003119
neg_2255	Artabsin	metab_7977	C09301	HMDB0036641	293.139	neg	M+FA-H	C15H20O3	5.00413	24399-20-0	-	-	-	-	-	Organoheterocyclic compounds	Lactones	Gamma butyrolactones	1.089	1.0394	0.8399	0.001032	0.006009
neg_2257	metab_7979	metab_7979	-	-	411.237	neg	-	-	5.02378	-	-	-	-	-	-	-	-	-	1.395	1.2883	0.723	0.006201	0.0235
neg_2264	metab_7986	metab_7986	-	-	272.096	neg	-	-	5.0629	-	-	-	-	-	-	-	-	-	1.5443	1.4905	0.6788	0.0007116	0.004559
neg_2265	metab_7987	metab_7987	-	-	289.06	neg	-	-	5.0629	-	-	-	-	-	-	-	-	-	2.4438	2.3337	2.8711	5.093e-07	1.946e-05
neg_2269	metab_7991	metab_7991	-	-	410.201	neg	-	-	5.14102	-	-	-	-	-	-	-	-	-	1.4178	1.3423	1.2835	0.0003666	0.002708
neg_2273	metab_7995	metab_7995	-	-	360.076	neg	-	-	5.14983	-	-	-	-	-	-	-	-	-	2.6707	2.5263	0.1215	2.373e-05	0.0003419
neg_2276	metab_7998	metab_7998	-	-	370.143	neg	-	-	5.18578	-	-	-	-	-	-	-	-	-	1.4641	1.3986	0.6989	0.0009111	0.005469
neg_2281	metab_8003	metab_8003	-	-	213.112	neg	-	-	5.2597	-	-	-	-	-	-	-	-	-	1.2467	1.2293	1.4313	0.005593	0.02179
neg_2282	metab_8004	metab_8004	-	-	423.167	neg	-	-	5.27905	-	-	-	-	-	-	-	-	-	1.7471	1.6685	1.7582	0.000488	0.003357
neg_2284	metab_8006	metab_8006	-	-	535.201	neg	-	-	5.27905	-	-	-	-	-	-	-	-	-	1.0863	1.1091	1.3294	0.02248	0.06163
neg_2285	metab_8007	metab_8007	-	-	155.108	neg	-	-	5.28937	-	-	-	-	-	-	-	-	-	1.2914	1.253	1.3937	0.01317	0.04142
neg_2286	metab_8008	metab_8008	-	-	539.233	neg	-	-	5.28937	-	-	-	-	-	-	-	-	-	2.1113	2.0526	1.7838	5.408e-05	0.0006331
neg_2287	9-Oxo-nonanoic acid	metab_8009	-	HMDB0094711;LMFA01060160	171.102	neg	M-H	C9H16O3	5.29867	-	-	-	-	-	-	Lipids and lipid-like molecules	Fatty Acyls	Fatty acids and conjugates	1.1766	1.1209	0.8306	0.0001747	0.001523
neg_2295	Heliannuol C	metab_8017	-	HMDB0035131	293.139	neg	M+FA-H	C15H20O3	5.33842	161730-08-1	-	-	-	-	-	Organoheterocyclic compounds	Benzoxepines	-	1.1629	1.1102	0.8827	0.0008128	0.005052
neg_2296	metab_8018	metab_8018	-	-	365.233	neg	-	-	5.34887	-	-	-	-	-	-	-	-	-	1.0061	0.9878	1.2991	0.04829	0.1091
neg_2300	metab_8022	metab_8022	-	-	525.166	neg	-	-	5.358	-	-	-	-	-	-	-	-	-	1.1193	1.1464	1.3403	0.03806	0.09203
neg_2301	metab_8023	metab_8023	-	-	647.24	neg	-	-	5.358	-	-	-	-	-	-	-	-	-	1.0821	1.0532	0.7709	0.01618	0.04842
neg_2304	metab_8026	metab_8026	-	-	468.859	neg	-	-	5.37742	-	-	-	-	-	-	-	-	-	1.7137	1.6796	0.3429	0.008727	0.03036
neg_2306	metab_8028	metab_8028	-	-	480.297	neg	-	-	5.38758	-	-	-	-	-	-	-	-	-	1.9843	1.8502	1.7684	0.001699	0.00878
neg_2319	metab_8041	metab_8041	-	-	478.212	neg	-	-	5.4813	-	-	-	-	-	-	-	-	-	1.4381	1.4895	0.7234	0.002331	0.01131
neg_2322	Fumonisin AK1	metab_8044	-	HMDB0033397	638.333	neg	M+Cl	C30H53NO11	5.49975	170591-49-8	-	-	-	-	-	Organic acids and derivatives	Carboxylic acids and derivatives	Tricarboxylic acids and derivatives	1.3029	1.288	0.8704	5.496e-05	0.0006346
neg_2324	metab_8046	metab_8046	-	-	931.977	neg	-	-	5.49975	-	-	-	-	-	-	-	-	-	1.4577	1.5837	0.3904	0.02789	0.07231
neg_2329	metab_8051	metab_8051	-	-	222.113	neg	-	-	5.53678	-	-	-	-	-	-	-	-	-	1.1687	1.307	0.6708	0.014	0.04342
neg_2332	metab_8054	metab_8054	-	-	506.279	neg	-	-	5.56518	-	-	-	-	-	-	-	-	-	1.6403	1.5711	2.4248	0.008991	0.03095
neg_2338	metab_8060	metab_8060	-	-	523.245	neg	-	-	5.59345	-	-	-	-	-	-	-	-	-	1.4898	1.4413	1.3233	0.0002295	0.001859
neg_2342	metab_8064	metab_8064	-	-	508.241	neg	-	-	5.60227	-	-	-	-	-	-	-	-	-	1.3498	1.4333	0.6885	0.02222	0.06109
neg_2343	metab_8065	metab_8065	-	-	345.228	neg	-	-	5.61162	-	-	-	-	-	-	-	-	-	1.2251	1.2768	0.6235	0.04948	0.1108
neg_2344	metab_8066	metab_8066	-	-	483.222	neg	-	-	5.61162	-	-	-	-	-	-	-	-	-	1.3247	1.2693	1.4245	0.01422	0.04376
neg_2353	metab_8075	metab_8075	-	-	896.457	neg	-	-	5.6392	-	-	-	-	-	-	-	-	-	1.2314	1.1813	0.863	0.0001417	0.001278
neg_2362	metab_8084	metab_8084	-	-	331.249	neg	-	-	5.71395	-	-	-	-	-	-	-	-	-	1.4952	1.4366	0.4585	0.007817	0.02803
neg_2376	metab_8098	metab_8098	-	-	475.267	neg	-	-	5.75173	-	-	-	-	-	-	-	-	-	2.1529	2.0478	4.2282	0.001447	0.007799
neg_2382	metab_8104	metab_8104	-	-	514.286	neg	-	-	5.83837	-	-	-	-	-	-	-	-	-	1.152	1.1614	1.1148	0.03936	0.09437
neg_2398	metab_8118	metab_8118	-	-	664.315	neg	-	-	5.95462	-	-	-	-	-	-	-	-	-	1.1239	1.0833	0.7658	0.04833	0.1091
neg_2399	metab_8119	metab_8119	-	-	636.318	neg	-	-	5.96385	-	-	-	-	-	-	-	-	-	1.0906	1.0885	0.8984	0.001473	0.007917
neg_2402	metab_8122	metab_8122	-	-	354.171	neg	-	-	5.97262	-	-	-	-	-	-	-	-	-	2.0309	1.9233	2.008	6.194e-05	0.0006839
neg_2405	metab_8125	metab_8125	-	-	395.25	neg	-	-	5.99073	-	-	-	-	-	-	-	-	-	1.1119	1.0723	0.8381	0.0009109	0.005469
neg_2413	metab_8133	metab_8133	-	-	291.066	neg	-	-	6.0277	-	-	-	-	-	-	-	-	-	1.821	1.7423	0.7439	1.124e-07	6.134e-06
neg_2417	metab_8137	metab_8137	-	-	530.264	neg	-	-	6.07642	-	-	-	-	-	-	-	-	-	1.0664	1.0226	1.1982	0.04472	0.1035
neg_2419	metab_8139	metab_8139	-	-	371.191	neg	-	-	6.07642	-	-	-	-	-	-	-	-	-	1.4658	1.4449	0.6159	0.005836	0.02252
neg_2422	metab_8142	metab_8142	-	-	193.087	neg	-	-	6.09625	-	-	-	-	-	-	-	-	-	1.1591	1.0977	0.7788	0.0008138	0.005052
neg_2425	metab_8145	metab_8145	-	-	652.298	neg	-	-	6.14482	-	-	-	-	-	-	-	-	-	1.1155	1.0995	0.8536	0.00502	0.02004
neg_2428	metab_8148	metab_8148	-	-	564.231	neg	-	-	6.17183	-	-	-	-	-	-	-	-	-	1.6219	1.5724	1.4315	0.0006364	0.00416
neg_2433	metab_8152	metab_8152	-	-	523.304	neg	-	-	6.20357	-	-	-	-	-	-	-	-	-	1.383	1.3489	0.8047	1.989e-05	0.0003042
neg_2439	metab_8158	metab_8158	-	-	272.111	neg	-	-	6.25378	-	-	-	-	-	-	-	-	-	1.7615	1.7002	2.2749	0.003839	0.01618
neg_2440	metab_8159	metab_8159	-	-	337.202	neg	-	-	6.26275	-	-	-	-	-	-	-	-	-	2.2179	2.1212	2.8012	3.971e-05	0.0005027
neg_2453	metab_8172	metab_8172	-	-	321.147	neg	-	-	6.35882	-	-	-	-	-	-	-	-	-	1.4389	1.3684	0.7218	3.422e-05	0.0004508
neg_2458	metab_8177	metab_8177	-	-	564.261	neg	-	-	6.409	-	-	-	-	-	-	-	-	-	1.1041	1.0586	1.2194	0.01015	0.03375
neg_2467	metab_8186	metab_8186	-	-	702.28	neg	-	-	6.44885	-	-	-	-	-	-	-	-	-	1.7295	1.6596	0.6151	1.98e-05	0.0003042
neg_2470	metab_8189	metab_8189	-	-	342.174	neg	-	-	6.4688	-	-	-	-	-	-	-	-	-	1.1318	1.0984	0.8015	0.002749	0.01264
neg_2482	metab_8200	metab_8200	-	-	335.188	neg	-	-	6.55473	-	-	-	-	-	-	-	-	-	1.2617	1.1896	1.2129	0.0008571	0.005244
neg_2483	metab_8201	metab_8201	-	-	982.471	neg	-	-	6.55473	-	-	-	-	-	-	-	-	-	1.6902	1.6321	0.6604	4.681e-05	0.0005621
neg_2484	metab_8202	metab_8202	-	-	532.114	neg	-	-	6.56443	-	-	-	-	-	-	-	-	-	1.727	1.639	0.5987	0.0001593	0.00141
neg_2490	metab_8208	metab_8208	-	-	502.213	neg	-	-	6.62992	-	-	-	-	-	-	-	-	-	1.6832	1.6096	0.6807	7.994e-05	0.0008379
neg_2494	metab_8212	metab_8212	-	-	291.159	neg	-	-	6.65848	-	-	-	-	-	-	-	-	-	1.749	1.687	1.6873	3.112e-05	0.0004221
neg_2495	metab_8213	metab_8213	-	-	412.966	neg	-	-	6.65848	-	-	-	-	-	-	-	-	-	1.7693	1.7284	1.4815	2.33e-06	6.415e-05
neg_2496	metab_8214	metab_8214	-	-	452.23	neg	-	-	6.67767	-	-	-	-	-	-	-	-	-	1.8216	1.7588	0.5936	7.555e-06	0.0001505
neg_2506	metab_8224	metab_8224	-	-	312.226	neg	-	-	6.76262	-	-	-	-	-	-	-	-	-	1.6745	1.602	0.6832	8.197e-05	0.0008465
neg_2507	metab_8225	metab_8225	-	-	689.307	neg	-	-	6.76262	-	-	-	-	-	-	-	-	-	2.1089	2.0273	0.4592	0.0002594	0.002057
neg_2508	metab_8226	metab_8226	-	-	448.308	neg	-	-	6.77242	-	-	-	-	-	-	-	-	-	2.133	2.0622	1.6896	0.0005192	0.003519
neg_2510	metab_8228	metab_8228	-	-	511.308	neg	-	-	6.77242	-	-	-	-	-	-	-	-	-	2.4478	2.3693	3.2465	1.104e-05	0.0002035
neg_2512	metab_8230	metab_8230	-	-	676.261	neg	-	-	6.7815	-	-	-	-	-	-	-	-	-	1.8781	1.7909	0.6541	7.474e-05	0.0007985
neg_2515	metab_8233	metab_8233	-	-	451.846	neg	-	-	6.79968	-	-	-	-	-	-	-	-	-	1.8869	1.8011	1.939	0.002447	0.01172
neg_2516	metab_8234	metab_8234	-	-	550.188	neg	-	-	6.79968	-	-	-	-	-	-	-	-	-	1.5676	1.5041	1.6471	0.006198	0.0235
neg_2519	metab_8237	metab_8237	-	-	922.535	neg	-	-	6.81747	-	-	-	-	-	-	-	-	-	1.9705	1.8871	2.5914	0.00423	0.01747
neg_2521	metab_8238	metab_8238	-	-	635.287	neg	-	-	6.82643	-	-	-	-	-	-	-	-	-	1.226	1.1817	0.8757	4.085e-05	0.0005125
neg_2522	metab_8239	metab_8239	-	-	194.082	neg	-	-	6.83527	-	-	-	-	-	-	-	-	-	1.1987	1.1464	0.8617	0.0005791	0.003845
neg_2527	Dynorphin B (6-9)	metab_8244	-	HMDB0012937	640.305	neg	M+Cl	C26H43N11O6	6.8583	-	-	-	-	-	-	Organic acids and derivatives	Carboxylic acids and derivatives	Amino acids, peptides, and analogues	2.496	2.373	0.4368	1.376e-05	0.000241
neg_2537	metab_8254	metab_8254	-	-	740.307	neg	-	-	6.9301	-	-	-	-	-	-	-	-	-	1.3421	1.2947	0.7161	0.01092	0.03566
neg_2543	metab_8260	metab_8260	-	-	398.22	neg	-	-	6.98543	-	-	-	-	-	-	-	-	-	1.2092	1.206	0.8736	6.643e-05	0.0007233
neg_2552	3-[8-hydroxy-2-methyl-2-(4-methylpent-3-en-1-yl)-2H-chromen-5-yl]propanoic acid	metab_8268	-	HMDB0134704	315.158	neg	M-H	C19H24O4	7.04143	-	-	-	-	-	-	Organoheterocyclic compounds	Benzopyrans	1-benzopyrans	2.4343	2.3656	3.0546	6.949e-07	2.496e-05
neg_2553	metab_8269	metab_8269	-	-	586.281	neg	-	-	7.05072	-	-	-	-	-	-	-	-	-	1.0264	0.9511	0.8152	0.04735	0.108
neg_2554	metab_8270	metab_8270	-	-	552.244	neg	-	-	7.05072	-	-	-	-	-	-	-	-	-	1.4727	1.4136	0.6151	0.00397	0.01662
neg_2559	metab_8275	metab_8275	-	-	462.963	neg	-	-	7.10943	-	-	-	-	-	-	-	-	-	2.1653	2.0938	1.7047	7.943e-09	9.819e-07
neg_2560	16-Hydroxy-10-oxohexadecanoic acid	metab_8276	-	HMDB0041287	267.196	neg	M-H2O-H	C16H30O4	7.1292	53833-25-3	-	-	-	-	-	Lipids and lipid-like molecules	Fatty Acyls	Fatty acids and conjugates	1.7835	1.8076	0.5967	7.391e-06	0.0001479
neg_2561	metab_8277	metab_8277	-	-	486.337	neg	-	-	7.1292	-	-	-	-	-	-	-	-	-	1.5348	1.472	1.3123	3.277e-08	2.84e-06
neg_2564	metab_8280	metab_8280	-	-	461.291	neg	-	-	7.14903	-	-	-	-	-	-	-	-	-	2.4145	2.3439	3.5037	3.038e-06	7.832e-05
neg_2568	metab_8284	metab_8284	-	-	300.142	neg	-	-	7.16878	-	-	-	-	-	-	-	-	-	2.3211	2.2277	3.5236	0.0001243	0.001158
neg_2571	metab_8287	metab_8287	-	-	324.142	neg	-	-	7.19393	-	-	-	-	-	-	-	-	-	1.5105	1.5163	1.6615	0.0147	0.04483
neg_2573	metab_8289	metab_8289	-	-	336.14	neg	-	-	7.20853	-	-	-	-	-	-	-	-	-	1.6447	1.5711	0.6207	0.0008584	0.005244
neg_2574	metab_8290	metab_8290	-	-	649.345	neg	-	-	7.20853	-	-	-	-	-	-	-	-	-	1.416	1.3666	0.704	0.006585	0.02465
neg_2576	metab_8292	metab_8292	-	-	498.931	neg	-	-	7.24758	-	-	-	-	-	-	-	-	-	1.0828	1.0429	1.1888	0.002968	0.01334
neg_2584	metab_8300	metab_8300	-	-	519.279	neg	-	-	7.3573	-	-	-	-	-	-	-	-	-	1.0499	1.0386	1.1707	0.002845	0.01297
neg_2585	metab_8301	metab_8301	-	-	389.27	neg	-	-	7.36687	-	-	-	-	-	-	-	-	-	1.3477	1.3302	1.2826	0.01142	0.03702
neg_2586	metab_8302	metab_8302	-	-	806.619	neg	-	-	7.37725	-	-	-	-	-	-	-	-	-	1.7674	1.6925	2.393	0.008844	0.03059
neg_2588	metab_8304	metab_8304	-	-	194.082	neg	-	-	7.38673	-	-	-	-	-	-	-	-	-	1.5614	1.5001	0.6796	0.0001425	0.001283
neg_2589	metab_8305	metab_8305	-	-	581.276	neg	-	-	7.3971	-	-	-	-	-	-	-	-	-	1.1609	1.1304	1.1591	0.0002229	0.001819
neg_2590	metab_8306	metab_8306	-	-	527.059	neg	-	-	7.40652	-	-	-	-	-	-	-	-	-	1.2456	1.1898	0.8236	1.645e-05	0.0002722
neg_2592	metab_8308	metab_8308	-	-	323.222	neg	-	-	7.41688	-	-	-	-	-	-	-	-	-	1.8819	1.8085	1.8865	0.0001861	0.001603
neg_2593	metab_8309	metab_8309	-	-	576.243	neg	-	-	7.41688	-	-	-	-	-	-	-	-	-	1.9245	1.8591	0.582	4.926e-05	0.0005865
neg_2606	metab_8322	metab_8322	-	-	616.319	neg	-	-	7.5055	-	-	-	-	-	-	-	-	-	1.3751	1.3058	0.7719	0.001482	0.007953
neg_2608	metab_8323	metab_8323	-	-	654.306	neg	-	-	7.51505	-	-	-	-	-	-	-	-	-	1.8144	1.7316	0.7629	2.796e-06	7.254e-05
neg_2609	metab_8324	metab_8324	-	-	671.296	neg	-	-	7.51505	-	-	-	-	-	-	-	-	-	2.3279	2.2181	0.3507	4.276e-06	9.977e-05
neg_2611	metab_8326	metab_8326	-	-	858.536	neg	-	-	7.5335	-	-	-	-	-	-	-	-	-	1.8048	1.7394	0.7115	5.265e-07	1.993e-05
neg_2614	metab_8329	metab_8329	-	-	834.536	neg	-	-	7.5425	-	-	-	-	-	-	-	-	-	2.4388	2.3485	0.3717	2.134e-07	9.541e-06
neg_2615	metab_8330	metab_8330	-	-	478.329	neg	-	-	7.5425	-	-	-	-	-	-	-	-	-	1.4065	1.3759	1.3071	0.0001081	0.001042
neg_2616	metab_8331	metab_8331	-	-	491.337	neg	-	-	7.55197	-	-	-	-	-	-	-	-	-	1.136	1.0866	0.8526	0.0004104	0.002943
neg_2618	metab_8333	metab_8333	-	-	529.292	neg	-	-	7.57942	-	-	-	-	-	-	-	-	-	1.2071	1.1468	0.9	1.835e-05	0.000291
neg_2621	metab_8336	metab_8336	-	-	452.279	neg	-	-	7.57942	-	-	-	-	-	-	-	-	-	1.0731	1.0121	0.8976	0.0005942	0.003927
neg_2624	metab_8339	metab_8339	-	-	405.264	neg	-	-	7.60695	-	-	-	-	-	-	-	-	-	1.6899	1.5793	1.3707	0.0001409	0.001276
neg_2625	LysoPC(18:3(9Z,12Z,15Z))	metab_8340	-	HMDB0010388	562.317	neg	M+FA-H	C26H48NO7P	7.61592	-	-	-	-	-	-	Lipids and lipid-like molecules	Glycerophospholipids	Glycerophosphocholines	1.3252	1.268	0.904	3.672e-06	8.875e-05
neg_2627	metab_8342	metab_8342	-	-	565.325	neg	-	-	7.62518	-	-	-	-	-	-	-	-	-	1.1839	1.1434	0.7422	0.009036	0.03105
neg_2629	metab_8344	metab_8344	-	-	734.501	neg	-	-	7.63412	-	-	-	-	-	-	-	-	-	1.8429	1.8883	3.0945	0.01045	0.03449
neg_2630	metab_8345	metab_8345	-	-	476.266	neg	-	-	7.64372	-	-	-	-	-	-	-	-	-	1.3458	1.3036	1.4531	0.02331	0.06326
neg_2637	metab_8351	metab_8351	-	-	221.154	neg	-	-	7.70938	-	-	-	-	-	-	-	-	-	1.0692	1.0455	0.8151	0.003071	0.01367
neg_2643	metab_8356	metab_8356	-	-	555.307	neg	-	-	7.7459	-	-	-	-	-	-	-	-	-	1.3581	1.286	0.8866	1.716e-06	5.151e-05
neg_2648	metab_8360	metab_8360	-	-	836.55	neg	-	-	7.75505	-	-	-	-	-	-	-	-	-	1.4902	1.5181	0.8031	8.538e-05	0.0008773
neg_2650	metab_8362	metab_8362	-	-	812.551	neg	-	-	7.76383	-	-	-	-	-	-	-	-	-	1.4126	1.3947	0.8304	2.544e-05	0.0003637
neg_2655	metab_8367	metab_8367	-	-	267.196	neg	-	-	7.78177	-	-	-	-	-	-	-	-	-	1.746	1.7065	1.4371	0.004778	0.01926
neg_2660	metab_8371	metab_8371	-	-	542.253	neg	-	-	7.79955	-	-	-	-	-	-	-	-	-	2.3198	2.1997	0.2799	0.0004941	0.003387
neg_2663	metab_8373	metab_8373	-	-	581.322	neg	-	-	7.8349	-	-	-	-	-	-	-	-	-	1.0262	0.977	0.9262	5.328e-05	0.0006255
neg_2664	metab_8374	metab_8374	-	-	562.538	neg	-	-	7.8349	-	-	-	-	-	-	-	-	-	1.7344	1.6624	0.6442	7.939e-06	0.0001574
neg_2665	metab_8375	metab_8375	-	-	945.583	neg	-	-	7.84383	-	-	-	-	-	-	-	-	-	1.2599	1.2386	1.122	4.646e-05	0.0005612
neg_2670	metab_8380	metab_8380	-	-	921.583	neg	-	-	7.87023	-	-	-	-	-	-	-	-	-	1.1161	1.094	1.0929	0.000114	0.001084
neg_2686	metab_8395	metab_8395	-	-	331.204	neg	-	-	7.95858	-	-	-	-	-	-	-	-	-	2.479	2.3926	0.4179	9.733e-08	5.682e-06
neg_2688	metab_8397	metab_8397	-	-	363.253	neg	-	-	7.98512	-	-	-	-	-	-	-	-	-	1.4866	1.388	1.5202	0.008876	0.03068
neg_2701	metab_8410	metab_8410	-	-	586.316	neg	-	-	8.09118	-	-	-	-	-	-	-	-	-	2.25	2.1523	0.4106	1.616e-05	0.0002705
neg_2702	LysoPE(0:0/20:1(11Z))	metab_8411	-	LMGP02050046;HMDB0011482	552.332	neg	M+FA-H	C25H50NO7P	8.09995	-	-	-	-	-	-	Lipids and lipid-like molecules	Glycerophospholipids	Glycerophosphoethanolamines	1.1909	1.1342	0.9087	2.571e-06	6.84e-05
neg_2707	metab_8416	metab_8416	-	-	437.291	neg	-	-	8.13527	-	-	-	-	-	-	-	-	-	1.906	1.8618	1.7813	0.002265	0.01112
neg_2712	metab_8421	metab_8421	-	-	812.552	neg	-	-	8.15295	-	-	-	-	-	-	-	-	-	1.401	1.3594	0.8549	9.465e-05	0.0009405
neg_2714	metab_8423	metab_8423	-	-	477.322	neg	-	-	8.1619	-	-	-	-	-	-	-	-	-	1.5096	1.4405	1.3592	0.006602	0.02469
neg_2719	LysoPC(20:3(5Z,8Z,11Z))	metab_8428	C04230	HMDB0010393;LMGP01050139	590.346	neg	M+FA-H	C28H52NO7P	8.2058	1199257-41-4	Lipids	Phospholipids	map00564;map05231	Metabolism;Human Diseases	Lipid metabolism;Cancers: Overview	Lipids and lipid-like molecules	Glycerophospholipids	Glycerophosphocholines	1.2825	1.2208	0.9112	0.0001252	0.001162
neg_2730	metab_8438	metab_8438	-	-	640.361	neg	-	-	8.2411	-	-	-	-	-	-	-	-	-	1.1016	1.051	1.1953	0.007848	0.02812
neg_2733	9-Oxohexadecanoic acid	metab_8440	-	HMDB0030973	269.212	neg	M-H	C16H30O3	8.25007	54527-30-9	-	-	-	-	-	Lipids and lipid-like molecules	Fatty Acyls	Fatty acids and conjugates	1.7056	1.6886	1.3974	0.003998	0.01672
neg_2734	metab_8441	metab_8441	-	-	764.547	neg	-	-	8.25877	-	-	-	-	-	-	-	-	-	2.6178	2.4898	2.6486	0.0005098	0.003467
neg_2737	metab_8443	metab_8443	-	-	363.254	neg	-	-	8.2764	-	-	-	-	-	-	-	-	-	1.5634	1.4786	1.266	3.841e-05	0.0004892
neg_2760	metab_8465	metab_8465	-	-	451.271	neg	-	-	8.44352	-	-	-	-	-	-	-	-	-	2.6138	2.5068	0.4397	2.705e-08	2.59e-06
neg_2772	metab_8476	metab_8476	-	-	605.325	neg	-	-	8.54047	-	-	-	-	-	-	-	-	-	1.6041	1.5401	0.8219	7.061e-06	0.0001434
neg_2773	metab_8477	metab_8477	-	-	839.572	neg	-	-	8.54047	-	-	-	-	-	-	-	-	-	1.7121	1.6566	0.5976	0.001097	0.00624
neg_2776	LysoPC(20:2(11Z,14Z))	metab_8480	C04230	HMDB0010392	592.364	neg	M+FA-H	C28H54NO7P	8.55828	-	Lipids	Phospholipids	map00564;map05231	Metabolism;Human Diseases	Lipid metabolism;Cancers: Overview	Lipids and lipid-like molecules	Glycerophospholipids	Glycerophosphocholines	1.4019	1.3314	0.8873	5.99e-05	0.0006749
neg_2782	7a,17-dimethyl-5b-Androstane-3a,17b-diol	metab_8486	-	LMST02020100;HMDB0006013	365.27	neg	M+FA-H	C21H36O2	8.60255	13611-10-4	-	-	-	-	-	Lipids and lipid-like molecules	Steroids and steroid derivatives	Androstane steroids	2.0506	1.9612	1.3792	2.899e-10	1.04e-07
neg_2783	metab_8487	metab_8487	-	-	619.292	neg	-	-	8.61128	-	-	-	-	-	-	-	-	-	1.1783	1.1133	0.9295	5.524e-05	0.000636
neg_2784	metab_8488	metab_8488	-	-	519.37	neg	-	-	8.62917	-	-	-	-	-	-	-	-	-	2.1466	2.0494	1.6164	2.56e-06	6.84e-05
neg_2789	metab_8493	metab_8493	-	-	417.3	neg	-	-	8.65602	-	-	-	-	-	-	-	-	-	1.0715	1.0116	1.1114	0.00014	0.001271
neg_2800	metab_8504	metab_8504	-	-	465.358	neg	-	-	8.71833	-	-	-	-	-	-	-	-	-	3.3856	3.2412	8.7762	2.969e-10	1.04e-07
neg_2804	metab_8508	metab_8508	-	-	379.286	neg	-	-	8.73617	-	-	-	-	-	-	-	-	-	2.205	2.0519	2.058	0.000174	0.00152
neg_2809	metab_8513	metab_8513	-	-	347.223	neg	-	-	8.75398	-	-	-	-	-	-	-	-	-	2.6721	2.5661	0.2892	3.493e-07	1.468e-05
neg_2816	metab_8520	metab_8520	-	-	393.301	neg	-	-	8.78962	-	-	-	-	-	-	-	-	-	1.5783	1.4877	1.2075	1.073e-06	3.551e-05
neg_2830	metab_8534	metab_8534	-	-	493.354	neg	-	-	8.85213	-	-	-	-	-	-	-	-	-	1.3814	1.3245	1.5258	0.00653	0.02446
neg_2841	metab_8544	metab_8544	-	-	547.402	neg	-	-	8.94087	-	-	-	-	-	-	-	-	-	2.614	2.5227	2.123	5.862e-05	0.0006659
neg_2844	metab_8547	metab_8547	-	-	513.417	neg	-	-	8.9762	-	-	-	-	-	-	-	-	-	3.3558	3.215	6.7428	2.587e-07	1.133e-05
neg_2849	metab_8552	metab_8552	-	-	361.239	neg	-	-	8.99377	-	-	-	-	-	-	-	-	-	1.0381	1.0761	0.8126	0.03905	0.09373
neg_2850	metab_8553	metab_8553	-	-	548.265	neg	-	-	9.02908	-	-	-	-	-	-	-	-	-	1.0294	1.0998	1.2153	0.04559	0.1052
neg_2865	metab_8566	metab_8566	-	-	608.32	neg	-	-	9.1002	-	-	-	-	-	-	-	-	-	1.2169	1.3318	1.3102	0.01369	0.04271
neg_2870	metab_8570	metab_8570	-	-	513.417	neg	-	-	9.10903	-	-	-	-	-	-	-	-	-	2.647	2.5193	2.2647	1.508e-07	7.704e-06
neg_2872	metab_8572	metab_8572	-	-	599.372	neg	-	-	9.11798	-	-	-	-	-	-	-	-	-	1.9447	1.8474	0.5621	0.0003916	0.002833
neg_2875	metab_8575	metab_8575	-	-	626.371	neg	-	-	9.13585	-	-	-	-	-	-	-	-	-	1.4148	1.3507	1.2881	0.01068	0.03507
neg_2876	metab_8576	metab_8576	-	-	552.368	neg	-	-	9.14472	-	-	-	-	-	-	-	-	-	1.0393	1.04	1.0964	0.001287	0.007083
neg_2877	metab_8577	metab_8577	-	-	592.363	neg	-	-	9.14472	-	-	-	-	-	-	-	-	-	2.7758	2.6547	0.122	0.0001107	0.00106
neg_2878	metab_8578	metab_8578	-	-	329.248	neg	-	-	9.16253	-	-	-	-	-	-	-	-	-	1.7069	1.6345	0.8241	2.112e-07	9.541e-06
neg_2887	metab_8585	metab_8585	-	-	522.358	neg	-	-	9.21657	-	-	-	-	-	-	-	-	-	1.2332	1.1866	0.8674	5.685e-05	0.000651
neg_2889	metab_8587	metab_8587	-	-	445.333	neg	-	-	9.2256	-	-	-	-	-	-	-	-	-	1.3305	1.2578	1.1144	1.079e-05	0.0001998
neg_2892	metab_8590	metab_8590	-	-	301.217	neg	-	-	9.23448	-	-	-	-	-	-	-	-	-	3.0491	2.9454	0.312	2.607e-14	1.096e-10
neg_2904	metab_8601	metab_8601	-	-	325.274	neg	-	-	9.33067	-	-	-	-	-	-	-	-	-	1.5586	1.5451	1.3822	0.007284	0.02658
neg_2905	Sagittariol	metab_8602	-	HMDB0036835	351.254	neg	M+FA-H	C20H34O2	9.33067	56497-92-8	-	-	-	-	-	Lipids and lipid-like molecules	Prenol lipids	Diterpenoids	2.3187	2.2441	0.4169	3.867e-08	3.066e-06
neg_2913	metab_8610	metab_8610	-	-	384.313	neg	-	-	9.38098	-	-	-	-	-	-	-	-	-	2.3359	2.2893	0.4491	3.571e-06	8.726e-05
neg_2934	metab_8630	metab_8630	-	-	488.279	neg	-	-	9.53348	-	-	-	-	-	-	-	-	-	1.6637	1.5921	0.8353	4.643e-05	0.0005612
neg_2941	metab_8637	metab_8637	-	-	450.367	neg	-	-	9.57855	-	-	-	-	-	-	-	-	-	1.9591	1.871	1.2492	1.881e-10	1.04e-07
neg_2943	metab_8639	metab_8639	-	-	573.454	neg	-	-	9.58782	-	-	-	-	-	-	-	-	-	1.2303	1.1699	1.0824	8.368e-07	2.869e-05
neg_2944	metab_8640	metab_8640	-	-	547.437	neg	-	-	9.58782	-	-	-	-	-	-	-	-	-	1.6637	1.5632	1.2163	7.642e-05	0.0008111
neg_2946	metab_8641	metab_8641	-	-	357.28	neg	-	-	9.59688	-	-	-	-	-	-	-	-	-	1.5875	1.5238	0.7584	4.64e-06	0.0001049
neg_2948	PS(18:3(9Z,12Z,15Z)/20:0)	metab_8642	-	LMGP03010413;HMDB0112471	858.555	neg	M+FA-H	C44H80NO10P	9.60623	-	-	-	-	-	-	Lipids and lipid-like molecules	Glycerophospholipids	Glycerophosphoserines	1.009	0.9979	0.926	0.001729	0.008876
neg_2949	metab_8643	metab_8643	-	-	547.382	neg	-	-	9.61527	-	-	-	-	-	-	-	-	-	1.4535	1.3677	2.7908	0.03209	0.081
neg_2951	metab_8644	metab_8644	-	-	569.481	neg	-	-	9.65222	-	-	-	-	-	-	-	-	-	1.9501	1.8653	1.2472	4.041e-09	7.076e-07
neg_2952	metab_8645	metab_8645	-	-	525.453	neg	-	-	9.6708	-	-	-	-	-	-	-	-	-	2.7111	2.6071	1.9243	4.141e-07	1.685e-05
neg_2984	metab_8674	metab_8674	-	-	425.399	neg	-	-	10.0247	-	-	-	-	-	-	-	-	-	1.1977	1.1428	1.1606	0.0004665	0.003246
neg_2990	metab_8680	metab_8680	-	-	388.252	neg	-	-	10.043	-	-	-	-	-	-	-	-	-	1.4303	1.3675	1.126	7.729e-09	9.819e-07
neg_2998	metab_8688	metab_8688	-	-	529.427	neg	-	-	10.0911	-	-	-	-	-	-	-	-	-	1.6679	1.5855	1.1828	2.531e-08	2.533e-06
neg_3001	metab_8691	metab_8691	-	-	475.174	neg	-	-	10.0911	-	-	-	-	-	-	-	-	-	1.3943	1.3795	0.5826	0.0246	0.06547
neg_3003	metab_8693	metab_8693	-	-	577.426	neg	-	-	10.1091	-	-	-	-	-	-	-	-	-	1.3016	1.2332	1.1808	0.0004895	0.003362
neg_3005	metab_8695	metab_8695	-	-	465.395	neg	-	-	10.1272	-	-	-	-	-	-	-	-	-	3.4905	3.3921	12.4373	7.759e-13	1.087e-09
neg_3006	metab_8696	metab_8696	-	-	453.395	neg	-	-	10.1364	-	-	-	-	-	-	-	-	-	2.3712	2.2743	1.479	3.858e-11	3.243e-08
neg_3007	metab_8697	metab_8697	-	-	456.239	neg	-	-	10.1454	-	-	-	-	-	-	-	-	-	1.7135	1.6533	1.4021	1.864e-05	0.0002923
neg_3015	metab_8703	metab_8703	-	-	480.415	neg	-	-	10.2197	-	-	-	-	-	-	-	-	-	3.0326	2.9147	5.0103	3.115e-13	6.546e-10
neg_3021	Annomuricin A	metab_8709	-	HMDB0029961	647.429	neg	M+Cl	C35H64O8	10.3041	167172-78-3	-	-	-	-	-	Lipids and lipid-like molecules	Fatty Acyls	Fatty alcohols	1.9116	1.8558	1.4785	6.57e-06	0.0001367
neg_3022	metab_8710	metab_8710	-	-	669.281	neg	-	-	10.3414	-	-	-	-	-	-	-	-	-	2.216	2.1304	0.4206	0.0002954	0.002282
neg_3028	metab_8716	metab_8716	-	-	532.304	neg	-	-	10.4166	-	-	-	-	-	-	-	-	-	2.3217	2.2048	0.536	8.39e-05	0.0008643
neg_3031	metab_8719	metab_8719	-	-	764.529	neg	-	-	10.4444	-	-	-	-	-	-	-	-	-	1.1441	1.1091	0.8838	0.001101	0.006255
neg_3034	metab_8722	metab_8722	-	-	914.53	neg	-	-	10.4816	-	-	-	-	-	-	-	-	-	1.1058	1.1314	0.812	0.01925	0.055
neg_3036	metab_8724	metab_8724	-	-	740.528	neg	-	-	10.4911	-	-	-	-	-	-	-	-	-	1.2828	1.2529	0.8311	0.0004542	0.003177
neg_3044	metab_8732	metab_8732	-	-	533.459	neg	-	-	10.6828	-	-	-	-	-	-	-	-	-	1.6958	1.6324	1.1926	6.556e-08	4.517e-06
neg_3056	PS(20:0/22:5(7Z,10Z,13Z,16Z,19Z))	metab_8741	-	HMDB0112536	864.582	neg	M-H	C48H84NO10P	10.8377	-	-	-	-	-	-	Lipids and lipid-like molecules	Glycerophospholipids	Glycerophosphoserines	1.4477	1.3904	0.8002	9.815e-05	0.0009661
neg_3059	metab_8744	metab_8744	-	-	516.31	neg	-	-	10.9914	-	-	-	-	-	-	-	-	-	2.0279	1.9477	0.6718	3.16e-05	0.000423
neg_3065	metab_8749	metab_8749	-	-	536.478	neg	-	-	11.103	-	-	-	-	-	-	-	-	-	2.3124	2.2143	1.6554	7.663e-07	2.707e-05
neg_3079	metab_8763	metab_8763	-	-	478.293	neg	-	-	11.3438	-	-	-	-	-	-	-	-	-	1.3392	1.3096	0.8111	0.004027	0.01682
neg_3083	PE(15:0/22:1(13Z))	metab_8766	-	HMDB0008908	804.58	neg	M+FA-H	C42H82NO8P	11.4898	-	-	-	-	-	-	Lipids and lipid-like molecules	Glycerophospholipids	Glycerophosphoethanolamines	1.346	1.315	1.1003	1.546e-07	7.734e-06
neg_3093	metab_8776	metab_8776	-	-	882.627	neg	-	-	11.903	-	-	-	-	-	-	-	-	-	1.4999	1.4195	1.2116	2.233e-05	0.0003281
neg_3094	metab_8777	metab_8777	-	-	667.312	neg	-	-	11.9174	-	-	-	-	-	-	-	-	-	1.1511	1.0973	0.9093	2.955e-05	0.0004058
neg_3099	metab_8782	metab_8782	-	-	900.601	neg	-	-	12.2172	-	-	-	-	-	-	-	-	-	1.8758	1.7888	1.4325	6.498e-06	0.0001359
neg_3118	metab_8801	metab_8801	-	-	724.876	neg	-	-	13.9374	-	-	-	-	-	-	-	-	-	1.2047	1.2148	1.1304	5.599e-08	3.922e-06
neg_3121	metab_8804	metab_8804	-	-	714.847	neg	-	-	13.9465	-	-	-	-	-	-	-	-	-	1.2569	1.2557	1.1555	5.348e-08	3.863e-06
neg_3122	metab_8805	metab_8805	-	-	580.868	neg	-	-	13.9465	-	-	-	-	-	-	-	-	-	1.2891	1.2835	1.1968	8.3e-08	5.207e-06
neg_3131	metab_8814	metab_8814	-	-	520.341	neg	-	-	14.1203	-	-	-	-	-	-	-	-	-	1.0584	1.0983	1.1502	0.001559	0.008251
neg_3138	metab_8821	metab_8821	-	-	831.212	neg	-	-	14.1472	-	-	-	-	-	-	-	-	-	1.1399	1.1035	0.8027	0.001164	0.006565
neg_3139	metab_8822	metab_8822	-	-	650.789	neg	-	-	14.1472	-	-	-	-	-	-	-	-	-	1.3961	1.3317	1.4378	4.393e-05	0.0005414
neg_3180	metab_8863	metab_8863	-	-	178.834	neg	-	-	14.6854	-	-	-	-	-	-	-	-	-	1.0512	1.0046	0.9185	1.103e-07	6.134e-06
neg_3251	metab_8934	metab_8934	-	-	155.866	neg	-	-	14.1842	-	-	-	-	-	-	-	-	-	1.0231	0.9794	1.1665	0.001643	0.008575
neg_3276	metab_8959	metab_8959	-	-	572.282	neg	-	-	14.1564	-	-	-	-	-	-	-	-	-	1.1172	1.071	0.8668	0.001137	0.006431
neg_3291	metab_8974	metab_8974	-	-	571.291	neg	-	-	14.1472	-	-	-	-	-	-	-	-	-	1.0183	0.9637	0.8927	0.001506	0.008051
neg_3302	metab_8985	metab_8985	-	-	297.153	neg	-	-	14.1203	-	-	-	-	-	-	-	-	-	1.5185	1.4945	0.7004	2.727e-06	7.163e-05
neg_3315	metab_8998	metab_8998	-	-	496.949	neg	-	-	13.9555	-	-	-	-	-	-	-	-	-	1.0469	1.0378	1.1191	1.072e-07	6.088e-06
neg_3316	metab_8999	metab_8999	-	-	578.87	neg	-	-	13.9555	-	-	-	-	-	-	-	-	-	1.0584	1.0853	1.1023	2.327e-06	6.415e-05
neg_3319	metab_9002	metab_9002	-	-	702.878	neg	-	-	13.9465	-	-	-	-	-	-	-	-	-	1.124	1.1072	1.1171	1.83e-08	1.876e-06
neg_3320	metab_9003	metab_9003	-	-	634.889	neg	-	-	13.9465	-	-	-	-	-	-	-	-	-	1.0225	1.0279	1.0882	2.07e-06	5.92e-05
neg_3338	metab_9021	metab_9021	-	-	243.953	neg	-	-	13.3003	-	-	-	-	-	-	-	-	-	1.0489	1.0004	0.9419	7.02e-08	4.759e-06
neg_3348	metab_9031	metab_9031	-	-	487.245	neg	-	-	12.3638	-	-	-	-	-	-	-	-	-	1.4692	1.4103	0.7283	0.0004305	0.003046
neg_3353	PE(15:0/24:1(15Z))	metab_9036	-	HMDB0008915	832.612	neg	M+FA-H	C44H86NO8P	12.2263	-	-	-	-	-	-	Lipids and lipid-like molecules	Glycerophospholipids	Glycerophosphoethanolamines	1.4241	1.3661	1.1511	9.768e-06	0.0001833
neg_3355	metab_9038	metab_9038	-	-	491.341	neg	-	-	12.1156	-	-	-	-	-	-	-	-	-	1.8751	1.8112	1.8239	2.038e-05	0.0003089
neg_3359	PC(o-18:0/20:4(8Z,11Z,14Z,17Z))	metab_9042	-	LMGP01020247;HMDB0013420	840.618	neg	M+FA-H	C46H86NO7P	11.9082	-	-	-	-	-	-	Lipids and lipid-like molecules	Glycerophospholipids	Glycerophosphocholines	1.018	0.9728	1.1051	0.002104	0.01043
neg_3362	metab_9045	metab_9045	-	-	537.49	neg	-	-	11.8131	-	-	-	-	-	-	-	-	-	2.7445	2.6566	2.0902	4.589e-07	1.786e-05
neg_3366	metab_9049	metab_9049	-	-	675.458	neg	-	-	11.7138	-	-	-	-	-	-	-	-	-	2.613	2.527	2.5136	8.397e-07	2.869e-05
neg_3367	PE(20:4(8Z,11Z,14Z,17Z)/22:0)	metab_9050	-	HMDB0009435	868.612	neg	M+FA-H	C47H86NO8P	11.7138	-	-	-	-	-	-	Lipids and lipid-like molecules	Glycerophospholipids	Glycerophosphoethanolamines	1.5812	1.5377	0.7934	8.698e-06	0.0001679
neg_3372	metab_9055	metab_9055	-	-	919.561	neg	-	-	11.4898	-	-	-	-	-	-	-	-	-	1.1871	1.1582	1.1681	0.0009122	0.005469
neg_3390	metab_9071	metab_9071	-	-	529.277	neg	-	-	11.2	-	-	-	-	-	-	-	-	-	1.8829	1.8116	0.5106	0.0001281	0.001183
neg_3396	metab_9077	metab_9077	-	-	561.49	neg	-	-	11.1117	-	-	-	-	-	-	-	-	-	1.5335	1.4688	1.1787	8.81e-05	0.0008971
neg_3398	metab_9079	metab_9079	-	-	584.476	neg	-	-	11.0755	-	-	-	-	-	-	-	-	-	2.0743	1.9523	1.8305	0.0005713	0.003811
neg_3400	SM(d18:1/18:1(11Z))	metab_9081	C00550	HMDB0012100	773.586	neg	M+FA-H	C41H81N2O6P	11.0266	-	Lipids	Phospholipids	map00600;map01100;map04071	Metabolism;Metabolism;Environmental Information Processing	Lipid metabolism;Global and overview maps;Signal transduction	Lipids and lipid-like molecules	Sphingolipids	Phosphosphingolipids	1.6134	1.5901	1.4111	0.001495	0.008013
neg_3405	metab_9086	metab_9086	-	-	493.313	neg	-	-	10.916	-	-	-	-	-	-	-	-	-	1.25	1.242	0.8138	0.01007	0.03352
neg_3407	metab_9088	metab_9088	-	-	509.459	neg	-	-	10.8606	-	-	-	-	-	-	-	-	-	2.2613	2.1705	1.5489	6.225e-06	0.0001315
neg_3409	metab_9090	metab_9090	-	-	843.557	neg	-	-	10.8327	-	-	-	-	-	-	-	-	-	1.0343	0.997	0.9378	4.313e-08	3.237e-06
neg_3410	metab_9091	metab_9091	-	-	581.457	neg	-	-	10.8057	-	-	-	-	-	-	-	-	-	1.4181	1.3629	1.1269	4.582e-07	1.786e-05
neg_3416	metab_9096	metab_9096	-	-	494.289	neg	-	-	10.7167	-	-	-	-	-	-	-	-	-	1.1217	1.0779	0.8762	0.01601	0.0481
neg_3424	PE(18:0/20:4(5Z,8Z,11Z,14Z))	metab_9103	-	LMGP02010118;HMDB0009003	812.551	neg	M+FA-H	C43H78NO8P	10.634	-	-	-	-	-	-	Lipids and lipid-like molecules	Glycerophospholipids	Glycerophosphoethanolamines	1.0908	1.0459	0.9171	4.823e-06	0.0001084
neg_3426	metab_9105	metab_9105	-	-	507.443	neg	-	-	10.6156	-	-	-	-	-	-	-	-	-	2.6048	2.4994	1.812	3.803e-08	3.066e-06
neg_3433	metab_9112	metab_9112	-	-	881.534	neg	-	-	10.4816	-	-	-	-	-	-	-	-	-	1.2373	1.2234	1.2718	0.005214	0.02054
neg_3434	PC(16:0/18:3(6Z,9Z,12Z))	metab_9113	-	LMGP01010598;HMDB0007974	800.55	neg	M+FA-H	C42H78NO8P	10.4816	-	-	-	-	-	-	Lipids and lipid-like molecules	Glycerophospholipids	Glycerophosphocholines	1.2375	1.1799	0.9066	2.175e-05	0.0003218
neg_3436	PC(14:0/22:5(4Z,7Z,10Z,13Z,16Z))	metab_9115	-	LMGP01012130;HMDB0007890	824.551	neg	M+FA-H	C44H78NO8P	10.4539	-	-	-	-	-	-	-	-	-	1.5864	1.5113	0.8672	4.208e-08	3.216e-06
neg_3438	metab_9117	metab_9117	-	-	481.427	neg	-	-	10.4257	-	-	-	-	-	-	-	-	-	2.7026	2.5963	2.073	5.427e-09	8.293e-07
neg_3443	metab_9122	metab_9122	-	-	610.447	neg	-	-	10.3791	-	-	-	-	-	-	-	-	-	1.5173	1.4736	1.4021	0.001269	0.007008
neg_3444	metab_9123	metab_9123	-	-	553.427	neg	-	-	10.3791	-	-	-	-	-	-	-	-	-	1.8326	1.7467	1.3098	3.335e-08	2.84e-06
neg_3450	metab_9129	metab_9129	-	-	506.431	neg	-	-	10.3041	-	-	-	-	-	-	-	-	-	2.8606	2.7516	2.7368	2.582e-10	1.04e-07
neg_3451	metab_9130	metab_9130	-	-	891.56	neg	-	-	10.2855	-	-	-	-	-	-	-	-	-	1.2408	1.2118	0.8653	3.69e-05	0.0004755
neg_3459	metab_9138	metab_9138	-	-	525.454	neg	-	-	10.1918	-	-	-	-	-	-	-	-	-	2.859	2.7211	4.5621	3.468e-07	1.468e-05
neg_3474	metab_9153	metab_9153	-	-	551.41	neg	-	-	10.0911	-	-	-	-	-	-	-	-	-	2.041	1.9383	1.5051	6.753e-07	2.468e-05
neg_3476	metab_9154	metab_9154	-	-	872.554	neg	-	-	10.0822	-	-	-	-	-	-	-	-	-	2.5511	2.4793	0.5053	5.423e-08	3.863e-06
neg_3478	metab_9156	metab_9156	-	-	580.504	neg	-	-	10.0678	-	-	-	-	-	-	-	-	-	1.7109	1.639	1.2244	1.791e-06	5.265e-05
neg_3480	metab_9158	metab_9158	-	-	381.174	neg	-	-	10.0587	-	-	-	-	-	-	-	-	-	1.1033	1.0698	1.1259	0.001434	0.007739
neg_3486	metab_9163	metab_9163	-	-	504.415	neg	-	-	10.043	-	-	-	-	-	-	-	-	-	2.0521	1.9631	1.3203	6.603e-10	1.85e-07
neg_3491	metab_9168	metab_9168	-	-	525.394	neg	-	-	10.0342	-	-	-	-	-	-	-	-	-	1.9156	1.8238	1.2825	8.82e-08	5.296e-06
neg_3502	metab_9179	metab_9179	-	-	478.399	neg	-	-	10.0156	-	-	-	-	-	-	-	-	-	2.1645	2.0681	1.3949	1.693e-09	3.746e-07
neg_3504	metab_9181	metab_9181	-	-	553.484	neg	-	-	10.0061	-	-	-	-	-	-	-	-	-	2.0819	1.9922	1.3161	4.684e-09	7.874e-07
neg_3521	metab_9197	metab_9197	-	-	452.383	neg	-	-	9.8692	-	-	-	-	-	-	-	-	-	2.6248	2.5097	1.8114	1.146e-09	2.875e-07
neg_3527	PE(20:0/22:6(4Z,7Z,10Z,13Z,16Z,19Z))	metab_9203	-	HMDB0009243;LMGP02011176	840.545	neg	M+Na-2H	C47H82NO8P	9.80667	-	-	-	-	-	-	Lipids and lipid-like molecules	Glycerophospholipids	Glycerophosphoethanolamines	1.1803	1.1402	0.8895	0.0002777	0.002169
neg_3542	metab_9214	metab_9214	-	-	515.337	neg	-	-	9.70872	-	-	-	-	-	-	-	-	-	1.8624	1.8066	1.4458	4.609e-06	0.0001049
neg_3543	metab_9215	metab_9215	-	-	425.364	neg	-	-	9.69947	-	-	-	-	-	-	-	-	-	2.08	1.999	1.2712	1.98e-11	2.08e-08
neg_3546	metab_9218	metab_9218	-	-	362.237	neg	-	-	9.69058	-	-	-	-	-	-	-	-	-	1.0135	0.9832	1.0786	0.0002165	0.001776
neg_3551	metab_9221	metab_9221	-	-	383.353	neg	-	-	9.6708	-	-	-	-	-	-	-	-	-	1.8634	1.7861	1.4512	8.61e-07	2.919e-05
neg_3556	metab_9226	metab_9226	-	-	890.563	neg	-	-	9.61527	-	-	-	-	-	-	-	-	-	1.1781	1.2041	0.8668	0.003148	0.01395
neg_3562	metab_9232	metab_9232	-	-	495.406	neg	-	-	9.58782	-	-	-	-	-	-	-	-	-	1.8609	1.7763	1.3824	1.644e-05	0.0002722
neg_3563	metab_9233	metab_9233	-	-	435.348	neg	-	-	9.58782	-	-	-	-	-	-	-	-	-	1.9033	1.8194	1.2605	3.691e-08	3.042e-06
neg_3565	metab_9235	metab_9235	-	-	471.347	neg	-	-	9.57855	-	-	-	-	-	-	-	-	-	1.752	1.6702	1.2286	1.757e-07	8.489e-06
neg_3568	metab_9238	metab_9238	-	-	468.183	neg	-	-	9.56958	-	-	-	-	-	-	-	-	-	1.2165	1.1841	1.1678	0.001196	0.006692
neg_3571	metab_9241	metab_9241	-	-	549.453	neg	-	-	9.56958	-	-	-	-	-	-	-	-	-	1.7275	1.649	1.1877	3.18e-09	6.364e-07
neg_3575	metab_9245	metab_9245	-	-	424.351	neg	-	-	9.55147	-	-	-	-	-	-	-	-	-	1.9505	1.8542	1.3289	8.986e-09	1.079e-06
neg_3577	metab_9247	metab_9247	-	-	589.45	neg	-	-	9.55147	-	-	-	-	-	-	-	-	-	1.104	1.0541	1.0754	1.758e-05	0.0002821
neg_3578	metab_9248	metab_9248	-	-	620.415	neg	-	-	9.54242	-	-	-	-	-	-	-	-	-	1.4067	1.3623	1.2345	0.0001283	0.001183
neg_3579	metab_9249	metab_9249	-	-	467.374	neg	-	-	9.54242	-	-	-	-	-	-	-	-	-	2.1006	2.0022	1.358	3.214e-06	8.105e-05
neg_3581	metab_9250	metab_9250	-	-	415.225	neg	-	-	9.53348	-	-	-	-	-	-	-	-	-	1.3279	1.2605	0.8265	0.005167	0.02048
neg_3583	metab_9251	metab_9251	-	-	493.39	neg	-	-	9.52442	-	-	-	-	-	-	-	-	-	2.2896	2.1448	1.5536	2.297e-05	0.0003353
neg_3586	metab_9254	metab_9254	-	-	401.291	neg	-	-	9.51547	-	-	-	-	-	-	-	-	-	2.0068	1.9357	0.5692	0.00162	0.00851
neg_3587	metab_9255	metab_9255	-	-	601.45	neg	-	-	9.51547	-	-	-	-	-	-	-	-	-	1.3667	1.2825	1.1909	0.00203	0.01019
neg_3594	metab_9261	metab_9261	-	-	519.406	neg	-	-	9.50628	-	-	-	-	-	-	-	-	-	2.082	1.9765	1.3495	1.607e-07	7.941e-06
neg_3595	metab_9262	metab_9262	-	-	381.337	neg	-	-	9.50628	-	-	-	-	-	-	-	-	-	1.3527	1.3313	0.7895	0.005885	0.02261
neg_3610	metab_9276	metab_9276	-	-	563.433	neg	-	-	9.42595	-	-	-	-	-	-	-	-	-	2.2027	2.0964	1.4438	3.896e-06	9.303e-05
neg_3612	metab_9278	metab_9278	-	-	541.448	neg	-	-	9.41692	-	-	-	-	-	-	-	-	-	2.5582	2.4596	1.5953	5.861e-10	1.76e-07
neg_3617	metab_9283	metab_9283	-	-	397.332	neg	-	-	9.38098	-	-	-	-	-	-	-	-	-	2.6561	2.5053	2.0848	1.332e-05	0.0002372
neg_3621	metab_9287	metab_9287	-	-	451.343	neg	-	-	9.37205	-	-	-	-	-	-	-	-	-	1.842	1.7781	1.4678	0.0001259	0.001166
neg_3622	metab_9288	metab_9288	-	-	407.317	neg	-	-	9.36278	-	-	-	-	-	-	-	-	-	2.6819	2.5665	2.5392	7.834e-09	9.819e-07
neg_3625	metab_9291	metab_9291	-	-	305.248	neg	-	-	9.33578	-	-	-	-	-	-	-	-	-	1.637	1.5754	0.8054	5.374e-06	0.0001179
neg_3634	metab_9299	metab_9299	-	-	355.265	neg	-	-	9.30715	-	-	-	-	-	-	-	-	-	1.8118	1.7056	0.6742	0.000109	0.001048
neg_3651	metab_9315	metab_9315	-	-	599.372	neg	-	-	9.2256	-	-	-	-	-	-	-	-	-	1.3534	1.3131	0.7812	0.0008949	0.005412
neg_3658	LysoPE(0:0/22:0)	metab_9321	-	LMGP02050054;HMDB0011490	582.379	neg	M+FA-H	C27H56NO7P	9.20762	-	-	-	-	-	-	Lipids and lipid-like molecules	Glycerophospholipids	Glycerophosphoethanolamines	1.1096	1.0543	0.9278	0.0001362	0.001241
neg_3660	metab_9323	metab_9323	-	-	519.406	neg	-	-	9.19858	-	-	-	-	-	-	-	-	-	1.7629	1.6955	1.2771	6.762e-05	0.0007306
neg_3667	metab_9330	metab_9330	-	-	395.316	neg	-	-	9.18967	-	-	-	-	-	-	-	-	-	2.1703	2.0882	1.4799	1.182e-07	6.367e-06
neg_3669	metab_9332	metab_9332	-	-	653.305	neg	-	-	9.18967	-	-	-	-	-	-	-	-	-	1.5513	1.4826	0.8699	9.285e-06	0.0001771
neg_3671	metab_9334	metab_9334	-	-	459.251	neg	-	-	9.18045	-	-	-	-	-	-	-	-	-	1.8622	1.758	0.6375	0.0005311	0.003583
neg_3677	metab_9340	metab_9340	-	-	439.343	neg	-	-	9.17155	-	-	-	-	-	-	-	-	-	1.9385	1.83	1.3739	1.594e-05	0.000269
neg_3678	metab_9341	metab_9341	-	-	491.375	neg	-	-	9.16253	-	-	-	-	-	-	-	-	-	2.6429	2.5238	2.5305	1.874e-05	0.0002927
neg_3680	metab_9343	metab_9343	-	-	392.318	neg	-	-	9.15375	-	-	-	-	-	-	-	-	-	1.2496	1.2392	0.8456	0.002062	0.01031
neg_3682	metab_9345	metab_9345	-	-	484.263	neg	-	-	9.14472	-	-	-	-	-	-	-	-	-	1.5295	1.4381	0.8142	0.0005076	0.00346
neg_3687	metab_9350	metab_9350	-	-	535.401	neg	-	-	9.10903	-	-	-	-	-	-	-	-	-	1.7122	1.62	1.2778	9.892e-05	0.0009714
neg_3697	metab_9360	metab_9360	-	-	426.302	neg	-	-	9.08235	-	-	-	-	-	-	-	-	-	2.0831	2.0099	0.6273	3.711e-05	0.0004755
neg_3704	metab_9365	metab_9365	-	-	518.29	neg	-	-	9.04675	-	-	-	-	-	-	-	-	-	1.5914	1.5667	0.5819	0.02296	0.06249
neg_3708	metab_9369	metab_9369	-	-	443.317	neg	-	-	9.03778	-	-	-	-	-	-	-	-	-	1.6112	1.5327	1.233	4.637e-06	0.0001049
neg_3713	metab_9373	metab_9373	-	-	493.355	neg	-	-	9.00245	-	-	-	-	-	-	-	-	-	2.4829	2.3817	4.1655	3.14e-05	0.000423
neg_3718	metab_9378	metab_9378	-	-	534.357	neg	-	-	8.98492	-	-	-	-	-	-	-	-	-	1.0404	1.0206	0.8853	0.001396	0.00758
neg_3733	metab_9391	metab_9391	-	-	410.237	neg	-	-	8.90552	-	-	-	-	-	-	-	-	-	1.5465	1.575	0.7517	0.001808	0.009231
neg_3734	metab_9392	metab_9392	-	-	642.366	neg	-	-	8.8966	-	-	-	-	-	-	-	-	-	1.2421	1.2011	1.1709	0.01719	0.05038
neg_3736	metab_9393	metab_9393	-	-	521.386	neg	-	-	8.87	-	-	-	-	-	-	-	-	-	1.807	1.7376	1.581	0.0004369	0.003076
neg_3737	metab_9394	metab_9394	-	-	528.274	neg	-	-	8.87	-	-	-	-	-	-	-	-	-	1.2081	1.1687	0.9118	0.002636	0.0123
neg_3741	LysoPC(20:1(11Z))	metab_9397	C04230	HMDB0010391	594.38	neg	M+FA-H	C28H56NO7P	8.86097	-	Lipids	Phospholipids	map00564;map05231	Metabolism;Human Diseases	Lipid metabolism;Cancers: Overview	Lipids and lipid-like molecules	Glycerophospholipids	Glycerophosphocholines	1.0595	1.0127	0.9176	3.985e-05	0.000503
neg_3742	metab_9398	metab_9398	-	-	636.392	neg	-	-	8.85213	-	-	-	-	-	-	-	-	-	1.3061	1.3118	0.7837	0.009768	0.03284
neg_3747	metab_9403	metab_9403	-	-	297.243	neg	-	-	8.83432	-	-	-	-	-	-	-	-	-	1.4911	1.4653	1.2243	0.003164	0.01398
neg_3748	metab_9404	metab_9404	-	-	403.271	neg	-	-	8.82532	-	-	-	-	-	-	-	-	-	2.3263	2.2112	0.493	2.104e-05	0.0003147
neg_3749	metab_9405	metab_9405	-	-	467.373	neg	-	-	8.82532	-	-	-	-	-	-	-	-	-	2.8733	2.7621	3.6064	6.882e-07	2.494e-05
neg_3750	metab_9406	metab_9406	-	-	578.383	neg	-	-	8.81648	-	-	-	-	-	-	-	-	-	1.7944	1.7203	0.6368	1.628e-05	0.0002716
neg_3751	metab_9407	metab_9407	-	-	519.37	neg	-	-	8.81648	-	-	-	-	-	-	-	-	-	2.6413	2.5523	3.3615	1.005e-05	0.0001877
neg_3754	metab_9410	metab_9410	-	-	533.385	neg	-	-	8.7986	-	-	-	-	-	-	-	-	-	1.7337	1.6216	1.4345	0.001058	0.006091
neg_3758	metab_9414	metab_9414	-	-	980.61	neg	-	-	8.78082	-	-	-	-	-	-	-	-	-	1.2569	1.2144	0.892	1.517e-05	0.0002582
neg_3777	metab_9432	metab_9432	-	-	489.359	neg	-	-	8.71833	-	-	-	-	-	-	-	-	-	3.0034	2.856	4.5937	2.047e-07	9.541e-06
neg_3781	metab_9436	metab_9436	-	-	342.266	neg	-	-	8.70048	-	-	-	-	-	-	-	-	-	1.2909	1.2196	0.8398	0.000485	0.003342
neg_3782	metab_9437	metab_9437	-	-	595.291	neg	-	-	8.70048	-	-	-	-	-	-	-	-	-	1.0206	0.966	0.9162	0.002814	0.01285
neg_3787	metab_9442	metab_9442	-	-	555.275	neg	-	-	8.67387	-	-	-	-	-	-	-	-	-	1.1057	1.054	0.9013	3.666e-05	0.000474
neg_3795	metab_9448	metab_9448	-	-	409.305	neg	-	-	8.63813	-	-	-	-	-	-	-	-	-	1.3676	1.3134	1.2875	0.0008912	0.005397
neg_3798	metab_9451	metab_9451	-	-	820.523	neg	-	-	8.62917	-	-	-	-	-	-	-	-	-	1.3491	1.3278	0.8655	4.949e-06	0.0001106
neg_3800	metab_9453	metab_9453	-	-	494.326	neg	-	-	8.62917	-	-	-	-	-	-	-	-	-	1.2588	1.2031	0.8965	1.187e-06	3.868e-05
neg_3802	metab_9455	metab_9455	-	-	828.584	neg	-	-	8.62028	-	-	-	-	-	-	-	-	-	1.6377	1.5727	0.7614	5.448e-05	0.0006342
neg_3803	metab_9456	metab_9456	-	-	571.339	neg	-	-	8.62028	-	-	-	-	-	-	-	-	-	1.4981	1.4419	0.8548	2.982e-09	6.268e-07
neg_3810	metab_9463	metab_9463	-	-	854.511	neg	-	-	8.58488	-	-	-	-	-	-	-	-	-	1.2864	1.2383	0.8226	0.0006971	0.004487
neg_3816	metab_9469	metab_9469	-	-	532.34	neg	-	-	8.55828	-	-	-	-	-	-	-	-	-	1.9158	1.8269	0.699	7.334e-06	0.0001475
neg_3817	metab_9470	metab_9470	-	-	379.285	neg	-	-	8.54945	-	-	-	-	-	-	-	-	-	1.5157	1.4701	1.3756	0.001216	0.006779
neg_3822	metab_9474	metab_9474	-	-	862.571	neg	-	-	8.53173	-	-	-	-	-	-	-	-	-	1.7502	1.6675	0.7319	0.0004805	0.003316
neg_3832	metab_9484	metab_9484	-	-	643.293	neg	-	-	8.46977	-	-	-	-	-	-	-	-	-	1.3867	1.307	0.8466	0.000296	0.002283
neg_3840	metab_9491	metab_9491	-	-	463.343	neg	-	-	8.42587	-	-	-	-	-	-	-	-	-	2.0412	1.9132	1.3973	6.746e-06	0.000139
neg_3843	metab_9494	metab_9494	-	-	377.27	neg	-	-	8.40823	-	-	-	-	-	-	-	-	-	1.9093	1.824	1.3439	3.573e-07	1.487e-05
neg_3845	metab_9495	metab_9495	-	-	440.244	neg	-	-	8.39942	-	-	-	-	-	-	-	-	-	2.4514	2.3553	2.374	0.0001081	0.001042
neg_3851	metab_9501	metab_9501	-	-	501.267	neg	-	-	8.37305	-	-	-	-	-	-	-	-	-	1.4343	1.3653	0.8394	0.0001699	0.001494
neg_3853	N-Arachidonoyl-L-Serine	metab_9503	-	-	390.266	neg	M-H	C23H37NO4	8.3641	-	-	-	-	-	-	-	-	-	1.7792	1.7325	0.7726	8.672e-08	5.283e-06
neg_3855	metab_9505	metab_9505	-	-	303.233	neg	-	-	8.3554	-	-	-	-	-	-	-	-	-	1.2042	1.1506	0.845	0.005983	0.02292
neg_3862	metab_9511	metab_9511	-	-	502.293	neg	-	-	8.28523	-	-	-	-	-	-	-	-	-	1.0071	0.9717	0.8436	0.03817	0.09204
neg_3865	metab_9514	metab_9514	-	-	463.343	neg	-	-	8.2764	-	-	-	-	-	-	-	-	-	1.5854	1.5137	1.265	0.000108	0.001042
neg_3869	3-Methyl-5-pentyl-2-furanpentadecanoic acid	metab_9518	-	HMDB0112082	437.327	neg	M+FA-H	C25H44O3	8.2411	116627-44-2	-	-	-	-	-	Lipids and lipid-like molecules	Fatty Acyls	Fatty acids and conjugates	2.4592	2.3555	2.7782	9.011e-05	0.000906
neg_3871	metab_9520	metab_9520	-	-	512.335	neg	-	-	8.23242	-	-	-	-	-	-	-	-	-	1.5677	1.5004	0.6183	0.001551	0.008221
neg_3872	metab_9521	metab_9521	-	-	461.327	neg	-	-	8.23242	-	-	-	-	-	-	-	-	-	2.1887	2.0736	1.5323	4.177e-06	9.863e-05
neg_3893	metab_9542	metab_9542	-	-	875.597	neg	-	-	8.13527	-	-	-	-	-	-	-	-	-	1.7569	1.7182	1.3707	5.788e-05	0.0006592
neg_3897	metab_9546	metab_9546	-	-	351.2	neg	-	-	8.10893	-	-	-	-	-	-	-	-	-	1.9704	1.8785	0.6937	1.139e-06	3.739e-05
neg_3901	metab_9549	metab_9549	-	-	840.49	neg	-	-	8.09118	-	-	-	-	-	-	-	-	-	1.3583	1.3848	0.6421	0.03247	0.08176
neg_3912	metab_9560	metab_9560	-	-	461.327	neg	-	-	8.0469	-	-	-	-	-	-	-	-	-	2.2795	2.1479	2.0534	7.687e-05	0.0008138
neg_3925	(R)-3-Hydroxy-tetradecanoic acid	metab_9573	-	HMDB0010731	243.196	neg	M-H	C14H28O3	7.97623	-	-	-	-	-	-	Lipids and lipid-like molecules	Fatty Acyls	Fatty acids and conjugates	2.2268	2.1411	1.6784	0.000125	0.001162
neg_3949	metab_9594	metab_9594	-	-	543.314	neg	-	-	7.87905	-	-	-	-	-	-	-	-	-	1.4721	1.4018	1.3091	0.0006773	0.004394
neg_3953	metab_9598	metab_9598	-	-	433.295	neg	-	-	7.8615	-	-	-	-	-	-	-	-	-	2.6652	2.5435	3.6896	1.484e-05	0.0002546
neg_3958	metab_9603	metab_9603	-	-	450.262	neg	-	-	7.84383	-	-	-	-	-	-	-	-	-	1.654	1.6618	0.6251	0.009592	0.03241
neg_3972	LysoPC(15:0)	metab_9617	C04230	HMDB0010381	526.316	neg	M+FA-H	C23H48NO7P	7.7908	-	Lipids	Phospholipids	map00564;map05231	Metabolism;Human Diseases	Lipid metabolism;Cancers: Overview	Lipids and lipid-like molecules	Glycerophospholipids	Glycerophosphocholines	1.0065	0.9656	0.9241	0.0001327	0.001217
neg_3981	metab_9625	metab_9625	-	-	854.564	neg	-	-	7.77298	-	-	-	-	-	-	-	-	-	1.0869	1.0903	0.8541	0.005848	0.02253
neg_3983	metab_9627	metab_9627	-	-	429.301	neg	-	-	7.76383	-	-	-	-	-	-	-	-	-	1.4545	1.4337	1.3807	0.002267	0.01112
neg_3984	metab_9628	metab_9628	-	-	536.603	neg	-	-	7.75505	-	-	-	-	-	-	-	-	-	2.2018	2.0966	0.3773	1.314e-05	0.0002361
neg_3985	metab_9629	metab_9629	-	-	623.295	neg	-	-	7.75505	-	-	-	-	-	-	-	-	-	2.1747	2.0767	0.5	6.279e-07	2.342e-05
neg_3986	metab_9630	metab_9630	-	-	466.307	neg	-	-	7.75505	-	-	-	-	-	-	-	-	-	1.0783	1.0894	1.1262	0.004068	0.01695
neg_3987	metab_9631	metab_9631	-	-	530.287	neg	-	-	7.75505	-	-	-	-	-	-	-	-	-	1.4369	1.3582	0.8402	2.511e-06	6.77e-05
neg_3988	metab_9632	metab_9632	-	-	478.295	neg	-	-	7.75505	-	-	-	-	-	-	-	-	-	1.5073	1.4343	0.8525	1.225e-06	3.96e-05
neg_3989	LysoPC(16:1(9Z)/0:0)	metab_9633	C04230	HMDB0010383	538.316	neg	M+FA-H	C24H48NO7P	7.75505	76790-27-7	Lipids	Phospholipids	map00564;map05231	Metabolism;Human Diseases	Lipid metabolism;Cancers: Overview	Lipids and lipid-like molecules	Glycerophospholipids	Glycerophosphocholines	1.4211	1.3497	0.9063	2.772e-06	7.236e-05
neg_3991	metab_9635	metab_9635	-	-	856.539	neg	-	-	7.7459	-	-	-	-	-	-	-	-	-	2.0736	1.9947	0.5333	7.87e-07	2.736e-05
neg_3992	metab_9636	metab_9636	-	-	924.643	neg	-	-	7.7459	-	-	-	-	-	-	-	-	-	2.6145	2.5127	0.3755	4.573e-07	1.786e-05
neg_3993	metab_9637	metab_9637	-	-	590.279	neg	-	-	7.7459	-	-	-	-	-	-	-	-	-	1.5805	1.5	0.7505	1.86e-05	0.0002923
neg_3994	metab_9638	metab_9638	-	-	479.337	neg	-	-	7.7459	-	-	-	-	-	-	-	-	-	1.5243	1.4504	1.2436	1.482e-05	0.0002546
neg_3997	metab_9641	metab_9641	-	-	828.544	neg	-	-	7.73702	-	-	-	-	-	-	-	-	-	2.3147	2.248	0.4127	6.553e-07	2.416e-05
neg_4001	metab_9645	metab_9645	-	-	393.265	neg	-	-	7.72772	-	-	-	-	-	-	-	-	-	3.0146	2.8966	21.7545	2.784e-10	1.04e-07
neg_4005	metab_9649	metab_9649	-	-	900.549	neg	-	-	7.71885	-	-	-	-	-	-	-	-	-	1.1876	1.1698	0.7605	0.01325	0.04159
neg_4009	metab_9653	metab_9653	-	-	958.628	neg	-	-	7.70938	-	-	-	-	-	-	-	-	-	1.2956	1.3569	1.4706	0.04535	0.1048
neg_4011	N-Docosahexaenoyl phenylalanine	metab_9655	-	HMDB0062333;LMFA08020094	496.28	neg	M+Na-2H	C31H41NO3	7.69012	-	-	-	-	-	-	Organic acids and derivatives	Carboxylic acids and derivatives	Amino acids, peptides, and analogues	1.5105	1.4334	2.0636	0.01913	0.05479
neg_4012	metab_9656	metab_9656	-	-	395.28	neg	-	-	7.69012	-	-	-	-	-	-	-	-	-	1.135	1.1337	0.7277	0.02721	0.071
neg_4018	metab_9662	metab_9662	-	-	326.159	neg	-	-	7.64372	-	-	-	-	-	-	-	-	-	2.6596	2.5496	4.6935	6.519e-05	0.0007135
neg_4020	metab_9664	metab_9664	-	-	758.502	neg	-	-	7.63412	-	-	-	-	-	-	-	-	-	2.2038	2.1056	2.6812	0.001007	0.005889
neg_4021	LysoPE(0:0/20:2(11Z,14Z))	metab_9665	-	LMGP02050047;HMDB0011483	550.317	neg	M+FA-H	C25H48NO7P	7.63412	-	-	-	-	-	-	Lipids and lipid-like molecules	Glycerophospholipids	Glycerophosphoethanolamines	1.8609	1.7737	0.71	3.568e-06	8.726e-05
neg_4022	metab_9666	metab_9666	-	-	614.28	neg	-	-	7.62518	-	-	-	-	-	-	-	-	-	1.0778	1.0142	0.7953	0.01238	0.03942
neg_4023	metab_9667	metab_9667	-	-	291.233	neg	-	-	7.62518	-	-	-	-	-	-	-	-	-	2.7327	2.6151	5.2908	8.25e-08	5.207e-06
neg_4025	metab_9668	metab_9668	-	-	708.485	neg	-	-	7.61592	-	-	-	-	-	-	-	-	-	1.8882	1.9063	2.2905	0.007659	0.02759
neg_4026	LysoPE(0:0/18:1(11Z))	metab_9669	-	HMDB0011475;LMGP02050039	524.301	neg	M+FA-H	C23H46NO7P	7.61592	-	-	-	-	-	-	Lipids and lipid-like molecules	Glycerophospholipids	Glycerophosphoethanolamines	1.3172	1.2577	0.822	0.001183	0.006639
neg_4029	metab_9671	metab_9671	-	-	826.53	neg	-	-	7.58877	-	-	-	-	-	-	-	-	-	1.2953	1.3645	0.7462	0.00297	0.01334
neg_4031	metab_9673	metab_9673	-	-	584.232	neg	-	-	7.57942	-	-	-	-	-	-	-	-	-	1.1892	1.1252	0.8544	7.714e-05	0.0008146
neg_4034	metab_9676	metab_9676	-	-	536.301	neg	-	-	7.56105	-	-	-	-	-	-	-	-	-	1.1632	1.1169	0.8831	0.0001075	0.001042
neg_4038	metab_9680	metab_9680	-	-	315.254	neg	-	-	7.5425	-	-	-	-	-	-	-	-	-	1.1698	1.1257	0.8864	1.959e-05	0.0003027
neg_4039	metab_9681	metab_9681	-	-	852.545	neg	-	-	7.5335	-	-	-	-	-	-	-	-	-	2.0924	2.0768	0.5469	4.209e-07	1.685e-05
neg_4040	metab_9682	metab_9682	-	-	630.313	neg	-	-	7.5335	-	-	-	-	-	-	-	-	-	1.2562	1.2018	0.8832	2.641e-05	0.0003737
neg_4041	metab_9683	metab_9683	-	-	289.181	neg	-	-	7.52402	-	-	-	-	-	-	-	-	-	1.0393	1.0218	0.8213	0.007523	0.02728
neg_4043	metab_9685	metab_9685	-	-	876.548	neg	-	-	7.51505	-	-	-	-	-	-	-	-	-	2.4105	2.318	0.5313	5.93e-09	8.308e-07
neg_4044	metab_9686	metab_9686	-	-	526.298	neg	-	-	7.51505	-	-	-	-	-	-	-	-	-	1.381	1.3188	0.8586	1.993e-06	5.776e-05
neg_4045	metab_9687	metab_9687	-	-	456.239	neg	-	-	7.5055	-	-	-	-	-	-	-	-	-	1.0953	1.1367	1.2284	0.0004289	0.003045
neg_4049	metab_9691	metab_9691	-	-	638.28	neg	-	-	7.5055	-	-	-	-	-	-	-	-	-	1.4452	1.3931	0.7568	0.00057	0.003809
neg_4050	metab_9692	metab_9692	-	-	630.341	neg	-	-	7.5055	-	-	-	-	-	-	-	-	-	1.5341	1.4526	0.8071	1.762e-06	5.253e-05
neg_4051	metab_9693	metab_9693	-	-	455.213	neg	-	-	7.49642	-	-	-	-	-	-	-	-	-	1.538	1.4718	0.6809	0.0007573	0.004772
neg_4053	metab_9695	metab_9695	-	-	816.642	neg	-	-	7.48593	-	-	-	-	-	-	-	-	-	1.3861	1.3843	1.4858	0.01399	0.04342
neg_4054	metab_9696	metab_9696	-	-	281.248	neg	-	-	7.48593	-	-	-	-	-	-	-	-	-	1.1082	1.0535	1.1908	0.001647	0.008575
neg_4055	3,7-Dihydroxy-12-oxocholanoic acid	metab_9697	-	HMDB0000400	405.263	neg	M-H	C24H38O5	7.47643	2458-08-4	-	-	-	-	-	Lipids and lipid-like molecules	Steroids and steroid derivatives	Bile acids, alcohols and derivatives	1.4461	1.3511	1.2789	0.0001938	0.001649
neg_4056	metab_9698	metab_9698	-	-	460.32	neg	-	-	7.47643	-	-	-	-	-	-	-	-	-	1.3578	1.2929	1.2521	0.0003232	0.00243
neg_4058	metab_9700	metab_9700	-	-	241.181	neg	-	-	7.46602	-	-	-	-	-	-	-	-	-	1.5238	1.5419	1.3934	0.01204	0.03863
neg_4061	metab_9703	metab_9703	-	-	364.225	neg	-	-	7.45655	-	-	-	-	-	-	-	-	-	1.0832	1.023	1.1234	5.99e-06	0.0001278
neg_4064	metab_9706	metab_9706	-	-	395.28	neg	-	-	7.43678	-	-	-	-	-	-	-	-	-	1.4771	1.4597	0.5438	0.005513	0.02153
neg_4065	metab_9707	metab_9707	-	-	365.199	neg	-	-	7.43678	-	-	-	-	-	-	-	-	-	1.8695	1.8115	0.5878	3.22e-06	8.105e-05
neg_4066	metab_9708	metab_9708	-	-	425.289	neg	-	-	7.42635	-	-	-	-	-	-	-	-	-	1.0582	1.0062	1.2639	0.01007	0.03352
neg_4069	metab_9711	metab_9711	-	-	802.531	neg	-	-	7.41688	-	-	-	-	-	-	-	-	-	1.1653	1.1146	0.7331	0.01706	0.0501
neg_4073	metab_9715	metab_9715	-	-	315.254	neg	-	-	7.40652	-	-	-	-	-	-	-	-	-	1.2271	1.1873	0.8343	0.0001528	0.001366
neg_4079	metab_9721	metab_9721	-	-	378.149	neg	-	-	7.36687	-	-	-	-	-	-	-	-	-	1.7251	1.6746	0.2851	0.0109	0.03561
neg_4084	metab_9726	metab_9726	-	-	415.27	neg	-	-	7.34685	-	-	-	-	-	-	-	-	-	2.0427	1.9811	0.5501	0.0001792	0.001553
neg_4085	metab_9727	metab_9727	-	-	385.258	neg	-	-	7.3374	-	-	-	-	-	-	-	-	-	1.7599	1.7306	0.3862	0.0004523	0.003168
neg_4090	metab_9732	metab_9732	-	-	512.202	neg	-	-	7.28725	-	-	-	-	-	-	-	-	-	1.2645	1.2937	1.3963	0.0009101	0.005469
neg_4098	metab_9740	metab_9740	-	-	269.212	neg	-	-	7.24758	-	-	-	-	-	-	-	-	-	1.463	1.4108	0.7583	2.375e-05	0.0003419
neg_4099	metab_9741	metab_9741	-	-	522.287	neg	-	-	7.22808	-	-	-	-	-	-	-	-	-	1.1405	1.1175	0.7635	0.01177	0.03795
neg_4102	metab_9744	metab_9744	-	-	389.181	neg	-	-	7.22808	-	-	-	-	-	-	-	-	-	1.4978	1.4375	0.7272	0.0004282	0.003045
neg_4108	metab_9750	metab_9750	-	-	341.232	neg	-	-	7.19393	-	-	-	-	-	-	-	-	-	1.2679	1.2104	0.7849	0.002551	0.01204
neg_4114	metab_9756	metab_9756	-	-	549.345	neg	-	-	7.14903	-	-	-	-	-	-	-	-	-	2.1814	2.2288	0.2941	2.651e-05	0.0003737
neg_4115	metab_9757	metab_9757	-	-	291.196	neg	-	-	7.14903	-	-	-	-	-	-	-	-	-	2.5643	2.5524	0.2467	2.513e-06	6.77e-05
neg_4119	5-Tetradecenoic acid	metab_9761	-	HMDB0000499	271.191	neg	M+FA-H	C14H26O2	7.13952	544-66-1	-	-	-	-	-	Lipids and lipid-like molecules	Fatty Acyls	Fatty acids and conjugates	1.0964	1.0314	0.8215	0.0006376	0.004161
neg_4122	metab_9764	metab_9764	-	-	619.303	neg	-	-	7.1292	-	-	-	-	-	-	-	-	-	1.1664	1.1216	0.8849	6.168e-05	0.0006839
neg_4125	metab_9767	metab_9767	-	-	609.362	neg	-	-	7.1197	-	-	-	-	-	-	-	-	-	1.4628	1.4325	0.5912	0.004631	0.01878
neg_4126	metab_9768	metab_9768	-	-	418.974	neg	-	-	7.10943	-	-	-	-	-	-	-	-	-	2.5349	2.4571	3.2682	2.019e-10	1.04e-07
neg_4128	metab_9770	metab_9770	-	-	471.26	neg	-	-	7.10943	-	-	-	-	-	-	-	-	-	1.0662	1.022	1.1589	0.0008079	0.005038
neg_4130	metab_9772	metab_9772	-	-	371.28	neg	-	-	7.08965	-	-	-	-	-	-	-	-	-	1.1817	1.368	0.6529	0.02549	0.06733
neg_4131	metab_9773	metab_9773	-	-	489.222	neg	-	-	7.07005	-	-	-	-	-	-	-	-	-	1.296	1.2982	0.7205	0.004153	0.01723
neg_4132	metab_9774	metab_9774	-	-	497.347	neg	-	-	7.07005	-	-	-	-	-	-	-	-	-	1.2587	1.1805	0.7649	0.004861	0.01949
neg_4134	metab_9776	metab_9776	-	-	313.238	neg	-	-	7.0607	-	-	-	-	-	-	-	-	-	1.7525	1.6958	0.8108	3.298e-08	2.84e-06
neg_4138	S-(9-hydroxy-PGA2)-glutathione	metab_9780	-	HMDB0013060	642.306	neg	M-H	C30H49N3O10S	7.04143	-	-	-	-	-	-	Organic acids and derivatives	Carboxylic acids and derivatives	Amino acids, peptides, and analogues	2.0438	1.9525	0.5622	0.0001609	0.001421
neg_4140	metab_9782	metab_9782	-	-	584.358	neg	-	-	7.04143	-	-	-	-	-	-	-	-	-	1.0976	1.0516	0.892	4.485e-05	0.0005495
neg_4141	metab_9783	metab_9783	-	-	249.185	neg	-	-	7.0316	-	-	-	-	-	-	-	-	-	2.2942	2.2195	1.8341	5.722e-09	8.293e-07
neg_4143	metab_9785	metab_9785	-	-	476.231	neg	-	-	7.02252	-	-	-	-	-	-	-	-	-	1.2138	1.1558	0.7388	0.009137	0.03132
neg_4145	metab_9787	metab_9787	-	-	635.288	neg	-	-	7.01298	-	-	-	-	-	-	-	-	-	1.064	1.0201	0.9189	2.37e-05	0.0003419
neg_4150	metab_9792	metab_9792	-	-	459.273	neg	-	-	6.99447	-	-	-	-	-	-	-	-	-	2.0185	1.9607	2.2565	0.00618	0.02346
neg_4151	Deoxycholic acid	metab_9793	C04483	HMDB0000626;LMST04010040	391.285	neg	M-H	C24H40O4	6.99447	83-44-3	Steroids	24-Carbon atoms	map04976	Organismal Systems	Digestive system	Lipids and lipid-like molecules	Steroids and steroid derivatives	Bile acids, alcohols and derivatives	1.2645	1.2658	1.2393	0.03524	0.08671
neg_4152	metab_9794	metab_9794	-	-	743.514	neg	-	-	6.98543	-	-	-	-	-	-	-	-	-	1.5028	1.4447	1.7032	0.02983	0.07637
neg_4154	metab_9796	metab_9796	-	-	414.213	neg	-	-	6.97587	-	-	-	-	-	-	-	-	-	1.262	1.2571	0.827	0.0001639	0.001444
neg_4157	metab_9799	metab_9799	-	-	329.176	neg	-	-	6.97587	-	-	-	-	-	-	-	-	-	1.3321	1.3229	0.8385	4.027e-05	0.0005068
neg_4161	metab_9803	metab_9803	-	-	362.023	neg	-	-	6.93903	-	-	-	-	-	-	-	-	-	2.459	2.3395	0.3244	2.107e-07	9.541e-06
neg_4163	metab_9805	metab_9805	-	-	623.33	neg	-	-	6.93903	-	-	-	-	-	-	-	-	-	1.6172	1.5488	0.7174	0.0005456	0.003658
neg_4164	metab_9806	metab_9806	-	-	672.317	neg	-	-	6.93903	-	-	-	-	-	-	-	-	-	1.1162	1.085	0.8941	0.0007186	0.00459
neg_4165	metab_9807	metab_9807	-	-	440.228	neg	-	-	6.9301	-	-	-	-	-	-	-	-	-	2.0693	1.9721	0.5135	2.256e-05	0.0003303
neg_4166	metab_9808	metab_9808	-	-	649.353	neg	-	-	6.9301	-	-	-	-	-	-	-	-	-	1.7708	1.6935	0.5496	0.002898	0.01318
neg_4173	metab_9815	metab_9815	-	-	300.163	neg	-	-	6.90298	-	-	-	-	-	-	-	-	-	1.9879	1.9008	0.5131	0.001001	0.005869
neg_4183	metab_9825	metab_9825	-	-	343.212	neg	-	-	6.84927	-	-	-	-	-	-	-	-	-	1.505	1.4381	0.6622	0.0008848	0.005374
neg_4186	metab_9828	metab_9828	-	-	543.257	neg	-	-	6.84053	-	-	-	-	-	-	-	-	-	1.2955	1.254	1.1764	8.815e-05	0.0008971
neg_4188	metab_9830	metab_9830	-	-	537.24	neg	-	-	6.82643	-	-	-	-	-	-	-	-	-	1.5594	1.4868	1.3221	0.001157	0.006534
neg_4191	metab_9833	metab_9833	-	-	483.297	neg	-	-	6.80873	-	-	-	-	-	-	-	-	-	1.2463	1.2284	1.2182	0.0009587	0.005683
neg_4192	metab_9834	metab_9834	-	-	375.186	neg	-	-	6.80873	-	-	-	-	-	-	-	-	-	1.5665	1.5117	1.2987	4.229e-05	0.0005274
neg_4199	metab_9839	metab_9839	-	-	544.305	neg	-	-	6.79077	-	-	-	-	-	-	-	-	-	1.3767	1.3147	0.8478	5.727e-05	0.0006541
neg_4200	metab_9840	metab_9840	-	-	621.32	neg	-	-	6.79077	-	-	-	-	-	-	-	-	-	1.4263	1.386	0.8807	1.481e-06	4.577e-05
neg_4201	metab_9841	metab_9841	-	-	643.342	neg	-	-	6.7815	-	-	-	-	-	-	-	-	-	2.0182	1.9448	0.4847	1.466e-05	0.0002536
neg_4204	metab_9844	metab_9844	-	-	950.62	neg	-	-	6.7815	-	-	-	-	-	-	-	-	-	2.4025	2.5264	0.5079	0.0001348	0.001231
neg_4205	metab_9845	metab_9845	-	-	488.234	neg	-	-	6.77242	-	-	-	-	-	-	-	-	-	1.5711	1.5602	0.5976	0.00765	0.02758
neg_4206	metab_9846	metab_9846	-	-	662.289	neg	-	-	6.77242	-	-	-	-	-	-	-	-	-	1.7	1.6786	0.6226	0.003696	0.01574
neg_4207	metab_9847	metab_9847	-	-	894.561	neg	-	-	6.77242	-	-	-	-	-	-	-	-	-	1.4035	1.3747	0.7452	0.004655	0.01884
neg_4215	metab_9855	metab_9855	-	-	912.57	neg	-	-	6.75343	-	-	-	-	-	-	-	-	-	2.1398	2.1244	0.5581	8.707e-06	0.0001679
neg_4218	metab_9858	metab_9858	-	-	331.191	neg	-	-	6.74385	-	-	-	-	-	-	-	-	-	1.625	1.5675	0.6158	0.0002406	0.001937
neg_4219	metab_9859	metab_9859	-	-	281.137	neg	-	-	6.74385	-	-	-	-	-	-	-	-	-	1.6093	1.592	1.6415	0.009512	0.03222
neg_4221	Hernandulcin	metab_9861	C09681	HMDB0037906	281.175	neg	M+FA-H	C15H24O2	6.72522	95602-94-1	-	-	-	-	-	Lipids and lipid-like molecules	Prenol lipids	Sesquiterpenoids	1.0161	0.9841	1.1764	0.005753	0.02227
neg_4223	metab_9863	metab_9863	-	-	541.281	neg	-	-	6.71618	-	-	-	-	-	-	-	-	-	1.0922	1.0534	1.284	0.01148	0.03717
neg_4224	Prostaglandin F2a	metab_9864	C00639	HMDB0001139;LMFA03010002	399.238	neg	M+FA-H	C20H34O5	6.71618	551-11-1	Lipids	Eicosanoids	map01100;map00590;map04976;map04921;map04080;map04726;map04072;map04913	Metabolism;Metabolism;Organismal Systems;Organismal Systems;Environmental Information Processing;Organismal Systems;Environmental Information Processing;Organismal Systems	Global and overview maps;Lipid metabolism;Digestive system;Endocrine system;Signaling molecules and interaction;Nervous system;Signal transduction;Endocrine system	Lipids and lipid-like molecules	Fatty Acyls	Eicosanoids	1.5681	1.4994	0.6582	0.0001097	0.001053
neg_4226	metab_9866	metab_9866	-	-	645.321	neg	-	-	6.71618	-	-	-	-	-	-	-	-	-	1.0237	0.9949	0.9122	0.0003218	0.002424
neg_4228	metab_9868	metab_9868	-	-	936.573	neg	-	-	6.70633	-	-	-	-	-	-	-	-	-	2.2367	2.1498	0.4119	3.783e-06	9.085e-05
neg_4232	metab_9872	metab_9872	-	-	446.293	neg	-	-	6.69718	-	-	-	-	-	-	-	-	-	2.3604	2.2821	2.5279	0.0003259	0.002441
neg_4235	metab_9875	metab_9875	-	-	550.267	neg	-	-	6.66768	-	-	-	-	-	-	-	-	-	1.3513	1.2864	0.732	0.003053	0.01364
neg_4236	metab_9876	metab_9876	-	-	368.976	neg	-	-	6.66768	-	-	-	-	-	-	-	-	-	1.9715	1.9429	1.8129	9.691e-06	0.0001826
neg_4237	metab_9877	metab_9877	-	-	888.568	neg	-	-	6.66768	-	-	-	-	-	-	-	-	-	1.7174	1.6761	0.5048	0.001583	0.008347
neg_4247	metab_9887	metab_9887	-	-	385.205	neg	-	-	6.62992	-	-	-	-	-	-	-	-	-	1.4411	1.3958	0.7685	0.0002551	0.002031
neg_4258	metab_9898	metab_9898	-	-	352.132	neg	-	-	6.5736	-	-	-	-	-	-	-	-	-	1.2121	1.1609	0.7664	0.006287	0.02374
neg_4262	metab_9902	metab_9902	-	-	447.135	neg	-	-	6.56443	-	-	-	-	-	-	-	-	-	1.159	1.1081	0.9144	0.0001121	0.001071
neg_4269	metab_9908	metab_9908	-	-	597.317	neg	-	-	6.54555	-	-	-	-	-	-	-	-	-	1.0965	1.0765	0.8972	0.0003749	0.00275
neg_4272	metab_9911	metab_9911	-	-	652.264	neg	-	-	6.5355	-	-	-	-	-	-	-	-	-	1.294	1.2591	0.7533	0.0009489	0.005645
neg_4284	metab_9923	metab_9923	-	-	315.161	neg	-	-	6.47822	-	-	-	-	-	-	-	-	-	1.4256	1.3497	0.7342	0.000224	0.001821
neg_4286	metab_9925	metab_9925	-	-	385.205	neg	-	-	6.4688	-	-	-	-	-	-	-	-	-	1.268	1.2369	0.825	2.57e-05	0.0003662
neg_4287	metab_9926	metab_9926	-	-	397.258	neg	-	-	6.44885	-	-	-	-	-	-	-	-	-	1.207	1.2112	1.6678	0.02992	0.07646
neg_4288	metab_9927	metab_9927	-	-	502.213	neg	-	-	6.44885	-	-	-	-	-	-	-	-	-	2.1796	2.0972	0.4021	4.372e-05	0.0005411
neg_4290	metab_9929	metab_9929	-	-	381.123	neg	-	-	6.44885	-	-	-	-	-	-	-	-	-	1.3473	1.3042	0.5945	0.008841	0.03059
neg_4296	metab_9935	metab_9935	-	-	587.303	neg	-	-	6.41847	-	-	-	-	-	-	-	-	-	1.0065	0.9713	0.7778	0.01422	0.04376
neg_4297	metab_9936	metab_9936	-	-	461.291	neg	-	-	6.41847	-	-	-	-	-	-	-	-	-	1.9228	1.8719	2.2871	0.0008171	0.005065
neg_4299	metab_9938	metab_9938	-	-	345.172	neg	-	-	6.409	-	-	-	-	-	-	-	-	-	1.0268	1.0522	0.8456	0.0004704	0.003268
neg_4303	metab_9941	metab_9941	-	-	352.132	neg	-	-	6.39865	-	-	-	-	-	-	-	-	-	1.4213	1.378	0.6874	0.001582	0.008347
neg_4306	metab_9944	metab_9944	-	-	627.202	neg	-	-	6.38918	-	-	-	-	-	-	-	-	-	2.0161	1.9395	0.4697	0.0006951	0.004481
neg_4307	metab_9945	metab_9945	-	-	624.325	neg	-	-	6.37868	-	-	-	-	-	-	-	-	-	1.128	1.0859	0.8462	0.0006904	0.004464
neg_4308	metab_9946	metab_9946	-	-	239.165	neg	-	-	6.37868	-	-	-	-	-	-	-	-	-	1.1216	1.1492	0.7631	0.00984	0.03301
neg_4312	metab_9950	metab_9950	-	-	525.306	neg	-	-	6.35882	-	-	-	-	-	-	-	-	-	1.3493	1.3264	1.3648	0.003645	0.01559
neg_4315	metab_9953	metab_9953	-	-	637.313	neg	-	-	6.34932	-	-	-	-	-	-	-	-	-	1.532	1.5054	0.7875	1.856e-05	0.0002923
neg_4316	metab_9954	metab_9954	-	-	446.292	neg	-	-	6.34932	-	-	-	-	-	-	-	-	-	2.7393	2.6323	3.4255	9.502e-05	0.0009406
neg_4320	1-Heptadecene-4,6-diyne-3,9-diol	metab_9958	-	LMFA05000599;HMDB0038782	307.191	neg	M+FA-H	C17H26O2	6.31932	77084-19-6	-	-	-	-	-	-	-	-	1.8438	1.8536	0.3756	0.0002531	0.002023
neg_4332	metab_9970	metab_9970	-	-	542.986	neg	-	-	6.28135	-	-	-	-	-	-	-	-	-	1.8753	1.7728	2.6845	0.009327	0.03179
neg_4336	metab_9974	metab_9974	-	-	478.201	neg	-	-	6.28135	-	-	-	-	-	-	-	-	-	2.5486	2.4359	0.2036	4.439e-06	0.0001025
neg_4337	metab_9975	metab_9975	-	-	511.305	neg	-	-	6.28135	-	-	-	-	-	-	-	-	-	1.0067	0.9913	1.3053	0.03467	0.08566
neg_4342	metab_9980	metab_9980	-	-	296.106	neg	-	-	6.25378	-	-	-	-	-	-	-	-	-	1.0436	1.0196	0.7757	0.01821	0.05279
neg_4347	metab_9985	metab_9985	-	-	595.423	neg	-	-	6.24452	-	-	-	-	-	-	-	-	-	1.5991	1.5803	1.4888	0.005501	0.02151
neg_4352	metab_9990	metab_9990	-	-	336.101	neg	-	-	6.23028	-	-	-	-	-	-	-	-	-	1.997	1.9434	0.3883	0.001619	0.00851
neg_4356	metab_9994	metab_9994	-	-	323.186	neg	-	-	6.20357	-	-	-	-	-	-	-	-	-	1.4232	1.3407	1.2846	5.477e-05	0.0006346
neg_4359	metab_9997	metab_9997	-	-	478.318	neg	-	-	6.18587	-	-	-	-	-	-	-	-	-	3.0469	2.9552	2.9848	4.412e-08	3.253e-06
neg_4364	metab_10001	metab_10001	-	-	464.303	neg	-	-	6.17183	-	-	-	-	-	-	-	-	-	2.2226	2.1465	1.3432	1.233e-05	0.0002243
neg_4367	metab_10003	metab_10003	-	-	363.182	neg	-	-	6.16275	-	-	-	-	-	-	-	-	-	1.1216	1.1179	0.7932	0.02409	0.06457
neg_4369	metab_10005	metab_10005	-	-	278.143	neg	-	-	6.14482	-	-	-	-	-	-	-	-	-	1.523	1.4883	0.5203	0.01195	0.03843
neg_4371	metab_10007	metab_10007	-	-	688.312	neg	-	-	6.13587	-	-	-	-	-	-	-	-	-	1.6192	1.5788	0.738	5.054e-05	0.0005984
neg_4373	metab_10009	metab_10009	-	-	610.293	neg	-	-	6.12548	-	-	-	-	-	-	-	-	-	1.4044	1.3767	0.8274	9.345e-05	0.0009374
neg_4379	metab_10015	metab_10015	-	-	307.118	neg	-	-	6.09625	-	-	-	-	-	-	-	-	-	1.0548	1.1173	1.2472	0.04564	0.1053
neg_4380	metab_10016	metab_10016	-	-	593.132	neg	-	-	6.0858	-	-	-	-	-	-	-	-	-	1.0577	1.0086	0.8953	0.0001397	0.001271
neg_4382	metab_10018	metab_10018	-	-	338.099	neg	-	-	6.07642	-	-	-	-	-	-	-	-	-	1.432	1.4848	0.5242	0.02536	0.06708
neg_4383	metab_10019	metab_10019	-	-	336.101	neg	-	-	6.07642	-	-	-	-	-	-	-	-	-	1.487	1.4718	0.6814	0.008032	0.02868
neg_4393	metab_10029	metab_10029	-	-	269.175	neg	-	-	6.05677	-	-	-	-	-	-	-	-	-	1.678	1.6549	0.594	0.0003086	0.00235
neg_4394	metab_10030	metab_10030	-	-	663.82	neg	-	-	6.05677	-	-	-	-	-	-	-	-	-	1.4459	1.4161	0.7221	0.001186	0.006647
neg_4395	metab_10031	metab_10031	-	-	435.867	neg	-	-	6.05677	-	-	-	-	-	-	-	-	-	1.1528	1.1313	0.8196	0.001678	0.008707
neg_4413	metab_10048	metab_10048	-	-	624.297	neg	-	-	6.01873	-	-	-	-	-	-	-	-	-	1.271	1.2115	0.5605	0.03745	0.09078
neg_4424	metab_10059	metab_10059	-	-	523.303	neg	-	-	5.96385	-	-	-	-	-	-	-	-	-	1.8418	1.7782	0.586	0.0001316	0.001211
neg_4427	metab_10062	metab_10062	-	-	421.259	neg	-	-	5.94587	-	-	-	-	-	-	-	-	-	1.8875	1.7966	2.6898	0.0007085	0.004547
neg_4433	metab_10068	metab_10068	-	-	373.132	neg	-	-	5.92797	-	-	-	-	-	-	-	-	-	1.5186	1.4161	0.572	0.0217	0.06004
neg_4442	metab_10076	metab_10076	-	-	313.11	neg	-	-	5.89642	-	-	-	-	-	-	-	-	-	1.4127	1.3508	1.2799	0.001355	0.007388
neg_4448	metab_10082	metab_10082	-	-	657.197	neg	-	-	5.83837	-	-	-	-	-	-	-	-	-	1.6303	1.5964	1.8335	0.006953	0.02564
neg_4452	metab_10086	metab_10086	-	-	582.274	neg	-	-	5.83837	-	-	-	-	-	-	-	-	-	1.1797	1.1447	1.1421	0.01019	0.03387
neg_4454	metab_10088	metab_10088	-	-	512.651	neg	-	-	5.8296	-	-	-	-	-	-	-	-	-	1.7717	1.7513	2.0726	0.01826	0.05283
neg_4457	Cohumulone	metab_10089	-	HMDB0033981	347.186	neg	M-H	C20H28O5	5.80152	511-25-1	-	-	-	-	-	Organic oxygen compounds	Organooxygen compounds	Alcohols and polyols	1.3656	1.3148	0.6866	0.001841	0.009346
neg_4459	Glycylalanylprolylmethionylphenylalanylvalinamide	metab_10090	-	HMDB0033241	618.307	neg	M-H	C29H45N7O6S	5.79097	115525-99-0	-	-	-	-	-	Organic acids and derivatives	Carboxylic acids and derivatives	Amino acids, peptides, and analogues	1.0067	0.9982	0.8861	0.005253	0.02065
neg_4463	metab_10094	metab_10094	-	-	531.302	neg	-	-	5.78152	-	-	-	-	-	-	-	-	-	1.2208	1.1461	0.7883	0.008334	0.02941
neg_4467	metab_10098	metab_10098	-	-	521.223	neg	-	-	5.75173	-	-	-	-	-	-	-	-	-	1.2013	1.2053	1.4002	0.01007	0.03352
neg_4470	metab_10101	metab_10101	-	-	444.858	neg	-	-	5.75173	-	-	-	-	-	-	-	-	-	1.3636	1.3526	0.499	0.04539	0.1048
neg_4471	metab_10102	metab_10102	-	-	408.283	neg	-	-	5.75173	-	-	-	-	-	-	-	-	-	2.0123	1.9103	2.9597	0.0009016	0.005445
neg_4476	metab_10107	metab_10107	-	-	804.409	neg	-	-	5.74253	-	-	-	-	-	-	-	-	-	1.2309	1.2322	0.5108	0.02255	0.06163
neg_4482	metab_10113	metab_10113	-	-	282.09	neg	-	-	5.74253	-	-	-	-	-	-	-	-	-	1.0805	1.0352	0.7907	0.0104	0.03439
neg_4489	Undecylenic acid	metab_10120	C13910	HMDB0033724;LMFA01030036	229.144	neg	M+FA-H	C11H20O2	5.73267	112-38-9	-	-	-	-	-	Lipids and lipid-like molecules	Fatty Acyls	Fatty acids and conjugates	1.0013	1.0002	0.7047	0.03426	0.08492
neg_4493	Alpha-Carboxy-delta-nonalactone	metab_10124	-	HMDB0030990	181.086	neg	M-H2O-H	C10H16O4	5.71395	-	-	-	-	-	-	Organoheterocyclic compounds	Lactones	Delta valerolactones	1.583	1.4995	1.7265	0.004451	0.01825
neg_4498	metab_10129	metab_10129	-	-	276.127	neg	-	-	5.6865	-	-	-	-	-	-	-	-	-	1.9805	1.9643	0.5539	0.0003879	0.002825
neg_4518	metab_10148	metab_10148	-	-	467.22	neg	-	-	5.63017	-	-	-	-	-	-	-	-	-	1.2924	1.2788	1.3854	0.008077	0.02879
neg_4520	metab_10150	metab_10150	-	-	327.217	neg	-	-	5.63017	-	-	-	-	-	-	-	-	-	1.8691	1.8271	0.6522	1.325e-07	7.051e-06
neg_4522	metab_10152	metab_10152	-	-	281.139	neg	-	-	5.63017	-	-	-	-	-	-	-	-	-	1.8853	1.8218	1.8506	0.001423	0.007696
neg_4525	metab_10155	metab_10155	-	-	155.108	neg	-	-	5.6206	-	-	-	-	-	-	-	-	-	1.7615	1.7014	1.5746	0.0007965	0.004989
neg_4539	metab_10168	metab_10168	-	-	460.272	neg	-	-	5.57513	-	-	-	-	-	-	-	-	-	1.8253	1.7533	2.0392	0.008678	0.03027
neg_4551	metab_10180	metab_10180	-	-	592.249	neg	-	-	5.51813	-	-	-	-	-	-	-	-	-	1.6215	1.5393	2.0525	0.004619	0.01877
neg_4552	metab_10181	metab_10181	-	-	530.276	neg	-	-	5.51813	-	-	-	-	-	-	-	-	-	1.7692	1.6863	1.4611	0.002687	0.01247
neg_4555	metab_10184	metab_10184	-	-	441.179	neg	-	-	5.49975	-	-	-	-	-	-	-	-	-	1.4921	1.457	1.3051	0.0017	0.00878
neg_4557	metab_10186	metab_10186	-	-	407.101	neg	-	-	5.49025	-	-	-	-	-	-	-	-	-	2.3792	2.2782	3.8217	3.813e-05	0.0004871
neg_4566	metab_10195	metab_10195	-	-	465.306	neg	-	-	5.46663	-	-	-	-	-	-	-	-	-	1.6895	1.6431	1.5058	0.002351	0.01138
neg_4567	metab_10196	metab_10196	-	-	522.261	neg	-	-	5.4562	-	-	-	-	-	-	-	-	-	1.9995	1.9189	2.1426	2.094e-05	0.0003144
neg_4570	metab_10198	metab_10198	-	-	346.169	neg	-	-	5.44683	-	-	-	-	-	-	-	-	-	1.7815	1.6886	0.5217	6.67e-05	0.0007244
neg_4579	3-Oxocholic acid	metab_10207	-	HMDB0000502;LMST04010443	451.27	neg	M+FA-H	C24H38O5	5.3969	2304-89-4	-	-	-	-	-	Lipids and lipid-like molecules	Steroids and steroid derivatives	Bile acids, alcohols and derivatives	1.5498	1.5025	1.9704	0.0216	0.05981
neg_4583	metab_10211	metab_10211	-	-	362.163	neg	-	-	5.36817	-	-	-	-	-	-	-	-	-	1.0203	0.9736	0.8401	0.006823	0.0254
neg_4584	3-amino-2-naphthoic acid	metab_10212	-	-	186.056	neg	M-H	C11H9NO2	5.36817	-	-	-	-	-	-	-	-	-	1.3174	1.3161	1.6875	0.03574	0.08753
neg_4588	metab_10215	metab_10215	-	-	165.02	neg	-	-	5.358	-	-	-	-	-	-	-	-	-	1.4342	1.3737	0.6243	0.002943	0.0133
neg_4589	metab_10216	metab_10216	-	-	346.863	neg	-	-	5.358	-	-	-	-	-	-	-	-	-	2.0001	1.9204	0.2514	0.0001836	0.001585
neg_4590	metab_10217	metab_10217	-	-	418.223	neg	-	-	5.358	-	-	-	-	-	-	-	-	-	1.4305	1.3666	0.7758	0.0001936	0.001649
neg_4592	metab_10219	metab_10219	-	-	253.108	neg	-	-	5.358	-	-	-	-	-	-	-	-	-	1.183	1.1581	1.2144	0.007392	0.02685
neg_4595	metab_10222	metab_10222	-	-	361.127	neg	-	-	5.33842	-	-	-	-	-	-	-	-	-	1.3324	1.2699	0.7858	0.0006171	0.004053
neg_4596	metab_10223	metab_10223	-	-	631.245	neg	-	-	5.32908	-	-	-	-	-	-	-	-	-	1.2924	1.2036	0.6597	0.01693	0.04987
neg_4603	metab_10230	metab_10230	-	-	410.2	neg	-	-	5.29867	-	-	-	-	-	-	-	-	-	1.1319	1.0629	1.1808	0.01437	0.04409
neg_4605	metab_10232	metab_10232	-	-	669.293	neg	-	-	5.28937	-	-	-	-	-	-	-	-	-	1.2697	1.2339	0.7861	0.0004091	0.002941
neg_4608	metab_10235	metab_10235	-	-	327.09	neg	-	-	5.27905	-	-	-	-	-	-	-	-	-	1.292	1.368	1.7004	0.02993	0.07646
neg_4609	metab_10236	metab_10236	-	-	439.195	neg	-	-	5.2597	-	-	-	-	-	-	-	-	-	1.7527	1.657	1.7284	0.0003706	0.002728
neg_4612	metab_10238	metab_10238	-	-	393.194	neg	-	-	5.23168	-	-	-	-	-	-	-	-	-	1.5066	1.4432	1.442	8.128e-05	0.0008415
neg_4614	metab_10240	metab_10240	-	-	419.135	neg	-	-	5.23168	-	-	-	-	-	-	-	-	-	1.162	1.1245	1.1955	0.00293	0.01327
neg_4617	metab_10242	metab_10242	-	-	319.139	neg	-	-	5.21307	-	-	-	-	-	-	-	-	-	1.3551	1.2656	1.3776	0.0124	0.03942
neg_4623	metab_10247	metab_10247	-	-	301.038	neg	-	-	5.19492	-	-	-	-	-	-	-	-	-	1.5287	1.5132	1.7368	0.01557	0.04701
neg_4624	metab_10248	metab_10248	-	-	301.111	neg	-	-	5.19492	-	-	-	-	-	-	-	-	-	1.5298	1.4667	1.273	0.0001912	0.001637
neg_4628	metab_10252	metab_10252	-	-	500.273	neg	-	-	5.17688	-	-	-	-	-	-	-	-	-	2.4942	2.4072	5.2132	2.026e-06	5.833e-05
neg_4641	metab_10265	metab_10265	-	-	425.182	neg	-	-	5.09578	-	-	-	-	-	-	-	-	-	1.2024	1.2024	1.169	0.008978	0.03093
neg_4647	metab_10271	metab_10271	-	-	187.134	neg	-	-	5.07263	-	-	-	-	-	-	-	-	-	1.2574	1.1787	1.2455	0.003247	0.01423
neg_4650	metab_10274	metab_10274	-	-	227.089	neg	-	-	5.0629	-	-	-	-	-	-	-	-	-	1.8978	1.822	1.6777	3.471e-05	0.0004559
neg_4651	metab_10275	metab_10275	-	-	125.017	neg	-	-	5.0629	-	-	-	-	-	-	-	-	-	1.4566	1.3793	0.7597	1.352e-05	0.0002394
neg_4652	metab_10276	metab_10276	-	-	159.102	neg	-	-	5.0629	-	-	-	-	-	-	-	-	-	1.7576	1.6876	1.3164	0.000204	0.001708
neg_4654	metab_10278	metab_10278	-	-	530.28	neg	-	-	5.04327	-	-	-	-	-	-	-	-	-	2.2082	2.106	1.9477	0.0003257	0.002441
neg_4655	metab_10279	metab_10279	-	-	612.318	neg	-	-	5.03405	-	-	-	-	-	-	-	-	-	1.1409	1.1074	0.7073	0.02139	0.05937
neg_4665	metab_10289	metab_10289	-	-	419.212	neg	-	-	5.01443	-	-	-	-	-	-	-	-	-	1.6198	1.6264	0.6495	0.005199	0.0205
neg_4667	metab_10291	metab_10291	-	-	523.254	neg	-	-	4.99475	-	-	-	-	-	-	-	-	-	1.623	1.619	2.519	0.009497	0.03219
neg_4669	metab_10293	metab_10293	-	-	250.111	neg	-	-	4.98438	-	-	-	-	-	-	-	-	-	1.4913	1.4649	0.7524	0.002827	0.0129
neg_4674	metab_10298	metab_10298	-	-	912.465	neg	-	-	4.9648	-	-	-	-	-	-	-	-	-	1.2572	1.1764	0.7461	0.02663	0.06978
neg_4675	Ganglioside GT3 (d18:1/20:0)	metab_10299	-	HMDB0012073	894.477	neg	M-2H	C83H146N4O37	4.9648	-	-	-	-	-	-	Lipids and lipid-like molecules	Sphingolipids	Glycosphingolipids	1.303	1.2174	0.7922	0.009281	0.03171
neg_4676	metab_10300	metab_10300	-	-	384.111	neg	-	-	4.95552	-	-	-	-	-	-	-	-	-	2.0329	1.9151	3.0617	0.004069	0.01695
neg_4682	metab_10306	metab_10306	-	-	682.323	neg	-	-	4.92542	-	-	-	-	-	-	-	-	-	1.1559	1.1356	0.6899	0.01645	0.04884
neg_4685	metab_10309	metab_10309	-	-	315.09	neg	-	-	4.91612	-	-	-	-	-	-	-	-	-	1.3338	1.3115	1.3264	0.001885	0.009505
neg_4686	metab_10310	metab_10310	-	-	530.28	neg	-	-	4.91612	-	-	-	-	-	-	-	-	-	1.4149	1.3323	1.3906	0.01263	0.03999
neg_4691	metab_10315	metab_10315	-	-	198.113	neg	-	-	4.90585	-	-	-	-	-	-	-	-	-	1.3977	1.385	0.8068	4.964e-05	0.0005894
neg_4693	metab_10317	metab_10317	-	-	231.033	neg	-	-	4.89663	-	-	-	-	-	-	-	-	-	1.1202	1.0994	1.2391	0.03156	0.0798
neg_4694	metab_10318	metab_10318	-	-	221.081	neg	-	-	4.88623	-	-	-	-	-	-	-	-	-	1.5075	1.4807	1.5257	0.0009356	0.005591
neg_4702	Cis-4-Hydroxycyclohexylacetic acid	metab_10326	-	HMDB0000451	157.087	neg	M-H	C8H14O3	4.8578	68592-22-3	-	-	-	-	-	Organic oxygen compounds	Organooxygen compounds	Alcohols and polyols	1.4765	1.3874	1.7919	0.01753	0.05115
neg_4703	metab_10327	metab_10327	-	-	364.18	neg	-	-	4.85173	-	-	-	-	-	-	-	-	-	1.7949	1.7405	0.5544	0.0001767	0.001537
neg_4708	metab_10332	metab_10332	-	-	199.097	neg	-	-	4.83305	-	-	-	-	-	-	-	-	-	1.3078	1.2803	1.2402	0.001689	0.008742
neg_4711	metab_10335	metab_10335	-	-	467.191	neg	-	-	4.79648	-	-	-	-	-	-	-	-	-	1.6036	1.5952	1.6508	0.006783	0.02527
neg_4714	metab_10337	metab_10337	-	-	471.127	neg	-	-	4.78755	-	-	-	-	-	-	-	-	-	1.7587	1.7229	4.0739	0.01951	0.05555
neg_4717	metab_10340	metab_10340	-	-	301.074	neg	-	-	4.77818	-	-	-	-	-	-	-	-	-	2.2406	2.1323	2.4422	8.855e-07	2.978e-05
neg_4718	metab_10341	metab_10341	-	-	442.079	neg	-	-	4.77818	-	-	-	-	-	-	-	-	-	1.0669	1.0436	0.8123	0.02272	0.06192
neg_4720	metab_10343	metab_10343	-	-	462.288	neg	-	-	4.7595	-	-	-	-	-	-	-	-	-	1.3012	1.3035	2.6364	0.04767	0.1081
neg_4721	metab_10344	metab_10344	-	-	423.167	neg	-	-	4.7595	-	-	-	-	-	-	-	-	-	1.2789	1.2633	1.2868	0.01645	0.04884
neg_4727	metab_10350	metab_10350	-	-	433.15	neg	-	-	4.73033	-	-	-	-	-	-	-	-	-	2.2308	2.1068	3.2687	0.000701	0.004505
neg_4731	metab_10354	metab_10354	-	-	261.043	neg	-	-	4.71978	-	-	-	-	-	-	-	-	-	1.7322	1.6372	1.7663	0.0002572	0.002044
neg_4733	metab_10356	metab_10356	-	-	293.141	neg	-	-	4.71048	-	-	-	-	-	-	-	-	-	1.3611	1.3451	0.7846	2.121e-05	0.0003161
neg_4751	metab_10373	metab_10373	-	-	412.107	neg	-	-	4.64187	-	-	-	-	-	-	-	-	-	2.3486	2.2496	0.3205	1.222e-05	0.0002233
neg_4760	metab_10381	metab_10381	-	-	815.376	neg	-	-	4.60333	-	-	-	-	-	-	-	-	-	1.0213	0.983	0.718	0.03718	0.09034
neg_4762	metab_10383	metab_10383	-	-	355.085	neg	-	-	4.60333	-	-	-	-	-	-	-	-	-	2.5149	2.3931	0.3348	4.483e-05	0.0005495
neg_4768	metab_10389	metab_10389	-	-	291.127	neg	-	-	4.57953	-	-	-	-	-	-	-	-	-	2.1964	2.153	0.4008	6.296e-07	2.342e-05
neg_4776	metab_10397	metab_10397	-	-	443.192	neg	-	-	4.55085	-	-	-	-	-	-	-	-	-	1.3582	1.3646	1.1818	0.006219	0.02355
neg_4777	metab_10398	metab_10398	-	-	493.172	neg	-	-	4.5316	-	-	-	-	-	-	-	-	-	1.0403	1.1191	1.3776	0.0424	0.09941
neg_4782	metab_10403	metab_10403	-	-	789.831	neg	-	-	4.52238	-	-	-	-	-	-	-	-	-	1.4221	1.3791	0.6708	0.008288	0.02932
neg_4787	metab_10408	metab_10408	-	-	537.229	neg	-	-	4.50357	-	-	-	-	-	-	-	-	-	2.3793	2.2731	2.1126	0.0001591	0.00141
neg_4789	metab_10410	metab_10410	-	-	368.955	neg	-	-	4.49397	-	-	-	-	-	-	-	-	-	1.678	1.6257	1.6724	0.00864	0.03019
neg_4790	metab_10411	metab_10411	-	-	352.06	neg	-	-	4.48502	-	-	-	-	-	-	-	-	-	1.7782	1.7298	0.4868	0.001469	0.007906
neg_4798	(+/-)-Ethyl 2-hydroxy-3-methylvalerate	metab_10419	-	LMFA07010694;HMDB0032270	159.103	neg	M-H	C8H16O3	4.46657	24323-38-4	-	-	-	-	-	Lipids and lipid-like molecules	Fatty Acyls	Fatty acid esters	1.2037	1.1652	1.3819	0.02426	0.06476
neg_4802	metab_10422	metab_10422	-	-	255.054	neg	-	-	4.4483	-	-	-	-	-	-	-	-	-	1.1916	1.2133	1.397	0.03352	0.08375
neg_4808	3,14-Dihydroxy-11,13-dihydrocostunolide	metab_10428	-	HMDB0035647	265.144	neg	M-H	C15H22O4	4.43025	102518-83-2	-	-	-	-	-	Lipids and lipid-like molecules	Prenol lipids	Terpene lactones	1.1403	1.211	1.2142	0.02348	0.06355
neg_4817	metab_10437	metab_10437	-	-	263.059	neg	-	-	4.38435	-	-	-	-	-	-	-	-	-	1.7819	1.6564	1.809	0.005181	0.02048
neg_4826	metab_10445	metab_10445	-	-	313.002	neg	-	-	4.37533	-	-	-	-	-	-	-	-	-	1.3712	1.3999	0.7219	0.008811	0.03055
neg_4829	metab_10448	metab_10448	-	-	210.914	neg	-	-	4.37025	-	-	-	-	-	-	-	-	-	1.3489	1.4176	0.7037	0.01535	0.04642
neg_4841	metab_10460	metab_10460	-	-	291.897	neg	-	-	4.35212	-	-	-	-	-	-	-	-	-	1.077	1.1983	0.7838	0.04777	0.1083
neg_4856	metab_10475	metab_10475	-	-	530.28	neg	-	-	4.32412	-	-	-	-	-	-	-	-	-	2.2589	2.1478	2.3297	0.001401	0.007598
neg_4858	metab_10477	metab_10477	-	-	248.096	neg	-	-	4.30527	-	-	-	-	-	-	-	-	-	1.5941	1.529	0.7741	4.619e-05	0.0005611
neg_4859	metab_10478	metab_10478	-	-	321.135	neg	-	-	4.29615	-	-	-	-	-	-	-	-	-	1.1263	1.1186	0.6753	0.02669	0.06988
neg_4863	metab_10482	metab_10482	-	-	514.284	neg	-	-	4.26647	-	-	-	-	-	-	-	-	-	1.8187	1.7967	3.2993	0.01397	0.0434
neg_4864	metab_10483	metab_10483	-	-	314.045	neg	-	-	4.26647	-	-	-	-	-	-	-	-	-	1.8586	1.7764	0.6024	0.0002657	0.002091
neg_4866	metab_10485	metab_10485	-	-	236.096	neg	-	-	4.25722	-	-	-	-	-	-	-	-	-	1.6702	1.6139	0.518	0.002533	0.012
neg_4868	metab_10487	metab_10487	-	-	317.142	neg	-	-	4.2468	-	-	-	-	-	-	-	-	-	1.8773	1.9162	0.6413	0.0003886	0.002826
neg_4874	metab_10493	metab_10493	-	-	425.181	neg	-	-	4.22695	-	-	-	-	-	-	-	-	-	1.3788	1.3883	1.2605	0.008489	0.02986
neg_4875	metab_10494	metab_10494	-	-	527.18	neg	-	-	4.21758	-	-	-	-	-	-	-	-	-	1.102	1.1678	1.3816	0.03696	0.08991
neg_4877	metab_10496	metab_10496	-	-	448.182	neg	-	-	4.20718	-	-	-	-	-	-	-	-	-	2.3597	2.2478	3.0175	1.549e-05	0.0002626
neg_4881	metab_10500	metab_10500	-	-	265.144	neg	-	-	4.18735	-	-	-	-	-	-	-	-	-	1.4242	1.4655	1.6336	0.01411	0.04361
neg_4888	(2S,4R)-4-(9H-Pyrido[3,4-b]indol-1-yl)-1,2,4-butanetriol	metab_10507	-	HMDB0035191	317.114	neg	M+FA-H	C15H16N2O3	4.16767	220345-69-7	-	-	-	-	-	Alkaloids and derivatives	Harmala alkaloids	-	1.0441	0.9837	0.8923	0.001256	0.006955
neg_4889	metab_10508	metab_10508	-	-	825.352	neg	-	-	4.14813	-	-	-	-	-	-	-	-	-	1.9157	1.8145	0.4994	2.147e-05	0.0003189
neg_4890	metab_10509	metab_10509	-	-	313.092	neg	-	-	4.14813	-	-	-	-	-	-	-	-	-	1.8719	1.7924	2.4456	1.949e-05	0.0003023
neg_4892	metab_10511	metab_10511	-	-	335.147	neg	-	-	4.13887	-	-	-	-	-	-	-	-	-	1.4269	1.4515	1.448	0.006514	0.02442
neg_4893	metab_10512	metab_10512	-	-	867.883	neg	-	-	4.13887	-	-	-	-	-	-	-	-	-	1.4149	1.3741	0.7559	0.00232	0.01127
neg_4896	(10betaH,11xi)-11-Hydroxy-13-nor-6-eremophilen-8-one	metab_10515	-	HMDB0037605	267.16	neg	M+FA-H	C14H22O2	4.12873	348615-40-7	-	-	-	-	-	Lipids and lipid-like molecules	Prenol lipids	Sesquiterpenoids	1.1783	1.2258	1.179	0.009994	0.03341
neg_4897	metab_10516	metab_10516	-	-	358.069	neg	-	-	4.11943	-	-	-	-	-	-	-	-	-	1.5131	1.51	0.6576	0.009407	0.03198
neg_4898	metab_10517	metab_10517	-	-	402.096	neg	-	-	4.10932	-	-	-	-	-	-	-	-	-	1.2288	1.1547	0.7621	0.005067	0.02015
neg_4899	metab_10518	metab_10518	-	-	405.192	neg	-	-	4.10017	-	-	-	-	-	-	-	-	-	1.2801	1.2579	0.846	1.304e-05	0.0002353
neg_4900	metab_10519	metab_10519	-	-	272.015	neg	-	-	4.08085	-	-	-	-	-	-	-	-	-	1.3986	1.31	0.6164	0.003725	0.0158
neg_4901	metab_10520	metab_10520	-	-	608.276	neg	-	-	4.08085	-	-	-	-	-	-	-	-	-	1.3436	1.396	0.7265	0.01478	0.04499
neg_4904	metab_10523	metab_10523	-	-	270.017	neg	-	-	4.07093	-	-	-	-	-	-	-	-	-	1.383	1.2966	0.7894	0.0005771	0.003838
neg_4910	metab_10529	metab_10529	-	-	187.097	neg	-	-	4.06172	-	-	-	-	-	-	-	-	-	1.1946	1.1088	1.3063	0.02896	0.07476
neg_4914	metab_10533	metab_10533	-	-	805.349	neg	-	-	4.0425	-	-	-	-	-	-	-	-	-	1.683	1.6561	0.4411	0.003943	0.01656
neg_4916	metab_10535	metab_10535	-	-	778.34	neg	-	-	4.03268	-	-	-	-	-	-	-	-	-	1.1721	1.0938	0.6076	0.0188	0.054
neg_4917	metab_10536	metab_10536	-	-	286.049	neg	-	-	4.03268	-	-	-	-	-	-	-	-	-	2.1275	2.0144	0.4361	4.732e-05	0.0005666
neg_4921	metab_10540	metab_10540	-	-	649.206	neg	-	-	4.00408	-	-	-	-	-	-	-	-	-	1.2357	1.1852	0.5339	0.01779	0.0518
neg_4923	metab_10542	metab_10542	-	-	232.994	neg	-	-	4.00408	-	-	-	-	-	-	-	-	-	1.8007	1.8436	3.0285	0.02955	0.07585
neg_4925	metab_10544	metab_10544	-	-	946.5	neg	-	-	3.99438	-	-	-	-	-	-	-	-	-	1.3165	1.2277	0.785	0.001832	0.009334
neg_4926	metab_10545	metab_10545	-	-	447.096	neg	-	-	3.98523	-	-	-	-	-	-	-	-	-	1.3396	1.2914	1.6971	0.02026	0.05705
neg_4933	metab_10551	metab_10551	-	-	809.429	neg	-	-	3.9484	-	-	-	-	-	-	-	-	-	1.0767	1.0267	0.778	0.01363	0.04259
neg_4935	metab_10553	metab_10553	-	-	375.127	neg	-	-	3.93932	-	-	-	-	-	-	-	-	-	1.368	1.342	1.365	0.002063	0.01031
neg_4936	N-(1-Deoxy-1-fructosyl)threonine	metab_10554	-	HMDB0037843	318.057	neg	M+K-2H	C10H19NO8	3.93932	70954-04-0	-	-	-	-	-	Organic oxygen compounds	Organooxygen compounds	Carbohydrates and carbohydrate conjugates	1.9563	1.8246	0.3232	0.003482	0.01501
neg_4939	metab_10557	metab_10557	-	-	316.057	neg	-	-	3.92137	-	-	-	-	-	-	-	-	-	2.0775	1.9941	0.6226	8.889e-05	0.0009001
neg_4941	metab_10559	metab_10559	-	-	858.445	neg	-	-	3.91625	-	-	-	-	-	-	-	-	-	1.0957	1.0218	0.8772	0.001885	0.009505
neg_4947	metab_10564	metab_10564	-	-	331.086	neg	-	-	3.89322	-	-	-	-	-	-	-	-	-	1.4924	1.4593	1.4243	0.00132	0.007214
neg_4956	metab_10572	metab_10572	-	-	870.871	neg	-	-	3.87922	-	-	-	-	-	-	-	-	-	1.2879	1.372	0.7315	0.02593	0.06827
neg_4959	Nopalinic acid	metab_10575	C01683	HMDB0029437	299.065	neg	M+K-2H	C10H18N2O6	3.87922	63409-16-5	-	-	-	-	-	Organic acids and derivatives	Carboxylic acids and derivatives	Amino acids, peptides, and analogues	1.7208	1.7203	0.6415	0.006043	0.02311
neg_4961	metab_10577	metab_10577	-	-	231.077	neg	-	-	3.87922	-	-	-	-	-	-	-	-	-	1.4583	1.4562	0.84	0.002673	0.01243
neg_4964	metab_10580	metab_10580	-	-	814.419	neg	-	-	3.87042	-	-	-	-	-	-	-	-	-	1.2067	1.1237	0.862	0.001225	0.006807
neg_4968	Botryodiplodin	metab_10584	-	HMDB0036594	189.076	neg	M+FA-H	C7H12O3	3.86112	27098-03-9	-	-	-	-	-	Organoheterocyclic compounds	Tetrahydrofurans	-	1.299	1.2604	0.8123	0.004102	0.01705
neg_4969	metab_10585	metab_10585	-	-	939.484	neg	-	-	3.85215	-	-	-	-	-	-	-	-	-	1.5037	1.434	0.6408	0.01358	0.04248
neg_4979	metab_10593	metab_10593	-	-	677.348	neg	-	-	3.7972	-	-	-	-	-	-	-	-	-	1.0078	0.9288	0.8502	0.01803	0.05236
neg_4983	metab_10597	metab_10597	-	-	886.461	neg	-	-	3.78792	-	-	-	-	-	-	-	-	-	1.7801	1.8638	0.5543	0.01239	0.03942
neg_4998	metab_10611	metab_10611	-	-	726.363	neg	-	-	3.76057	-	-	-	-	-	-	-	-	-	1.4582	1.4076	0.7807	0.001336	0.007294
neg_5001	metab_10614	metab_10614	-	-	333.154	neg	-	-	3.75127	-	-	-	-	-	-	-	-	-	1.9494	1.8447	1.9238	0.0005079	0.00346
neg_5003	metab_10616	metab_10616	-	-	516.025	neg	-	-	3.75127	-	-	-	-	-	-	-	-	-	1.0208	0.9817	0.8575	0.01615	0.04842
neg_5007	metab_10620	metab_10620	-	-	522.14	neg	-	-	3.74222	-	-	-	-	-	-	-	-	-	1.2738	1.2681	0.6969	0.03955	0.09466
neg_5008	metab_10621	metab_10621	-	-	973.497	neg	-	-	3.74222	-	-	-	-	-	-	-	-	-	1.8254	1.8079	0.6127	0.002352	0.01138
neg_5009	metab_10622	metab_10622	-	-	633.32	neg	-	-	3.74222	-	-	-	-	-	-	-	-	-	1.2266	1.2134	0.7468	0.03426	0.08492
neg_5013	metab_10626	metab_10626	-	-	172.098	neg	-	-	3.73297	-	-	-	-	-	-	-	-	-	1.119	1.0893	1.1414	0.001293	0.007095
neg_5015	metab_10628	metab_10628	-	-	594.279	neg	-	-	3.72395	-	-	-	-	-	-	-	-	-	1.6935	1.7238	0.7222	0.005912	0.02269
neg_5017	metab_10630	metab_10630	-	-	644.802	neg	-	-	3.70572	-	-	-	-	-	-	-	-	-	1.5475	1.565	0.7977	0.005271	0.0207
neg_5019	metab_10632	metab_10632	-	-	682.337	neg	-	-	3.70572	-	-	-	-	-	-	-	-	-	1.6766	1.6196	0.6905	0.002104	0.01043
neg_5022	metab_10634	metab_10634	-	-	680.323	neg	-	-	3.69663	-	-	-	-	-	-	-	-	-	1.7819	1.8573	0.5977	0.01427	0.04384
neg_5024	metab_10636	metab_10636	-	-	872.479	neg	-	-	3.68778	-	-	-	-	-	-	-	-	-	1.0447	1.0618	0.8215	0.02253	0.06163
neg_5027	metab_10639	metab_10639	-	-	589.293	neg	-	-	3.67858	-	-	-	-	-	-	-	-	-	1.7755	1.7116	0.619	0.0008235	0.005083
neg_5035	metab_10647	metab_10647	-	-	589.157	neg	-	-	3.6606	-	-	-	-	-	-	-	-	-	2.4643	2.364	3.3973	2.052e-05	0.0003091
neg_5036	metab_10648	metab_10648	-	-	607.042	neg	-	-	3.6606	-	-	-	-	-	-	-	-	-	1.4832	1.4664	1.2896	0.01411	0.04361
neg_5038	metab_10650	metab_10650	-	-	638.31	neg	-	-	3.65183	-	-	-	-	-	-	-	-	-	1.9484	1.903	0.5724	0.001615	0.008505
neg_5043	metab_10653	metab_10653	-	-	443.192	neg	-	-	3.63387	-	-	-	-	-	-	-	-	-	1.615	1.5411	1.2043	1.659e-05	0.000273
neg_5047	metab_10657	metab_10657	-	-	735.408	neg	-	-	3.62475	-	-	-	-	-	-	-	-	-	1.0761	1.1329	0.8737	0.01966	0.05576
neg_5050	P-cresol	metab_10659	C01468	HMDB0001858	107.051	neg	M-H	C7H8O	3.616	106-44-5	-	-	map01100;map04974	Metabolism;Organismal Systems	Global and overview maps;Digestive system	Benzenoids	Phenols	Cresols	1.6911	1.6947	1.4267	0.01672	0.04944
neg_5052	metab_10661	metab_10661	-	-	678.326	neg	-	-	3.60692	-	-	-	-	-	-	-	-	-	1.6631	1.653	0.5392	0.02409	0.06457
neg_5058	metab_10666	metab_10666	-	-	838.389	neg	-	-	3.58903	-	-	-	-	-	-	-	-	-	1.4628	1.4653	0.7337	0.0247	0.0657
neg_5059	metab_10667	metab_10667	-	-	577.292	neg	-	-	3.58903	-	-	-	-	-	-	-	-	-	1.1745	1.1475	0.8812	0.007111	0.02606
neg_5061	metab_10669	metab_10669	-	-	409.924	neg	-	-	3.58033	-	-	-	-	-	-	-	-	-	1.569	1.575	0.6761	0.01659	0.04915
neg_5064	metab_10671	metab_10671	-	-	711.834	neg	-	-	3.57137	-	-	-	-	-	-	-	-	-	2.0318	1.9945	0.5882	0.001034	0.006011
neg_5065	metab_10672	metab_10672	-	-	725.83	neg	-	-	3.56255	-	-	-	-	-	-	-	-	-	1.9467	1.972	0.5612	0.01307	0.04114
neg_5070	metab_10677	metab_10677	-	-	913.909	neg	-	-	3.53572	-	-	-	-	-	-	-	-	-	1.3716	1.3412	0.8591	0.002153	0.01064
neg_5071	metab_10678	metab_10678	-	-	533.265	neg	-	-	3.52688	-	-	-	-	-	-	-	-	-	1.4096	1.4061	0.8101	0.004623	0.01877
neg_5092	metab_10696	metab_10696	-	-	548.036	neg	-	-	3.45555	-	-	-	-	-	-	-	-	-	1.2216	1.2257	0.7945	0.03508	0.08638
neg_5093	metab_10697	metab_10697	-	-	546.039	neg	-	-	3.45555	-	-	-	-	-	-	-	-	-	1.3431	1.331	0.7606	0.03287	0.08249
neg_5094	metab_10698	metab_10698	-	-	522.14	neg	-	-	3.44655	-	-	-	-	-	-	-	-	-	1.8177	1.7238	0.6147	0.003337	0.01453
neg_5095	metab_10699	metab_10699	-	-	767.154	neg	-	-	3.44655	-	-	-	-	-	-	-	-	-	1.9227	1.887	1.4962	0.0008063	0.005035
neg_5096	O-methoxycatechol-O-sulphate	metab_10700	-	HMDB0060013	203.001	neg	M-H	C7H8O5S	3.44655	-	-	-	-	-	-	Organic acids and derivatives	Organic sulfuric acids and derivatives	Arylsulfates	1.9111	1.8381	1.5603	0.005177	0.02048
neg_5098	metab_10702	metab_10702	-	-	222.08	neg	-	-	3.43778	-	-	-	-	-	-	-	-	-	1.1864	1.1124	0.8322	0.02419	0.06475
neg_5102	metab_10706	metab_10706	-	-	443.192	neg	-	-	3.42	-	-	-	-	-	-	-	-	-	1.638	1.5666	1.2422	6.108e-05	0.0006809
neg_5107	metab_10710	metab_10710	-	-	913.908	neg	-	-	3.41092	-	-	-	-	-	-	-	-	-	1.011	0.9829	0.9176	0.00297	0.01334
neg_5108	metab_10711	metab_10711	-	-	607.042	neg	-	-	3.41092	-	-	-	-	-	-	-	-	-	1.6809	1.646	1.3603	0.009729	0.03276
neg_5119	metab_10722	metab_10722	-	-	864.382	neg	-	-	3.36628	-	-	-	-	-	-	-	-	-	1.8241	1.789	0.5444	0.003306	0.01443
neg_5126	metab_10729	metab_10729	-	-	429.084	neg	-	-	3.35713	-	-	-	-	-	-	-	-	-	1.4915	1.4888	0.663	0.00942	0.03198
neg_5127	metab_10730	metab_10730	-	-	129.056	neg	-	-	3.35713	-	-	-	-	-	-	-	-	-	1.3566	1.3862	1.2324	0.02206	0.0608
neg_5156	metab_10757	metab_10757	-	-	471.245	neg	-	-	3.25865	-	-	-	-	-	-	-	-	-	1.0226	1.0417	0.8924	0.0163	0.04858
neg_5164	metab_10762	metab_10762	-	-	938.348	neg	-	-	3.2316	-	-	-	-	-	-	-	-	-	1.3768	1.3799	0.7426	0.01757	0.05122
neg_5181	metab_10778	metab_10778	-	-	365.011	neg	-	-	3.18687	-	-	-	-	-	-	-	-	-	1.7319	1.691	0.6154	0.003825	0.01614
neg_5189	metab_10786	metab_10786	-	-	338.991	neg	-	-	3.17773	-	-	-	-	-	-	-	-	-	2.1551	2.1202	2.3597	0.0002532	0.002023
neg_5190	metab_10787	metab_10787	-	-	129.056	neg	-	-	3.17773	-	-	-	-	-	-	-	-	-	1.3361	1.3261	1.1656	0.00343	0.01488
neg_5202	Indoxylsulfuric acid	metab_10798	-	HMDB0000682	212.002	neg	M-H	C8H7NO4S	3.1596	-	-	-	-	-	-	Organic acids and derivatives	Organic sulfuric acids and derivatives	Arylsulfates	1.4209	1.3617	1.1339	0.0005453	0.003658
neg_5205	metab_10801	metab_10801	-	-	470.069	neg	-	-	3.15068	-	-	-	-	-	-	-	-	-	2.8737	2.7385	5.1754	2.202e-05	0.0003248
neg_5206	Blepharin	metab_10802	-	HMDB0029344	308.077	neg	M-H2O-H	C14H17NO8	3.15068	27625-86-1	-	-	-	-	-	Organic oxygen compounds	Organooxygen compounds	Carbohydrates and carbohydrate conjugates	2.0719	1.9921	1.8804	0.0002786	0.002172
neg_5221	metab_10816	metab_10816	-	-	370.832	neg	-	-	3.12298	-	-	-	-	-	-	-	-	-	1.3162	1.3569	1.1831	0.001089	0.006203
neg_5235	metab_10830	metab_10830	-	-	325.133	neg	-	-	3.10357	-	-	-	-	-	-	-	-	-	1.0224	1.0273	0.8207	0.005062	0.02015
neg_5236	metab_10831	metab_10831	-	-	220.062	neg	-	-	3.10357	-	-	-	-	-	-	-	-	-	1.8279	1.7265	0.4761	0.001032	0.006009
neg_5243	metab_10838	metab_10838	-	-	506.123	neg	-	-	3.08385	-	-	-	-	-	-	-	-	-	1.1626	1.1172	1.4627	0.02146	0.05954
neg_5244	metab_10839	metab_10839	-	-	320.135	neg	-	-	3.08385	-	-	-	-	-	-	-	-	-	1.2151	1.2239	0.8064	0.01632	0.04858
neg_5245	metab_10840	metab_10840	-	-	609.255	neg	-	-	3.07427	-	-	-	-	-	-	-	-	-	1.3144	1.251	0.6331	0.02816	0.07292
neg_5254	metab_10848	metab_10848	-	-	332.125	neg	-	-	3.05427	-	-	-	-	-	-	-	-	-	1.2602	1.2137	0.7429	0.00746	0.02708
neg_5255	metab_10849	metab_10849	-	-	349.002	neg	-	-	3.05427	-	-	-	-	-	-	-	-	-	1.3904	1.3571	0.6773	0.005185	0.02048
neg_5257	metab_10851	metab_10851	-	-	357.112	neg	-	-	3.04412	-	-	-	-	-	-	-	-	-	1.5519	1.4899	1.5806	0.004282	0.01762
neg_5262	({6-[(E)-2-methoxyethenyl]-2-oxo-2H-chromen-7-yl}methoxy)sulfonic acid	metab_10856	-	HMDB0135800	333.007	neg	M+Na-2H	C13H12O7S	3.035	-	-	-	-	-	-	Phenylpropanoids and polyketides	Coumarins and derivatives	-	1.6519	1.6056	0.553	0.0002799	0.002175
neg_5267	metab_10861	metab_10861	-	-	421.127	neg	-	-	3.02513	-	-	-	-	-	-	-	-	-	2.2404	2.1226	0.1877	0.001291	0.007095
neg_5271	metab_10865	metab_10865	-	-	581.772	neg	-	-	3.00642	-	-	-	-	-	-	-	-	-	1.5582	1.5403	0.6738	8.031e-05	0.0008384
neg_5272	metab_10866	metab_10866	-	-	363.122	neg	-	-	3.00642	-	-	-	-	-	-	-	-	-	1.2422	1.1671	0.8464	1.776e-05	0.0002839
neg_5273	6-Hydroxy-1H-indole-3-acetamide	metab_10867	-	HMDB0031173	235.072	neg	M+FA-H	C10H10N2O2	3.00642	192184-73-9	-	-	-	-	-	Organoheterocyclic compounds	Indoles and derivatives	Hydroxyindoles	1.6343	1.6516	0.5113	0.01473	0.0449
neg_5275	metab_10868	metab_10868	-	-	527.191	neg	-	-	2.99748	-	-	-	-	-	-	-	-	-	2.2226	2.1349	0.2794	0.0004559	0.003183
neg_5279	metab_10872	metab_10872	-	-	247.072	neg	-	-	2.98815	-	-	-	-	-	-	-	-	-	2.2409	2.1229	0.2097	0.002495	0.01188
neg_5287	metab_10880	metab_10880	-	-	283.013	neg	-	-	2.97017	-	-	-	-	-	-	-	-	-	1.383	1.3474	0.7701	0.001434	0.007739
neg_5290	metab_10883	metab_10883	-	-	412.981	neg	-	-	2.96127	-	-	-	-	-	-	-	-	-	1.4786	1.4531	0.789	1.682e-06	5.086e-05
neg_5292	3,4,5-trihydroxy-6-[2-(3-oxoprop-1-en-1-yl)phenoxy]oxane-2-carboxylic acid	metab_10885	-	HMDB0134044	369.083	neg	M+FA-H	C15H16O8	2.96127	-	-	-	-	-	-	Organic oxygen compounds	Organooxygen compounds	Carbohydrates and carbohydrate conjugates	1.3713	1.3825	0.699	0.008926	0.0308
neg_5295	metab_10888	metab_10888	-	-	350.078	neg	-	-	2.95213	-	-	-	-	-	-	-	-	-	1.8651	1.7785	2.106	0.009999	0.03341
neg_5296	metab_10889	metab_10889	-	-	371.098	neg	-	-	2.95213	-	-	-	-	-	-	-	-	-	1.0698	1.0447	1.1792	0.01815	0.05265
neg_5305	metab_10898	metab_10898	-	-	569.156	neg	-	-	2.91612	-	-	-	-	-	-	-	-	-	1.3443	1.4041	0.7532	0.01098	0.03583
neg_5313	Epidermin	metab_10906	-	HMDB0034777	306.119	neg	M+FA-H	C11H19NO6	2.89813	126050-09-7	-	-	-	-	-	Organic oxygen compounds	Organooxygen compounds	Carbohydrates and carbohydrate conjugates	1.0705	1.0238	0.8201	0.02332	0.06326
neg_5337	metab_10929	metab_10929	-	-	452.89	neg	-	-	2.86193	-	-	-	-	-	-	-	-	-	1.9258	1.8628	2.1172	0.003234	0.01419
neg_5339	metab_10930	metab_10930	-	-	217.017	neg	-	-	2.86193	-	-	-	-	-	-	-	-	-	1.5813	1.5332	1.525	0.004069	0.01695
neg_5349	metab_10939	metab_10939	-	-	779.146	neg	-	-	2.84337	-	-	-	-	-	-	-	-	-	1.1776	1.1667	0.7564	0.02988	0.07644
neg_5350	metab_10940	metab_10940	-	-	569.228	neg	-	-	2.84337	-	-	-	-	-	-	-	-	-	1.369	1.3102	0.7465	0.006934	0.02563
neg_5353	metab_10943	metab_10943	-	-	510.21	neg	-	-	2.83447	-	-	-	-	-	-	-	-	-	1.3024	1.3622	0.7148	0.0152	0.04602
neg_5354	metab_10944	metab_10944	-	-	455.133	neg	-	-	2.83447	-	-	-	-	-	-	-	-	-	1.0468	1.012	0.8543	0.004609	0.01875
neg_5355	metab_10945	metab_10945	-	-	753.265	neg	-	-	2.82902	-	-	-	-	-	-	-	-	-	1.2743	1.242	0.6724	0.01972	0.05578
neg_5356	metab_10946	metab_10946	-	-	508.044	neg	-	-	2.82902	-	-	-	-	-	-	-	-	-	1.5561	1.509	0.6464	0.001296	0.007101
neg_5360	metab_10950	metab_10950	-	-	485.086	neg	-	-	2.82005	-	-	-	-	-	-	-	-	-	1.3679	1.3214	0.742	0.001877	0.009505
neg_5361	metab_10951	metab_10951	-	-	296.143	neg	-	-	2.81002	-	-	-	-	-	-	-	-	-	1.3956	1.3844	1.3137	5.437e-05	0.0006342
neg_5370	metab_10960	metab_10960	-	-	369.976	neg	-	-	2.70045	-	-	-	-	-	-	-	-	-	1.4282	1.4096	0.2441	0.01396	0.04339
neg_5395	metab_10985	metab_10985	-	-	608.648	neg	-	-	2.33353	-	-	-	-	-	-	-	-	-	1.0986	1.1049	0.8547	9.432e-05	0.0009405
neg_5408	metab_10998	metab_10998	-	-	454.194	neg	-	-	1.8517	-	-	-	-	-	-	-	-	-	1.1652	1.109	0.8041	0.04433	0.1028
neg_5414	metab_11004	metab_11004	-	-	450.99	neg	-	-	1.76418	-	-	-	-	-	-	-	-	-	1.0944	1.0717	0.8207	0.005695	0.0221
neg_5416	metab_11006	metab_11006	-	-	115.04	neg	-	-	1.76418	-	-	-	-	-	-	-	-	-	1.0754	1.0609	1.1712	0.006009	0.023
neg_5425	metab_11015	metab_11015	-	-	290.985	neg	-	-	1.57667	-	-	-	-	-	-	-	-	-	1.2647	1.2243	1.3014	0.008464	0.0298
neg_5426	metab_11016	metab_11016	-	-	142.051	neg	-	-	1.53915	-	-	-	-	-	-	-	-	-	1.147	1.1372	0.8441	0.01168	0.03775
neg_5427	metab_11017	metab_11017	-	-	381.13	neg	-	-	1.5239	-	-	-	-	-	-	-	-	-	1.9563	1.8558	0.638	5.66e-06	0.0001226
neg_5438	metab_11028	metab_11028	-	-	380.093	neg	-	-	1.33118	-	-	-	-	-	-	-	-	-	1.2902	1.2764	1.1748	3.113e-05	0.0004221
neg_5440	metab_11029	metab_11029	-	-	242.052	neg	-	-	1.31103	-	-	-	-	-	-	-	-	-	1.0844	1.0387	1.156	0.0003018	0.002312
neg_5444	metab_11033	metab_11033	-	-	341.026	neg	-	-	1.28128	-	-	-	-	-	-	-	-	-	1.6226	1.5512	0.3317	0.00347	0.01499
neg_5447	metab_11036	metab_11036	-	-	118.942	neg	-	-	1.23443	-	-	-	-	-	-	-	-	-	1.1929	1.15	0.774	0.002504	0.01191
neg_5449	metab_11038	metab_11038	-	-	128.933	neg	-	-	1.20855	-	-	-	-	-	-	-	-	-	1.5041	1.6084	1.6355	0.04325	0.1009
neg_5451	metab_11040	metab_11040	-	-	472.205	neg	-	-	1.19325	-	-	-	-	-	-	-	-	-	2.357	2.2428	2.0944	2.76e-05	0.0003841
neg_5452	metab_11041	metab_11041	-	-	283.103	neg	-	-	1.17142	-	-	-	-	-	-	-	-	-	1.792	1.7156	1.3106	4.535e-05	0.0005525
neg_5453	metab_11042	metab_11042	-	-	162.995	neg	-	-	1.16625	-	-	-	-	-	-	-	-	-	1.5681	1.5032	1.7657	0.005309	0.02084
neg_5455	metab_11044	metab_11044	-	-	222.989	neg	-	-	1.15997	-	-	-	-	-	-	-	-	-	1.2905	1.2468	1.2507	0.002627	0.01228
neg_5456	metab_11045	metab_11045	-	-	532.041	neg	-	-	1.14948	-	-	-	-	-	-	-	-	-	1.4804	1.4242	1.333	0.0003149	0.002393
neg_5466	metab_11055	metab_11055	-	-	665.235	neg	-	-	1.01415	-	-	-	-	-	-	-	-	-	1.3766	1.3279	1.5714	0.02384	0.06406
neg_5467	metab_11056	metab_11056	-	-	638.204	neg	-	-	1.01415	-	-	-	-	-	-	-	-	-	1.7286	1.6649	1.5524	0.002665	0.01241
neg_5468	Xanthosine	metab_11057	C01762	HMDB0000299	283.068	neg	M-H	C10H12N4O6	1.01415	146-80-5	-	-	map01100;map00230;map00232	Metabolism;Metabolism;Metabolism	Global and overview maps;Nucleotide metabolism;Biosynthesis of other secondary metabolites	Nucleosides, nucleotides, and analogues	Purine nucleosides	-	1.5126	1.4765	0.5353	0.01459	0.04461
neg_5481	metab_11070	metab_11070	-	-	128.035	neg	-	-	0.975383	-	-	-	-	-	-	-	-	-	1.2578	1.1911	0.8904	4.066e-06	9.656e-05
neg_5486	metab_11075	metab_11075	-	-	270.96	neg	-	-	0.936883	-	-	-	-	-	-	-	-	-	1.6349	1.6386	1.6824	0.0003789	0.002769
neg_5488	metab_11077	metab_11077	-	-	474.878	neg	-	-	0.917717	-	-	-	-	-	-	-	-	-	1.7689	1.7222	1.9016	0.0002609	0.002061
neg_5494	metab_11083	metab_11083	-	-	746.849	neg	-	-	0.88955	-	-	-	-	-	-	-	-	-	1.449	1.4205	1.411	0.0003002	0.002311
neg_5497	metab_11086	metab_11086	-	-	686.891	neg	-	-	0.88955	-	-	-	-	-	-	-	-	-	1.5529	1.4977	1.7053	0.001119	0.006338
neg_5507	metab_11096	metab_11096	-	-	744.852	neg	-	-	0.861117	-	-	-	-	-	-	-	-	-	1.2057	1.1782	1.3081	0.003725	0.0158
neg_5509	metab_11098	metab_11098	-	-	578.564	neg	-	-	0.861117	-	-	-	-	-	-	-	-	-	1.0219	0.9669	0.8318	0.01428	0.04384
neg_5534	metab_11123	metab_11123	-	-	390.108	neg	-	-	0.805467	-	-	-	-	-	-	-	-	-	1.6163	1.5577	1.477	0.0004585	0.003196
neg_5535	Zeanoside B	metab_11124	-	HMDB0038844	412.088	neg	M+FA-H	C16H17NO9	0.805467	113202-67-8	-	-	-	-	-	-	-	-	1.5384	1.4696	1.3851	0.000666	0.004333
neg_5538	metab_11127	metab_11127	-	-	103.041	neg	-	-	0.805467	-	-	-	-	-	-	-	-	-	1.2317	1.1932	1.1783	0.002748	0.01264
neg_5542	metab_11131	metab_11131	-	-	341.026	neg	-	-	0.7964	-	-	-	-	-	-	-	-	-	1.1763	1.1236	0.6321	0.04693	0.1073
neg_5543	metab_11132	metab_11132	-	-	174.017	neg	-	-	0.7964	-	-	-	-	-	-	-	-	-	1.8108	1.7644	0.5327	2.036e-05	0.0003089
neg_5549	metab_11138	metab_11138	-	-	462.114	neg	-	-	0.7964	-	-	-	-	-	-	-	-	-	1.1367	1.0842	1.3409	0.008254	0.02925
neg_5551	metab_11140	metab_11140	-	-	240.048	neg	-	-	0.7964	-	-	-	-	-	-	-	-	-	1.5586	1.4791	0.622	0.0001003	0.0009786
neg_5553	metab_11142	metab_11142	-	-	559.083	neg	-	-	0.7964	-	-	-	-	-	-	-	-	-	1.2142	1.1597	0.815	4.509e-05	0.0005509
neg_5554	metab_11143	metab_11143	-	-	723.192	neg	-	-	0.7964	-	-	-	-	-	-	-	-	-	1.194	1.1353	1.2255	0.003199	0.01409
neg_5558	metab_11147	metab_11147	-	-	346.073	neg	-	-	0.7964	-	-	-	-	-	-	-	-	-	1.0451	0.9758	1.2414	0.04063	0.09647
neg_5574	metab_11163	metab_11163	-	-	185.993	neg	-	-	0.78645	-	-	-	-	-	-	-	-	-	1.4375	1.3697	0.8078	0.000123	0.001151
neg_5576	Isocitrate	metab_11165	C00451;C00311	HMDB0001874;HMDB0000193	191.019	neg	M-H	C6H8O7	0.78645	-	-;Organic acids	-;Carboxylic acids	map01100;map00630;map01210;map01200;map01230;map04922;map00020;map05230	Metabolism;Metabolism;Metabolism;Metabolism;Metabolism;Organismal Systems;Metabolism;Human Diseases	Global and overview maps;Carbohydrate metabolism;Global and overview maps;Global and overview maps;Global and overview maps;Endocrine system;Carbohydrate metabolism;Cancers: Overview	Organic acids and derivatives	Carboxylic acids and derivatives	Tricarboxylic acids and derivatives	1.119	1.0984	1.1263	0.0006364	0.00416
neg_5608	metab_11197	metab_11197	-	-	824.402	neg	-	-	0.74955	-	-	-	-	-	-	-	-	-	1.0067	0.9458	0.8487	0.007614	0.02755
neg_5626	metab_11215	metab_11215	-	-	273.074	neg	-	-	0.713117	-	-	-	-	-	-	-	-	-	1.5637	1.5474	1.5756	0.02119	0.05902
neg_5629	metab_11218	metab_11218	-	-	458.19	neg	-	-	0.713117	-	-	-	-	-	-	-	-	-	1.2514	1.2029	1.2019	0.003212	0.01414
neg_5631	metab_11220	metab_11220	-	-	336.083	neg	-	-	0.713117	-	-	-	-	-	-	-	-	-	1.087	1.0394	1.0997	2.043e-05	0.0003089
neg_5645	metab_11232	metab_11232	-	-	217.029	neg	-	-	0.680483	-	-	-	-	-	-	-	-	-	1.0232	0.9873	1.062	1.99e-05	0.0003042
neg_5759	metab_11344	metab_11344	-	-	858.785	neg	-	-	0.581333	-	-	-	-	-	-	-	-	-	1.287	1.2393	0.7249	0.004661	0.01884
neg_5781	metab_11366	metab_11366	-	-	380.822	neg	-	-	0.57195	-	-	-	-	-	-	-	-	-	1.2429	1.2319	1.2453	0.0008135	0.005052
neg_5876	metab_11461	metab_11461	-	-	471.02	neg	-	-	0.54345	-	-	-	-	-	-	-	-	-	1.1838	1.3395	0.7235	0.01206	0.03868
neg_5893	metab_11478	metab_11478	-	-	131.082	neg	-	-	0.534483	-	-	-	-	-	-	-	-	-	1.0252	1.139	0.7079	0.03418	0.08487
pos_1	metab_0	metab_0	-	-	373.275	pos	-	-	6.83728	-	-	-	-	-	-	-	-	-	1.9204	1.8825	1.1672	0.01059	0.05264
pos_2	Glycocholic Acid	metab_1	C01921	HMDB0000138;HMDB0000331;LMST05030001	466.317	pos	M+H-2H2O, M+K, M+H, M+H-H2O, 2M+K, 2M+H, 2M+Na	C26H43NO6	6.21182	475-31-0	Steroids	24-Carbon atoms	map01100;map04976;map00120	Metabolism;Organismal Systems;Metabolism	Global and overview maps;Digestive system;Lipid metabolism	Lipids and lipid-like molecules	Steroids and steroid derivatives	Bile acids, alcohols and derivatives	2.9473	2.8253	1.3365	1.799e-05	0.000848
pos_3	metab_2	metab_2	-	-	294.155	pos	-	-	0.802033	-	-	-	-	-	-	-	-	-	1.2693	1.2008	1.0484	0.0001461	0.003434
pos_7	metab_6	metab_6	-	-	228.042	pos	-	-	4.4881	-	-	-	-	-	-	-	-	-	1.3026	1.3291	0.9071	0.04323	0.1371
pos_9	metab_8	metab_8	-	-	856.689	pos	-	-	0.588033	-	-	-	-	-	-	-	-	-	1.3469	1.3035	1.1108	0.0008154	0.009806
pos_15	metab_14	metab_14	-	-	450.322	pos	-	-	6.99277	-	-	-	-	-	-	-	-	-	2.7731	2.6552	1.5783	0.0007545	0.00927
pos_16	metab_15	metab_15	-	-	446.29	pos	-	-	5.5592	-	-	-	-	-	-	-	-	-	2.4834	2.3966	1.5492	0.00216	0.01818
pos_18	metab_17	metab_17	-	-	494.325	pos	-	-	7.76305	-	-	-	-	-	-	-	-	-	1.8533	1.7727	0.9126	3.034e-05	0.001188
pos_23	metab_22	metab_22	-	-	233.092	pos	-	-	3.98048	-	-	-	-	-	-	-	-	-	1.6311	1.5642	0.8717	0.01213	0.0582
pos_26	metab_25	metab_25	-	-	152.032	pos	-	-	0.802033	-	-	-	-	-	-	-	-	-	2.223	2.1342	0.7709	2.044e-06	0.0002802
pos_31	metab_30	metab_30	-	-	393.225	pos	-	-	5.71785	-	-	-	-	-	-	-	-	-	1.0897	1.0617	1.0794	0.01409	0.06501
pos_41	Phenylacetylglycine	metab_40	C05598	HMDB0000821	194.081	pos	M+H, 2M+H, M+Na, M+H-H2O	C10H11NO3	3.57017	500-98-1	-	-	map00360	Metabolism	Amino acid metabolism	Organic acids and derivatives	Carboxylic acids and derivatives	Amino acids, peptides, and analogues	1.9632	1.8808	1.2328	0.0101	0.05119
pos_57	metab_56	metab_56	-	-	456.207	pos	-	-	0.8122	-	-	-	-	-	-	-	-	-	1.2903	1.3317	0.8551	0.03906	0.1285
pos_58	metab_57	metab_57	-	-	736.707	pos	-	-	0.588033	-	-	-	-	-	-	-	-	-	1.0441	1.0182	1.0807	0.004839	0.03106
pos_62	metab_61	metab_61	-	-	277.144	pos	-	-	5.40038	-	-	-	-	-	-	-	-	-	1.417	1.3498	0.8958	0.004536	0.02966
pos_63	metab_62	metab_62	-	-	748.718	pos	-	-	0.588033	-	-	-	-	-	-	-	-	-	1.0978	1.07	1.0756	0.0007947	0.009652
pos_70	metab_69	metab_69	-	-	527.395	pos	-	-	6.82728	-	-	-	-	-	-	-	-	-	1.7868	1.7474	1.17	0.009125	0.04771
pos_76	metab_75	metab_75	-	-	324.808	pos	-	-	0.609367	-	-	-	-	-	-	-	-	-	1.2078	1.1467	0.9324	0.001225	0.01276
pos_77	metab_76	metab_76	-	-	357.279	pos	-	-	7.64673	-	-	-	-	-	-	-	-	-	2.1832	2.0959	1.2984	0.006731	0.03841
pos_78	metab_77	metab_77	-	-	520.341	pos	-	-	7.83838	-	-	-	-	-	-	-	-	-	1.0456	1.0164	0.9678	0.0007375	0.009088
pos_79	LysoPC(20:4(8Z,11Z,14Z,17Z))	metab_78	C04230	LMGP01050140;HMDB0010396	544.342	pos	M+Na, M+K, M+H, M+H-H2O	C28H50NO7P	7.89488	-	Lipids	Phospholipids	map00564;map05231	Metabolism;Human Diseases	Lipid metabolism;Cancers: Overview	-	-	-	1.0672	1.0502	0.9759	7.221e-07	0.0001096
pos_84	metab_83	metab_83	-	-	510.358	pos	-	-	8.629	-	-	-	-	-	-	-	-	-	1.5882	1.5256	0.9426	6.247e-08	5.293e-05
pos_96	metab_95	metab_95	-	-	203.053	pos	-	-	0.6397	-	-	-	-	-	-	-	-	-	1.3567	1.2843	1.0489	1.955e-05	0.000884
pos_97	metab_96	metab_96	-	-	890.547	pos	-	-	0.5992	-	-	-	-	-	-	-	-	-	1.1448	1.0844	0.8982	0.0152	0.06811
pos_103	metab_102	metab_102	-	-	307.065	pos	-	-	0.8122	-	-	-	-	-	-	-	-	-	1.6999	1.6239	0.7122	0.03246	0.112
pos_106	metab_105	metab_105	-	-	377.073	pos	-	-	0.802033	-	-	-	-	-	-	-	-	-	2.1803	2.0899	0.7157	3.273e-05	0.001242
pos_107	metab_106	metab_106	-	-	221.092	pos	-	-	0.8122	-	-	-	-	-	-	-	-	-	1.7101	1.6379	0.8236	0.000382	0.00606
pos_110	metab_109	metab_109	-	-	294.155	pos	-	-	1.213	-	-	-	-	-	-	-	-	-	1.3412	1.2725	1.0541	0.0002005	0.004304
pos_115	metab_114	metab_114	-	-	302.121	pos	-	-	0.725367	-	-	-	-	-	-	-	-	-	1.1827	1.1178	1.0536	0.0006007	0.007901
pos_130	metab_129	metab_129	-	-	480.332	pos	-	-	6.23167	-	-	-	-	-	-	-	-	-	4.1255	3.9684	3.5919	6.918e-07	0.0001096
pos_134	metab_133	metab_133	-	-	433.315	pos	-	-	6.31515	-	-	-	-	-	-	-	-	-	2.8698	2.7202	2.1681	0.001054	0.01159
pos_136	metab_135	metab_135	-	-	737.348	pos	-	-	6.46713	-	-	-	-	-	-	-	-	-	1.2441	1.2557	1.2121	0.02381	0.09236
pos_139	metab_138	metab_138	-	-	414.3	pos	-	-	6.78778	-	-	-	-	-	-	-	-	-	3.399	3.2909	2.6599	2.299e-05	0.0009814
pos_140	metab_139	metab_139	-	-	560.335	pos	-	-	6.81762	-	-	-	-	-	-	-	-	-	1.5137	1.4879	0.9394	4.342e-05	0.001525
pos_141	metab_140	metab_140	-	-	319.227	pos	-	-	7.08143	-	-	-	-	-	-	-	-	-	1.2442	1.2139	0.9425	0.0001359	0.003282
pos_153	PC(14:0/0:0)	metab_152	-	LMGP01050012	468.309	pos	M+H, 2M+H, M+Na	C22H46NO7P	7.58857	-	-	-	-	-	-	-	-	-	1.3336	1.2633	0.9402	0.003121	0.02357
pos_158	metab_157	metab_157	-	-	803.355	pos	-	-	8.1582	-	-	-	-	-	-	-	-	-	1.0634	1.0373	1.0413	0.0008465	0.01005
pos_159	metab_158	metab_158	-	-	759.328	pos	-	-	8.19585	-	-	-	-	-	-	-	-	-	1.0143	0.9886	1.0393	0.001533	0.01454
pos_160	metab_159	metab_159	-	-	715.302	pos	-	-	8.22402	-	-	-	-	-	-	-	-	-	1.1239	1.093	1.0462	0.0002744	0.005138
pos_161	PE(16:0/0:0)	metab_160	-	LMGP02050002;HMDB0011503	454.294	pos	M+H, M+Na, M+H-H2O	C21H44NO7P	8.403	-	-	-	-	-	-	Lipids and lipid-like molecules	Glycerophospholipids	Glycerophosphoethanolamines	1.2356	1.2061	1.067	0.009591	0.0496
pos_162	metab_161	metab_161	-	-	319.227	pos	-	-	8.16752	-	-	-	-	-	-	-	-	-	1.7532	1.6671	0.874	0.0002176	0.004468
pos_169	metab_168	metab_168	-	-	482.326	pos	-	-	9.0448	-	-	-	-	-	-	-	-	-	1.1947	1.1498	1.0596	0.01607	0.07037
pos_176	metab_175	metab_175	-	-	847.381	pos	-	-	8.12053	-	-	-	-	-	-	-	-	-	1.0303	1.0078	1.0394	0.001073	0.01169
pos_178	metab_177	metab_177	-	-	935.434	pos	-	-	8.07337	-	-	-	-	-	-	-	-	-	1.0607	1.0411	1.0436	0.001317	0.01329
pos_180	metab_179	metab_179	-	-	979.461	pos	-	-	8.0452	-	-	-	-	-	-	-	-	-	1.1448	1.1201	1.053	0.001246	0.01286
pos_182	metab_181	metab_181	-	-	617.477	pos	-	-	9.6506	-	-	-	-	-	-	-	-	-	2.0774	1.9795	1.1651	0.0002728	0.005138
pos_183	Sphingosine-1-phosphate	metab_182	C06124	LMSP01050001	380.257	pos	M+H-H2O, M+H, M+Na	C18H38NO5P	7.85722	-	-	-	map01100;map04666;map05152;map00600;map04080;map04020;map04371;map04072;map04071	Metabolism;Organismal Systems;Human Diseases;Metabolism;Environmental Information Processing;Environmental Information Processing;Environmental Information Processing;Environmental Information Processing;Environmental Information Processing	Global and overview maps;Immune system;Infectious diseases: Bacterial;Lipid metabolism;Signaling molecules and interaction;Signal transduction;Signal transduction;Signal transduction;Signal transduction	-	-	-	1.876	1.7973	1.1064	2.197e-06	0.0002824
pos_185	metab_184	metab_184	-	-	518.325	pos	-	-	7.62768	-	-	-	-	-	-	-	-	-	1.5561	1.5171	0.9274	1.815e-05	0.000848
pos_192	metab_191	metab_191	-	-	367.15	pos	-	-	2.94738	-	-	-	-	-	-	-	-	-	1.026	1.0389	0.9509	0.01434	0.06595
pos_204	metab_203	metab_203	-	-	448.757	pos	-	-	0.620367	-	-	-	-	-	-	-	-	-	1.104	1.0597	0.9392	0.0005112	0.007102
pos_208	metab_207	metab_207	-	-	395.145	pos	-	-	3.1932	-	-	-	-	-	-	-	-	-	2.4779	2.4149	0.7064	0.000444	0.006559
pos_222	metab_221	metab_221	-	-	510.322	pos	-	-	14.1129	-	-	-	-	-	-	-	-	-	1.0895	1.0484	0.9078	0.04833	0.1485
pos_226	metab_225	metab_225	-	-	147.929	pos	-	-	3.28702	-	-	-	-	-	-	-	-	-	1.4828	1.5061	1.1141	0.003449	0.02515
pos_230	metab_229	metab_229	-	-	208.946	pos	-	-	3.2777	-	-	-	-	-	-	-	-	-	1.6621	1.6937	1.1641	0.004416	0.0291
pos_231	metab_230	metab_230	-	-	936.478	pos	-	-	0.5992	-	-	-	-	-	-	-	-	-	1.1048	1.0426	0.8978	0.01866	0.07765
pos_233	metab_232	metab_232	-	-	582.646	pos	-	-	0.620367	-	-	-	-	-	-	-	-	-	1.6641	1.6008	0.7935	0.00546	0.03354
pos_235	metab_234	metab_234	-	-	502.678	pos	-	-	0.620367	-	-	-	-	-	-	-	-	-	1.5482	1.5138	0.831	0.002616	0.02082
pos_259	metab_258	metab_258	-	-	574.703	pos	-	-	0.620367	-	-	-	-	-	-	-	-	-	1.3736	1.298	0.8916	0.002299	0.01883
pos_260	metab_259	metab_259	-	-	636.656	pos	-	-	0.620367	-	-	-	-	-	-	-	-	-	1.0308	1.0032	0.9315	0.009987	0.05084
pos_271	metab_270	metab_270	-	-	182.036	pos	-	-	4.49893	-	-	-	-	-	-	-	-	-	1.1921	1.2164	0.9103	0.04697	0.1459
pos_287	metab_286	metab_286	-	-	311.146	pos	-	-	4.83458	-	-	-	-	-	-	-	-	-	1.1435	1.1339	1.0782	0.008957	0.04706
pos_288	metab_287	metab_287	-	-	384.089	pos	-	-	4.49893	-	-	-	-	-	-	-	-	-	1.1987	1.2507	0.9103	0.04793	0.1474
pos_300	metab_299	metab_299	-	-	419.286	pos	-	-	5.1529	-	-	-	-	-	-	-	-	-	2.4528	2.3629	1.5434	0.0004368	0.006497
pos_301	metab_300	metab_300	-	-	419.161	pos	-	-	0.50855	-	-	-	-	-	-	-	-	-	1.7962	1.788	0.6677	0.02507	0.09514
pos_307	metab_306	metab_306	-	-	170.066	pos	-	-	0.518883	-	-	-	-	-	-	-	-	-	1.0991	1.1175	0.869	0.03988	0.1303
pos_320	metab_319	metab_319	-	-	983.752	pos	-	-	0.567883	-	-	-	-	-	-	-	-	-	1.1617	1.1651	1.1182	0.004963	0.03154
pos_326	metab_325	metab_325	-	-	646.788	pos	-	-	0.578033	-	-	-	-	-	-	-	-	-	1.2256	1.1531	1.101	0.005435	0.03344
pos_331	metab_330	metab_330	-	-	850.75	pos	-	-	0.567883	-	-	-	-	-	-	-	-	-	1.1335	1.095	1.0855	0.004777	0.03086
pos_332	metab_331	metab_331	-	-	714.775	pos	-	-	0.567883	-	-	-	-	-	-	-	-	-	1.1361	1.0719	1.0888	0.009048	0.04743
pos_340	metab_339	metab_339	-	-	159.086	pos	-	-	0.518883	-	-	-	-	-	-	-	-	-	1.1358	1.1616	0.7658	0.04872	0.149
pos_341	metab_340	metab_340	-	-	441.208	pos	-	-	0.52855	-	-	-	-	-	-	-	-	-	1.3789	1.3596	0.8088	0.005528	0.03386
pos_363	metab_362	metab_362	-	-	706.64	pos	-	-	0.5992	-	-	-	-	-	-	-	-	-	1.015	0.9563	0.9204	0.0163	0.07096
pos_365	metab_364	metab_364	-	-	578.697	pos	-	-	0.620367	-	-	-	-	-	-	-	-	-	1.0209	0.9675	0.9431	0.002945	0.02259
pos_367	metab_366	metab_366	-	-	556.643	pos	-	-	0.620367	-	-	-	-	-	-	-	-	-	1.5568	1.5009	0.8407	0.001264	0.01294
pos_369	metab_368	metab_368	-	-	576.7	pos	-	-	0.620367	-	-	-	-	-	-	-	-	-	1.0449	0.9871	0.9431	0.003445	0.02515
pos_370	metab_369	metab_369	-	-	692.618	pos	-	-	0.620367	-	-	-	-	-	-	-	-	-	1.5021	1.4304	0.8758	8.535e-05	0.002502
pos_372	metab_371	metab_371	-	-	516.745	pos	-	-	0.620367	-	-	-	-	-	-	-	-	-	1.256	1.2028	0.9134	0.000938	0.01089
pos_373	metab_372	metab_372	-	-	616.598	pos	-	-	0.620367	-	-	-	-	-	-	-	-	-	1.3352	1.2937	0.8672	0.006289	0.03694
pos_379	metab_378	metab_378	-	-	328.999	pos	-	-	0.6397	-	-	-	-	-	-	-	-	-	1.2916	1.231	1.0743	3.515e-05	0.001311
pos_380	metab_379	metab_379	-	-	444.916	pos	-	-	0.6492	-	-	-	-	-	-	-	-	-	1.5581	1.4789	1.1368	9.686e-05	0.002674
pos_381	metab_380	metab_380	-	-	584.732	pos	-	-	0.6397	-	-	-	-	-	-	-	-	-	1.0772	1.0033	0.9101	0.02729	0.09991
pos_382	metab_381	metab_381	-	-	512.903	pos	-	-	0.6492	-	-	-	-	-	-	-	-	-	1.388	1.3202	1.1016	0.0002432	0.004853
pos_383	metab_382	metab_382	-	-	164.029	pos	-	-	0.6492	-	-	-	-	-	-	-	-	-	1.2606	1.3887	0.8451	0.02555	0.0964
pos_384	metab_383	metab_383	-	-	330.996	pos	-	-	0.658867	-	-	-	-	-	-	-	-	-	1.495	1.4161	1.1269	0.0003548	0.005735
pos_390	metab_389	metab_389	-	-	457.148	pos	-	-	3.608	-	-	-	-	-	-	-	-	-	2.5054	2.4428	0.6364	0.0001462	0.003434
pos_399	metab_398	metab_398	-	-	665.79	pos	-	-	3.83932	-	-	-	-	-	-	-	-	-	2.7803	2.7278	0.5034	0.001876	0.01665
pos_400	metab_399	metab_399	-	-	596.292	pos	-	-	3.83932	-	-	-	-	-	-	-	-	-	1.9283	1.8782	0.7902	0.009729	0.05019
pos_401	metab_400	metab_400	-	-	447.093	pos	-	-	3.85932	-	-	-	-	-	-	-	-	-	1.4337	1.3501	0.8561	0.01281	0.06052
pos_411	metab_410	metab_410	-	-	522.204	pos	-	-	3.99098	-	-	-	-	-	-	-	-	-	2.4047	2.3674	0.54	0.01178	0.05699
pos_419	metab_418	metab_418	-	-	331.144	pos	-	-	4.1008	-	-	-	-	-	-	-	-	-	1.8129	1.736	1.2292	0.0001703	0.00383
pos_427	metab_426	metab_426	-	-	372.09	pos	-	-	4.18247	-	-	-	-	-	-	-	-	-	1.7296	1.7177	0.8137	0.00359	0.02559
pos_434	metab_433	metab_433	-	-	346.238	pos	-	-	4.26495	-	-	-	-	-	-	-	-	-	1.8937	1.8398	0.8172	0.0002628	0.005078
pos_446	metab_445	metab_445	-	-	411.205	pos	-	-	4.55743	-	-	-	-	-	-	-	-	-	1.694	1.666	1.2406	0.006381	0.03725
pos_449	metab_448	metab_448	-	-	650.028	pos	-	-	4.63743	-	-	-	-	-	-	-	-	-	3.0057	2.9733	0.4793	0.0003165	0.00544
pos_458	metab_457	metab_457	-	-	477.175	pos	-	-	4.78258	-	-	-	-	-	-	-	-	-	2.0292	2.0479	1.551	0.006942	0.03909
pos_475	metab_474	metab_474	-	-	896.487	pos	-	-	5.01573	-	-	-	-	-	-	-	-	-	1.4669	1.4447	0.8989	0.003768	0.02643
pos_477	metab_476	metab_476	-	-	293.136	pos	-	-	5.01573	-	-	-	-	-	-	-	-	-	1.406	1.3845	1.1388	0.0004499	0.006595
pos_481	metab_480	metab_480	-	-	409.072	pos	-	-	5.0939	-	-	-	-	-	-	-	-	-	2.5033	2.3814	0.6095	0.0009693	0.01098
pos_483	metab_482	metab_482	-	-	445.168	pos	-	-	5.13323	-	-	-	-	-	-	-	-	-	1.583	1.4953	0.8405	0.001376	0.01363
pos_492	metab_490	metab_490	-	-	462.236	pos	-	-	5.21173	-	-	-	-	-	-	-	-	-	1.306	1.2974	1.1508	0.02136	0.0855
pos_493	metab_491	metab_491	-	-	466.316	pos	-	-	5.24055	-	-	-	-	-	-	-	-	-	3.3101	3.16	12.0963	0.0002989	0.005433
pos_498	metab_496	metab_496	-	-	165.091	pos	-	-	4.54727	-	-	-	-	-	-	-	-	-	3.648	3.5131	4.8177	6.989e-07	0.0001096
pos_501	metab_499	metab_499	-	-	876.781	pos	-	-	5.36988	-	-	-	-	-	-	-	-	-	3.0891	2.9922	1.5357	7.218e-08	5.293e-05
pos_503	metab_501	metab_501	-	-	353.254	pos	-	-	5.40988	-	-	-	-	-	-	-	-	-	2.8087	2.7849	4.5983	0.0006542	0.008385
pos_508	metab_506	metab_506	-	-	430.295	pos	-	-	5.5097	-	-	-	-	-	-	-	-	-	2.3977	2.2973	1.4468	0.0002762	0.005149
pos_525	metab_522	metab_522	-	-	525.316	pos	-	-	5.99783	-	-	-	-	-	-	-	-	-	1.3569	1.3398	0.8769	0.001564	0.01478
pos_531	metab_528	metab_528	-	-	576.33	pos	-	-	6.17083	-	-	-	-	-	-	-	-	-	1.207	1.1899	0.9394	0.006778	0.03862
pos_532	metab_529	metab_529	-	-	424.307	pos	-	-	6.13967	-	-	-	-	-	-	-	-	-	1.8747	1.846	1.3525	0.01514	0.06796
pos_533	metab_530	metab_530	-	-	412.285	pos	-	-	6.21182	-	-	-	-	-	-	-	-	-	2.8371	2.7186	1.4125	1.684e-05	0.0008323
pos_534	metab_531	metab_531	-	-	525.316	pos	-	-	6.23167	-	-	-	-	-	-	-	-	-	1.6584	1.6363	0.825	0.00177	0.01611
pos_536	metab_532	metab_532	-	-	950.594	pos	-	-	6.19167	-	-	-	-	-	-	-	-	-	1.8578	1.7244	2.6165	0.02882	0.1034
pos_544	metab_540	metab_540	-	-	608.305	pos	-	-	6.32532	-	-	-	-	-	-	-	-	-	1.2196	1.2224	0.8869	0.02639	0.09825
pos_560	metab_556	metab_556	-	-	466.176	pos	-	-	6.58445	-	-	-	-	-	-	-	-	-	2	1.9239	0.8012	5.114e-07	0.0001035
pos_561	metab_557	metab_557	-	-	449.149	pos	-	-	6.58975	-	-	-	-	-	-	-	-	-	1.5521	1.5155	0.8911	8.949e-05	0.002543
pos_563	metab_559	metab_559	-	-	558.319	pos	-	-	6.58975	-	-	-	-	-	-	-	-	-	1.2081	1.1739	0.9341	0.00692	0.03908
pos_565	Ent-Prostaglandin F2alpha	metab_561	-	-	377.231	pos	M+H-H2O, M+Na	C20H34O5	6.72062	-	-	-	-	-	-	-	-	-	1.4136	1.3598	0.91	0.0002385	0.004782
pos_573	metab_569	metab_569	-	-	469.352	pos	-	-	6.84695	-	-	-	-	-	-	-	-	-	2.0932	2.0385	1.2747	0.005712	0.03464
pos_575	metab_571	metab_571	-	-	317.211	pos	-	-	6.93412	-	-	-	-	-	-	-	-	-	1.1365	1.1954	0.9095	0.01245	0.05927
pos_582	metab_578	metab_578	-	-	845.481	pos	-	-	6.82728	-	-	-	-	-	-	-	-	-	1.5774	1.5606	1.2325	0.03178	0.1107
pos_583	metab_579	metab_579	-	-	377.231	pos	-	-	7.08143	-	-	-	-	-	-	-	-	-	1.1282	1.1502	0.9097	0.02267	0.08939
pos_587	11(S)-HEPE	metab_583	-	-	319.227	pos	M+H-H2O, M+H	C20H30O3	6.78778	-	-	-	-	-	-	-	-	-	1.1421	1.1267	0.9375	0.003486	0.02529
pos_589	metab_585	metab_585	-	-	300.29	pos	-	-	7.17142	-	-	-	-	-	-	-	-	-	1.4467	1.3762	1.1258	0.005833	0.03508
pos_590	metab_586	metab_586	-	-	390.337	pos	-	-	7.1511	-	-	-	-	-	-	-	-	-	2.9245	2.8049	0.585	2.801e-07	7.096e-05
pos_594	metab_590	metab_590	-	-	465.285	pos	-	-	7.22258	-	-	-	-	-	-	-	-	-	1.0566	1.016	0.9409	0.01049	0.05223
pos_600	metab_596	metab_596	-	-	378.242	pos	-	-	7.30458	-	-	-	-	-	-	-	-	-	1.139	1.1014	1.0505	5.016e-05	0.001679
pos_604	metab_600	metab_600	-	-	492.309	pos	-	-	7.35625	-	-	-	-	-	-	-	-	-	1.5719	1.5332	0.9053	1.011e-05	0.0006511
pos_606	metab_602	metab_602	-	-	765.391	pos	-	-	7.16093	-	-	-	-	-	-	-	-	-	1.0575	1.0706	1.0658	0.01211	0.05816
pos_608	metab_604	metab_604	-	-	400.343	pos	-	-	7.39725	-	-	-	-	-	-	-	-	-	1.0933	1.0269	1.0461	0.004083	0.02773
pos_610	metab_606	metab_606	-	-	337.237	pos	-	-	7.42742	-	-	-	-	-	-	-	-	-	1.6457	1.5379	0.8673	0.0001131	0.002968
pos_615	Octadecenoylcarnitine	metab_611	-	HMDB0094687	426.359	pos	M+H, M+Na	C25H47NO4	7.49957	-	-	-	-	-	-	Lipids and lipid-like molecules	Fatty Acyls	Fatty acid esters	1.7859	1.7064	1.1	3.817e-05	0.001391
pos_617	metab_613	metab_613	-	-	542.322	pos	-	-	7.52957	-	-	-	-	-	-	-	-	-	1.6246	1.583	0.9202	7.203e-05	0.002171
pos_621	metab_617	metab_617	-	-	301.216	pos	-	-	7.55462	-	-	-	-	-	-	-	-	-	1.7507	1.7085	0.8842	3.5e-06	0.0003542
pos_624	metab_620	metab_620	-	-	511.4	pos	-	-	7.65605	-	-	-	-	-	-	-	-	-	2.3176	2.1963	1.4345	0.01528	0.06825
pos_626	metab_622	metab_622	-	-	480.309	pos	-	-	7.62768	-	-	-	-	-	-	-	-	-	2.1472	1.972	0.734	0.005767	0.03477
pos_630	metab_626	metab_626	-	-	429.301	pos	-	-	7.6224	-	-	-	-	-	-	-	-	-	2.5034	2.5376	1.6646	0.0004693	0.006763
pos_633	metab_629	metab_629	-	-	648.315	pos	-	-	7.74388	-	-	-	-	-	-	-	-	-	1.5046	1.4606	1.122	0.0002032	0.00434
pos_635	metab_631	metab_631	-	-	755.888	pos	-	-	7.6224	-	-	-	-	-	-	-	-	-	1.2704	1.2476	1.09	0.00132	0.0133
pos_641	metab_637	metab_637	-	-	645.462	pos	-	-	7.89488	-	-	-	-	-	-	-	-	-	1.063	1.0517	0.9538	0.0003875	0.0061
pos_644	metab_640	metab_640	-	-	480.345	pos	-	-	8.05453	-	-	-	-	-	-	-	-	-	1.2666	1.2753	0.8962	0.008499	0.04539
pos_646	PC(17:1(9Z)/0:0)	metab_642	-	LMGP01050126	508.341	pos	M+H, M+Na	C25H50NO7P	8.0922	-	-	-	-	-	-	-	-	-	1.5731	1.5173	0.9192	9.012e-06	0.0005986
pos_651	metab_647	metab_647	-	-	671.276	pos	-	-	8.24285	-	-	-	-	-	-	-	-	-	1.3295	1.2896	1.07	0.0001049	0.002824
pos_652	metab_648	metab_648	-	-	627.249	pos	-	-	8.32768	-	-	-	-	-	-	-	-	-	1.2358	1.1921	1.0731	0.001388	0.01372
pos_657	metab_653	metab_653	-	-	539.197	pos	-	-	8.41235	-	-	-	-	-	-	-	-	-	1.3059	1.2566	1.0943	0.001242	0.01286
pos_663	metab_659	metab_659	-	-	621.305	pos	-	-	8.5725	-	-	-	-	-	-	-	-	-	1.2554	1.2797	0.9069	0.01176	0.05699
pos_664	metab_660	metab_660	-	-	611.479	pos	-	-	8.6195	-	-	-	-	-	-	-	-	-	1.4973	1.436	0.8764	0.005081	0.03185
pos_671	metab_665	metab_665	-	-	337.275	pos	-	-	8.77032	-	-	-	-	-	-	-	-	-	2.2491	2.1621	0.6437	0.003548	0.02552
pos_673	metab_667	metab_667	-	-	644.38	pos	-	-	8.88463	-	-	-	-	-	-	-	-	-	1.2385	1.2224	1.1033	0.01808	0.07636
pos_683	metab_677	metab_677	-	-	550.389	pos	-	-	8.86548	-	-	-	-	-	-	-	-	-	1.2777	1.2396	0.9392	0.0001336	0.003259
pos_685	metab_679	metab_679	-	-	756.443	pos	-	-	9.1203	-	-	-	-	-	-	-	-	-	2.2316	2.1211	0.7564	0.0006392	0.00831
pos_695	metab_688	metab_688	-	-	536.373	pos	-	-	8.70432	-	-	-	-	-	-	-	-	-	1.7638	1.6925	0.8979	2.968e-05	0.001188
pos_700	metab_693	metab_693	-	-	678.473	pos	-	-	9.27112	-	-	-	-	-	-	-	-	-	1.1888	1.1475	0.9054	0.04248	0.1361
pos_704	metab_697	metab_697	-	-	466.331	pos	-	-	9.27112	-	-	-	-	-	-	-	-	-	1.343	1.2569	1.0864	0.01564	0.06933
pos_716	metab_709	metab_709	-	-	615.461	pos	-	-	9.51727	-	-	-	-	-	-	-	-	-	1.7169	1.6259	1.1732	0.01127	0.05552
pos_718	metab_711	metab_711	-	-	591.462	pos	-	-	9.52677	-	-	-	-	-	-	-	-	-	3.0928	2.9771	1.7215	5.383e-05	0.001774
pos_720	metab_713	metab_713	-	-	610.45	pos	-	-	9.54593	-	-	-	-	-	-	-	-	-	1.9897	1.9057	0.7098	0.01009	0.05119
pos_722	metab_715	metab_715	-	-	597.451	pos	-	-	9.53643	-	-	-	-	-	-	-	-	-	2.2888	2.1768	1.3014	0.001177	0.01244
pos_732	metab_725	metab_725	-	-	538.422	pos	-	-	9.73642	-	-	-	-	-	-	-	-	-	1.6163	1.5558	1.0867	1.114e-05	0.0006962
pos_742	metab_735	metab_735	-	-	599.466	pos	-	-	9.97157	-	-	-	-	-	-	-	-	-	2.2985	2.1795	1.3221	0.01101	0.05442
pos_743	metab_736	metab_736	-	-	673.529	pos	-	-	10.0109	-	-	-	-	-	-	-	-	-	1.9466	1.8934	0.8384	1.602e-06	0.000229
pos_746	metab_739	metab_739	-	-	703.495	pos	-	-	10.0594	-	-	-	-	-	-	-	-	-	1.8348	1.7472	0.8091	0.004072	0.02773
pos_747	metab_740	metab_740	-	-	580.435	pos	-	-	9.94223	-	-	-	-	-	-	-	-	-	1.0277	0.9951	1.0405	0.001254	0.01291
pos_755	metab_748	metab_748	-	-	778.541	pos	-	-	10.1869	-	-	-	-	-	-	-	-	-	1.1763	1.1008	0.9247	0.03709	0.1241
pos_762	metab_754	metab_754	-	-	704.527	pos	-	-	10.4255	-	-	-	-	-	-	-	-	-	1.3837	1.3557	0.8832	0.006499	0.03748
pos_766	metab_758	metab_758	-	-	701.562	pos	-	-	10.482	-	-	-	-	-	-	-	-	-	1.0918	1.0225	1.0396	0.002373	0.01925
pos_770	metab_762	metab_762	-	-	756.556	pos	-	-	10.5292	-	-	-	-	-	-	-	-	-	1.3374	1.2987	0.9462	0.0004763	0.00684
pos_771	metab_763	metab_763	-	-	768.557	pos	-	-	10.5762	-	-	-	-	-	-	-	-	-	1.5083	1.4662	0.9285	4.55e-05	0.001573
pos_776	metab_768	metab_768	-	-	858.604	pos	-	-	10.6944	-	-	-	-	-	-	-	-	-	1.3346	1.2694	0.9214	0.00422	0.02816
pos_777	metab_769	metab_769	-	-	740.562	pos	-	-	10.6755	-	-	-	-	-	-	-	-	-	1.7144	1.6889	0.7969	0.01705	0.07329
pos_780	metab_772	metab_772	-	-	804.014	pos	-	-	10.6379	-	-	-	-	-	-	-	-	-	1.4502	1.3951	1.0844	3.758e-06	0.0003715
pos_788	metab_780	metab_780	-	-	623.32	pos	-	-	11.2567	-	-	-	-	-	-	-	-	-	1.5926	1.5447	0.8973	0.0004615	0.006691
pos_792	metab_784	metab_784	-	-	834.604	pos	-	-	11.1641	-	-	-	-	-	-	-	-	-	1.4422	1.3791	1.0482	4.558e-06	0.0003954
pos_796	metab_788	metab_788	-	-	780.557	pos	-	-	10.482	-	-	-	-	-	-	-	-	-	1.8629	1.7921	0.9165	3.837e-07	8.585e-05
pos_797	metab_789	metab_789	-	-	421.274	pos	-	-	12.1313	-	-	-	-	-	-	-	-	-	1.2818	1.2576	0.9215	0.0007166	0.008907
pos_799	metab_791	metab_791	-	-	788.618	pos	-	-	12.26	-	-	-	-	-	-	-	-	-	1.9253	1.8431	1.1268	3.834e-05	0.001391
pos_801	metab_793	metab_793	-	-	754.541	pos	-	-	10.3404	-	-	-	-	-	-	-	-	-	1.5502	1.4663	0.9047	0.006178	0.03673
pos_820	metab_812	metab_812	-	-	626.311	pos	-	-	6.02817	-	-	-	-	-	-	-	-	-	2.3184	2.2351	0.5836	0.000156	0.003553
pos_827	metab_819	metab_819	-	-	623.32	pos	-	-	14.1228	-	-	-	-	-	-	-	-	-	1.1835	1.1154	0.9388	0.0006548	0.008385
pos_852	metab_844	metab_844	-	-	454.978	pos	-	-	14.2104	-	-	-	-	-	-	-	-	-	1.5294	1.6474	1.3599	0.03135	0.1099
pos_876	metab_868	metab_868	-	-	757.386	pos	-	-	14.1524	-	-	-	-	-	-	-	-	-	1.0402	0.9837	0.9495	0.0009497	0.01097
pos_895	metab_887	metab_887	-	-	275.128	pos	-	-	5.73785	-	-	-	-	-	-	-	-	-	1.4694	1.4412	1.2217	0.03294	0.1135
pos_896	metab_888	metab_888	-	-	442.234	pos	-	-	5.78818	-	-	-	-	-	-	-	-	-	1.3992	1.3829	1.2356	0.0182	0.0766
pos_914	metab_905	metab_905	-	-	156.038	pos	-	-	4.50827	-	-	-	-	-	-	-	-	-	1.1471	1.1612	0.8963	0.04042	0.1317
pos_916	metab_907	metab_907	-	-	502.188	pos	-	-	4.49893	-	-	-	-	-	-	-	-	-	1.2269	1.2817	0.9093	0.04737	0.1467
pos_918	metab_909	metab_909	-	-	230.039	pos	-	-	4.49893	-	-	-	-	-	-	-	-	-	1.2823	1.3214	0.8943	0.04655	0.1451
pos_921	metab_912	metab_912	-	-	613.121	pos	-	-	4.4881	-	-	-	-	-	-	-	-	-	2.2041	2.2864	0.6097	0.02476	0.09433
pos_927	metab_918	metab_918	-	-	427.198	pos	-	-	4.36595	-	-	-	-	-	-	-	-	-	2.0943	2.078	1.6801	0.01305	0.06137
pos_943	metab_934	metab_934	-	-	611.325	pos	-	-	3.86965	-	-	-	-	-	-	-	-	-	1.1359	1.0595	0.89	0.03479	0.1177
pos_949	metab_940	metab_940	-	-	302.174	pos	-	-	3.80982	-	-	-	-	-	-	-	-	-	1.6479	1.629	0.8038	0.005495	0.03371
pos_950	metab_941	metab_941	-	-	307.079	pos	-	-	3.78032	-	-	-	-	-	-	-	-	-	2.6175	2.5081	1.5451	0.006808	0.03869
pos_951	metab_942	metab_942	-	-	316.143	pos	-	-	3.73233	-	-	-	-	-	-	-	-	-	2.1352	2.2144	0.6434	0.01814	0.07643
pos_956	metab_947	metab_947	-	-	403.21	pos	-	-	3.73233	-	-	-	-	-	-	-	-	-	1.6322	1.5849	1.1835	0.002365	0.01925
pos_959	metab_950	metab_950	-	-	915.917	pos	-	-	3.64583	-	-	-	-	-	-	-	-	-	1.1401	1.1447	0.9468	0.004855	0.03108
pos_962	metab_953	metab_953	-	-	245.072	pos	-	-	0.678033	-	-	-	-	-	-	-	-	-	1.0116	0.9749	1.0593	0.007497	0.04134
pos_963	metab_954	metab_954	-	-	104.107	pos	-	-	0.658867	-	-	-	-	-	-	-	-	-	1.1723	1.114	0.9476	0.000127	0.003138
pos_964	metab_955	metab_955	-	-	316.112	pos	-	-	0.678033	-	-	-	-	-	-	-	-	-	1.5077	1.4504	1.1846	0.01545	0.06876
pos_968	metab_959	metab_959	-	-	499.033	pos	-	-	0.706367	-	-	-	-	-	-	-	-	-	2.4285	2.2999	1.3174	1.946e-05	0.000884
pos_969	metab_960	metab_960	-	-	614.949	pos	-	-	0.697033	-	-	-	-	-	-	-	-	-	2.5295	2.4005	1.4227	5.509e-05	0.001799
pos_979	metab_970	metab_970	-	-	382.062	pos	-	-	0.735033	-	-	-	-	-	-	-	-	-	1.1413	1.0926	1.0739	0.000771	0.009446
pos_988	metab_979	metab_979	-	-	490.652	pos	-	-	0.773533	-	-	-	-	-	-	-	-	-	1.1537	1.0865	0.9086	0.01756	0.07467
pos_992	metab_983	metab_983	-	-	547.101	pos	-	-	0.8122	-	-	-	-	-	-	-	-	-	1.1847	1.1519	0.852	0.04212	0.1352
pos_993	metab_984	metab_984	-	-	454.036	pos	-	-	0.8122	-	-	-	-	-	-	-	-	-	1.0723	1.0114	1.0766	0.006203	0.03673
pos_995	metab_986	metab_986	-	-	421.112	pos	-	-	0.8122	-	-	-	-	-	-	-	-	-	1.5787	1.525	0.8086	0.003009	0.02305
pos_996	metab_987	metab_987	-	-	144.065	pos	-	-	0.821683	-	-	-	-	-	-	-	-	-	2.3258	2.2854	0.6594	0.002847	0.02202
pos_997	metab_988	metab_988	-	-	173.128	pos	-	-	0.821683	-	-	-	-	-	-	-	-	-	1.2496	1.1982	1.1315	0.01704	0.07329
pos_998	metab_989	metab_989	-	-	389.132	pos	-	-	0.84085	-	-	-	-	-	-	-	-	-	1.4102	1.4014	0.8933	0.002015	0.01741
pos_999	metab_990	metab_990	-	-	503.158	pos	-	-	0.821683	-	-	-	-	-	-	-	-	-	1.5983	1.5421	0.6277	0.02431	0.09362
pos_1004	metab_995	metab_995	-	-	261.011	pos	-	-	0.87935	-	-	-	-	-	-	-	-	-	1.4907	1.4057	1.1072	0.0001162	0.002994
pos_1006	metab_997	metab_997	-	-	711.206	pos	-	-	0.8122	-	-	-	-	-	-	-	-	-	1.995	1.8852	1.4614	0.005835	0.03508
pos_1011	metab_1002	metab_1002	-	-	323.002	pos	-	-	0.998683	-	-	-	-	-	-	-	-	-	1.5024	1.413	1.1123	0.0003363	0.005619
pos_1012	metab_1003	metab_1003	-	-	354.08	pos	-	-	1.01018	-	-	-	-	-	-	-	-	-	1.0673	1.0368	0.9326	0.0005931	0.007837
pos_1013	metab_1004	metab_1004	-	-	543.227	pos	-	-	0.802033	-	-	-	-	-	-	-	-	-	1.8154	1.7062	1.2505	0.0009832	0.01109
pos_1017	metab_1008	metab_1008	-	-	158.117	pos	-	-	0.773533	-	-	-	-	-	-	-	-	-	1.4563	1.4368	1.1203	0.002168	0.01821
pos_1018	metab_1009	metab_1009	-	-	307.104	pos	-	-	1.203	-	-	-	-	-	-	-	-	-	1.562	1.4979	1.138	5.978e-05	0.0019
pos_1019	metab_1010	metab_1010	-	-	631.266	pos	-	-	0.802033	-	-	-	-	-	-	-	-	-	1.8751	1.7741	1.198	0.0001722	0.003832
pos_1020	metab_1011	metab_1011	-	-	258.133	pos	-	-	1.23747	-	-	-	-	-	-	-	-	-	1.2865	1.2288	1.0922	0.0009192	0.01073
pos_1026	metab_1016	metab_1016	-	-	215.016	pos	-	-	0.792533	-	-	-	-	-	-	-	-	-	1.5388	1.5183	1.1426	0.0004156	0.006328
pos_1027	N-(1-Deoxy-1-fructosyl)valine	metab_1017	-	HMDB0037844	280.139	pos	M+H-H2O, M+H	C11H21NO7	0.725367	-	-	-	-	-	-	Organic acids and derivatives	Carboxylic acids and derivatives	Amino acids, peptides, and analogues	1.1994	1.1358	1.0539	0.000504	0.007025
pos_1028	metab_1018	metab_1018	-	-	318.97	pos	-	-	0.697033	-	-	-	-	-	-	-	-	-	1.1066	1.0503	1.0503	7.168e-05	0.002171
pos_1030	metab_1020	metab_1020	-	-	454.945	pos	-	-	0.6492	-	-	-	-	-	-	-	-	-	1.5193	1.4497	1.1338	0.000139	0.003338
pos_1031	metab_1021	metab_1021	-	-	144.065	pos	-	-	1.69263	-	-	-	-	-	-	-	-	-	1.7769	1.7254	0.8444	0.004001	0.02752
pos_1033	metab_1023	metab_1023	-	-	185.042	pos	-	-	0.6397	-	-	-	-	-	-	-	-	-	2.0795	1.9536	1.3528	0.0002989	0.005433
pos_1035	metab_1025	metab_1025	-	-	282.12	pos	-	-	1.85555	-	-	-	-	-	-	-	-	-	1.5335	1.4735	0.8668	0.0009013	0.01061
pos_1036	metab_1026	metab_1026	-	-	143.031	pos	-	-	0.6397	-	-	-	-	-	-	-	-	-	1.4209	1.3471	1.1405	0.0009555	0.01097
pos_1041	metab_1031	metab_1031	-	-	802.5	pos	-	-	0.620367	-	-	-	-	-	-	-	-	-	1.2495	1.2521	0.8462	0.0392	0.1289
pos_1046	metab_1036	metab_1036	-	-	626.627	pos	-	-	0.620367	-	-	-	-	-	-	-	-	-	1.2502	1.1939	0.8986	0.006232	0.0368
pos_1048	metab_1038	metab_1038	-	-	498.684	pos	-	-	0.620367	-	-	-	-	-	-	-	-	-	1.4468	1.3928	0.878	0.002467	0.01993
pos_1051	metab_1041	metab_1041	-	-	818.563	pos	-	-	0.609367	-	-	-	-	-	-	-	-	-	1.048	1.0154	0.9092	0.03225	0.1117
pos_1053	metab_1043	metab_1043	-	-	938.477	pos	-	-	0.609367	-	-	-	-	-	-	-	-	-	1.1016	1.0529	0.8798	0.04107	0.1334
pos_1055	metab_1045	metab_1045	-	-	898.577	pos	-	-	0.5992	-	-	-	-	-	-	-	-	-	1.0772	1.0092	0.9093	0.009806	0.05028
pos_1061	metab_1051	metab_1051	-	-	322.145	pos	-	-	2.95688	-	-	-	-	-	-	-	-	-	1.0672	1.0128	0.8952	0.01897	0.07846
pos_1064	metab_1054	metab_1054	-	-	443.239	pos	-	-	2.97572	-	-	-	-	-	-	-	-	-	1.1993	1.1432	0.9282	0.005905	0.03545
pos_1067	metab_1057	metab_1057	-	-	405.197	pos	-	-	2.98505	-	-	-	-	-	-	-	-	-	2.1584	2.1044	0.5675	0.01993	0.08123
pos_1071	metab_1061	metab_1061	-	-	404.137	pos	-	-	3.00388	-	-	-	-	-	-	-	-	-	1.1162	1.1027	0.9271	0.005027	0.03176
pos_1086	metab_1076	metab_1076	-	-	531.29	pos	-	-	3.07953	-	-	-	-	-	-	-	-	-	1.0388	1.0527	0.931	0.01591	0.07009
pos_1089	metab_1079	metab_1079	-	-	409.187	pos	-	-	2.99455	-	-	-	-	-	-	-	-	-	1.0802	1.0305	0.954	0.001015	0.01124
pos_1092	metab_1081	metab_1081	-	-	188.07	pos	-	-	2.98505	-	-	-	-	-	-	-	-	-	1.2064	1.1721	0.9536	0.0005638	0.007584
pos_1111	metab_1099	metab_1099	-	-	734.73	pos	-	-	0.588033	-	-	-	-	-	-	-	-	-	1.013	1.0757	1.1089	0.01852	0.07735
pos_1117	metab_1105	metab_1105	-	-	192.932	pos	-	-	3.2777	-	-	-	-	-	-	-	-	-	1.7277	1.8417	1.3281	0.02876	0.1034
pos_1119	metab_1107	metab_1107	-	-	145.932	pos	-	-	3.28702	-	-	-	-	-	-	-	-	-	1.5258	1.5581	1.1216	0.002382	0.01929
pos_1120	metab_1108	metab_1108	-	-	720.707	pos	-	-	0.588033	-	-	-	-	-	-	-	-	-	1.0175	0.9863	1.0908	0.01343	0.06279
pos_1126	metab_1114	metab_1114	-	-	395.145	pos	-	-	3.33418	-	-	-	-	-	-	-	-	-	2.7199	2.7086	0.6254	0.002095	0.01792
pos_1140	metab_1128	metab_1128	-	-	651.792	pos	-	-	3.40035	-	-	-	-	-	-	-	-	-	1.1438	1.1251	0.9449	0.0006222	0.008113
pos_1142	metab_1130	metab_1130	-	-	643.808	pos	-	-	3.41002	-	-	-	-	-	-	-	-	-	1.1673	1.1466	0.9464	0.0003044	0.00544
pos_1147	metab_1135	metab_1135	-	-	947.505	pos	-	-	3.38152	-	-	-	-	-	-	-	-	-	1.2627	1.236	0.9313	0.001204	0.01263
pos_1151	metab_1139	metab_1139	-	-	304.14	pos	-	-	3.46668	-	-	-	-	-	-	-	-	-	1.7783	1.8065	0.7158	0.03905	0.1285
pos_1204	metab_1192	metab_1192	-	-	652.973	pos	-	-	0.558217	-	-	-	-	-	-	-	-	-	1.4755	1.5794	0.7363	0.04418	0.1392
pos_1205	metab_1193	metab_1193	-	-	788.95	pos	-	-	0.558217	-	-	-	-	-	-	-	-	-	1.371	1.4671	0.7729	0.02592	0.09703
pos_1208	metab_1196	metab_1196	-	-	720.962	pos	-	-	0.558217	-	-	-	-	-	-	-	-	-	1.3823	1.4758	0.7893	0.01487	0.06761
pos_1210	metab_1198	metab_1198	-	-	856.935	pos	-	-	0.558217	-	-	-	-	-	-	-	-	-	1.6207	1.7015	0.6478	0.02797	0.1015
pos_1231	metab_1219	metab_1219	-	-	580.825	pos	-	-	0.567883	-	-	-	-	-	-	-	-	-	1.102	1.04	1.1487	0.02061	0.08319
pos_1233	metab_1221	metab_1221	-	-	924.683	pos	-	-	0.588033	-	-	-	-	-	-	-	-	-	1.3735	1.3322	1.1913	0.006928	0.03908
pos_1244	metab_1232	metab_1232	-	-	384.764	pos	-	-	0.609367	-	-	-	-	-	-	-	-	-	1.398	1.3381	0.8929	0.0004874	0.006884
pos_1249	metab_1237	metab_1237	-	-	558.64	pos	-	-	0.620367	-	-	-	-	-	-	-	-	-	1.5007	1.4644	0.8348	0.002759	0.02153
pos_1252	metab_1240	metab_1240	-	-	622.781	pos	-	-	0.629867	-	-	-	-	-	-	-	-	-	1.4748	1.4136	1.1678	0.0005254	0.007204
pos_1254	metab_1242	metab_1242	-	-	530.768	pos	-	-	0.6492	-	-	-	-	-	-	-	-	-	1.1049	1.0537	0.896	0.01623	0.07076
pos_1260	metab_1248	metab_1248	-	-	506.868	pos	-	-	0.668367	-	-	-	-	-	-	-	-	-	1.2132	1.1381	1.1018	0.005285	0.03272
pos_1261	metab_1249	metab_1249	-	-	283.163	pos	-	-	0.687367	-	-	-	-	-	-	-	-	-	2.233	2.193	1.4109	0.0002737	0.005138
pos_1263	Pisatoside	metab_1251	-	HMDB0039127	244.082	pos	M+H-H2O	C10H15NO7	0.697033	18814-39-6	-	-	-	-	-	Organic oxygen compounds	Organooxygen compounds	Carbohydrates and carbohydrate conjugates	1.4665	1.4315	1.1344	3.046e-05	0.001188
pos_1272	metab_1260	metab_1260	-	-	440.02	pos	-	-	0.735033	-	-	-	-	-	-	-	-	-	1.0853	1.021	1.0844	0.008724	0.04636
pos_1279	metab_1267	metab_1267	-	-	782.442	pos	-	-	0.773533	-	-	-	-	-	-	-	-	-	1.4215	1.3695	0.8712	0.002605	0.0208
pos_1280	metab_1268	metab_1268	-	-	784.439	pos	-	-	0.773533	-	-	-	-	-	-	-	-	-	1.4171	1.4138	0.8391	0.009892	0.05066
pos_1281	metab_1269	metab_1269	-	-	548.611	pos	-	-	0.773533	-	-	-	-	-	-	-	-	-	1.6875	1.6566	0.7677	0.01414	0.06519
pos_1286	metab_1274	metab_1274	-	-	135.003	pos	-	-	0.802033	-	-	-	-	-	-	-	-	-	1.3631	1.3254	0.8999	0.0003119	0.00544
pos_1290	Methyl N-methylanthranilate	metab_1278	-	HMDB0034169	210.05	pos	M+2Na-H	C9H11NO2	0.821683	85-91-6	-	-	-	-	-	Benzenoids	Benzene and substituted derivatives	Benzoic acids and derivatives	1.3463	1.2836	0.8765	0.001077	0.01171
pos_1294	metab_1282	metab_1282	-	-	259.188	pos	-	-	0.84085	-	-	-	-	-	-	-	-	-	2.2415	2.1661	0.5636	0.0009147	0.01071
pos_1298	metab_1286	metab_1286	-	-	501.031	pos	-	-	0.86985	-	-	-	-	-	-	-	-	-	1.9711	1.8631	1.25	4.885e-05	0.001648
pos_1299	metab_1287	metab_1287	-	-	387.042	pos	-	-	0.86985	-	-	-	-	-	-	-	-	-	2.8605	2.764	2.8488	0.000344	0.005668
pos_1301	metab_1289	metab_1289	-	-	558.992	pos	-	-	0.87935	-	-	-	-	-	-	-	-	-	1.7354	1.6371	1.2728	0.0004934	0.006928
pos_1303	metab_1291	metab_1291	-	-	616.949	pos	-	-	0.89885	-	-	-	-	-	-	-	-	-	1.5191	1.435	1.2119	0.001206	0.01263
pos_1304	metab_1292	metab_1292	-	-	614.95	pos	-	-	0.89885	-	-	-	-	-	-	-	-	-	1.7292	1.6361	1.2633	0.0002446	0.004859
pos_1306	metab_1294	metab_1294	-	-	402.943	pos	-	-	0.94885	-	-	-	-	-	-	-	-	-	1.1793	1.0983	1.0969	0.005265	0.03267
pos_1308	metab_1296	metab_1296	-	-	441.075	pos	-	-	0.978517	-	-	-	-	-	-	-	-	-	1.7932	1.6972	1.2625	0.0001606	0.003631
pos_1312	metab_1300	metab_1300	-	-	412.037	pos	-	-	1.01018	-	-	-	-	-	-	-	-	-	1.1362	1.0892	0.8991	0.004925	0.03139
pos_1314	metab_1302	metab_1302	-	-	144.065	pos	-	-	1.0154	-	-	-	-	-	-	-	-	-	1.6568	1.6077	0.5682	0.009969	0.05084
pos_1315	metab_1303	metab_1303	-	-	152.031	pos	-	-	1.0154	-	-	-	-	-	-	-	-	-	1.8451	1.76	0.771	5.794e-06	0.0004647
pos_1318	Ketotifen-N-glucuronide	metab_1306	-	HMDB0060596	518.182	pos	M+CH3OH+H	C25H27NO7S	1.04663	-	-	-	-	-	-	Organic oxygen compounds	Organooxygen compounds	Carbohydrates and carbohydrate conjugates	1.5151	1.4208	1.2225	0.005942	0.03558
pos_1319	metab_1307	metab_1307	-	-	433.216	pos	-	-	1.05702	-	-	-	-	-	-	-	-	-	2.2733	2.17	1.6658	0.0005236	0.007204
pos_1320	metab_1308	metab_1308	-	-	436.086	pos	-	-	1.06667	-	-	-	-	-	-	-	-	-	1.4031	1.3202	1.1145	0.0003251	0.005484
pos_1321	metab_1309	metab_1309	-	-	230.14	pos	-	-	1.107	-	-	-	-	-	-	-	-	-	1.3572	1.3128	1.32	0.001453	0.01403
pos_1323	metab_1311	metab_1311	-	-	230.14	pos	-	-	1.19335	-	-	-	-	-	-	-	-	-	1.2439	1.1853	1.1118	0.0005239	0.007204
pos_1324	4-Hydroxybutyric acid	metab_1312	C01991;C00989	HMDB0000710	87.0446	pos	M+H-H2O	C4H8O3	1.213	591-81-1	-;Organic acids	-;Carboxylic acids	map01100;map01200;map00650	Metabolism;Metabolism;Metabolism	Global and overview maps;Global and overview maps;Carbohydrate metabolism	Lipids and lipid-like molecules	Fatty Acyls	Fatty acids and conjugates	2.2076	2.1286	1.3663	0.0002725	0.005138
pos_1326	metab_1314	metab_1314	-	-	262.013	pos	-	-	1.2225	-	-	-	-	-	-	-	-	-	2.1265	2.0522	1.4418	0.001495	0.01428
pos_1327	metab_1315	metab_1315	-	-	384.222	pos	-	-	1.23747	-	-	-	-	-	-	-	-	-	1.4744	1.4556	1.1746	0.0006451	0.008361
pos_1330	metab_1318	metab_1318	-	-	366.061	pos	-	-	1.24733	-	-	-	-	-	-	-	-	-	3.2756	3.1664	5.013	0.0002045	0.004347
pos_1331	metab_1319	metab_1319	-	-	383.143	pos	-	-	1.3072	-	-	-	-	-	-	-	-	-	2.2835	2.2332	0.6279	0.0002227	0.004529
pos_1332	metab_1320	metab_1320	-	-	394.166	pos	-	-	1.34298	-	-	-	-	-	-	-	-	-	1.504	1.4554	1.1445	0.001392	0.01373
pos_1333	metab_1321	metab_1321	-	-	435.084	pos	-	-	1.36748	-	-	-	-	-	-	-	-	-	1.0773	0.9802	1.1069	0.04319	0.1371
pos_1334	metab_1322	metab_1322	-	-	221.092	pos	-	-	1.38698	-	-	-	-	-	-	-	-	-	2.0876	2.0117	0.825	1.705e-05	0.0008323
pos_1337	metab_1325	metab_1325	-	-	379.2	pos	-	-	1.43615	-	-	-	-	-	-	-	-	-	1.1504	1.0948	1.0746	0.006307	0.03698
pos_1341	metab_1329	metab_1329	-	-	307.066	pos	-	-	1.47515	-	-	-	-	-	-	-	-	-	1.9365	1.8385	0.3458	0.04758	0.1467
pos_1346	metab_1334	metab_1334	-	-	384.148	pos	-	-	1.66062	-	-	-	-	-	-	-	-	-	2.9736	2.8794	0.3974	4.132e-05	0.001464
pos_1347	6-Lactoyltetrahydropterin	metab_1335	C04244	HMDB0002065	272.136	pos	M+CH3OH+H	C9H13N5O3	1.69263	33405-80-0	-	-	map01100;map00790	Metabolism;Metabolism	Global and overview maps;Metabolism of cofactors and vitamins	Organoheterocyclic compounds	Pteridines and derivatives	Pterins and derivatives	1.3076	1.3548	1.1711	0.01737	0.07444
pos_1355	metab_1343	metab_1343	-	-	404.137	pos	-	-	1.90863	-	-	-	-	-	-	-	-	-	1.7783	1.7202	0.8232	0.0004091	0.006328
pos_1357	Kynurenine	metab_1345	C01718;C00328	HMDB0000684	209.092	pos	M+H	C10H12N2O3	1.9347	-	-	-	map01100;map05143;map00380	Metabolism;Human Diseases;Metabolism	Global and overview maps;Infectious diseases: Parasitic;Amino acid metabolism	Organic oxygen compounds	Organooxygen compounds	Carbonyl compounds	1.1963	1.1792	0.9258	0.001263	0.01294
pos_1358	metab_1346	metab_1346	-	-	444.239	pos	-	-	1.99703	-	-	-	-	-	-	-	-	-	1.2633	1.2265	0.9035	0.0001153	0.002991
pos_1370	metab_1358	metab_1358	-	-	103.112	pos	-	-	2.68762	-	-	-	-	-	-	-	-	-	1.1085	1.1132	0.8888	9.312e-05	0.002604
pos_1372	metab_1360	metab_1360	-	-	384.147	pos	-	-	2.80205	-	-	-	-	-	-	-	-	-	3.0064	2.885	0.4027	1.224e-05	0.0007224
pos_1378	L-Norleucine	metab_1366	C01933	HMDB0001645	173.128	pos	M+ACN+H	C6H13NO2	2.85572	327-57-1	-	-	-	-	-	Organic acids and derivatives	Carboxylic acids and derivatives	Amino acids, peptides, and analogues	1.4259	1.3577	1.1059	0.003591	0.02559
pos_1381	metab_1368	metab_1368	-	-	345.14	pos	-	-	2.88057	-	-	-	-	-	-	-	-	-	2.2915	2.2805	0.34	0.002769	0.02153
pos_1383	metab_1370	metab_1370	-	-	316.197	pos	-	-	2.89005	-	-	-	-	-	-	-	-	-	1.3894	1.3143	0.7558	0.02662	0.09865
pos_1385	metab_1372	metab_1372	-	-	490.192	pos	-	-	2.90922	-	-	-	-	-	-	-	-	-	1.4221	1.3774	0.8537	0.002106	0.01794
pos_1386	metab_1373	metab_1373	-	-	382.197	pos	-	-	2.91888	-	-	-	-	-	-	-	-	-	1.3177	1.2803	0.8699	0.0025	0.02009
pos_1390	metab_1377	metab_1377	-	-	540.757	pos	-	-	2.93805	-	-	-	-	-	-	-	-	-	1.1975	1.1929	0.9205	0.001442	0.014
pos_1417	metab_1404	metab_1404	-	-	497.742	pos	-	-	3.07953	-	-	-	-	-	-	-	-	-	1.4526	1.5836	0.8269	0.01756	0.07467
pos_1429	metab_1416	metab_1416	-	-	333.145	pos	-	-	3.12687	-	-	-	-	-	-	-	-	-	1.0133	0.985	0.9194	0.009048	0.04743
pos_1432	metab_1419	metab_1419	-	-	160.075	pos	-	-	3.14587	-	-	-	-	-	-	-	-	-	1.7868	1.6922	0.7892	0.003667	0.0259
pos_1441	metab_1425	metab_1425	-	-	282.064	pos	-	-	3.1742	-	-	-	-	-	-	-	-	-	2.6972	2.6349	0.4148	0.000971	0.01098
pos_1467	metab_1445	metab_1445	-	-	525.913	pos	-	-	3.31535	-	-	-	-	-	-	-	-	-	1.5548	1.5742	0.8537	0.001834	0.01649
pos_1484	metab_1458	metab_1458	-	-	518.689	pos	-	-	3.36252	-	-	-	-	-	-	-	-	-	1.4424	1.3912	0.8458	0.0003073	0.00544
pos_1509	metab_1482	metab_1482	-	-	405.216	pos	-	-	3.49485	-	-	-	-	-	-	-	-	-	1.8834	1.84	1.5807	0.03527	0.1189
pos_1513	23-trans-p-Coumaroyloxytormentic acid	metab_1486	-	HMDB0040682	651.394	pos	M+H	C39H54O8	3.52317	144604-14-8	-	-	-	-	-	Lipids and lipid-like molecules	Prenol lipids	Triterpenoids	1.5426	1.5108	1.1817	0.002217	0.01851
pos_1523	Wistin	metab_1494	-	HMDB0030869	524.153	pos	M+ACN+Na	C23H24O10	3.589	19046-26-5	-	-	-	-	-	Phenylpropanoids and polyketides	Isoflavonoids	Isoflavonoid O-glycosides	1.5537	1.5824	0.7958	0.04165	0.1345
pos_1550	metab_1520	metab_1520	-	-	379.25	pos	-	-	3.6745	-	-	-	-	-	-	-	-	-	1.4178	1.3845	0.8925	0.005403	0.03329
pos_1563	metab_1531	metab_1531	-	-	353.102	pos	-	-	3.7225	-	-	-	-	-	-	-	-	-	2.9171	2.8243	0.4078	0.0008735	0.01031
pos_1565	metab_1533	metab_1533	-	-	564.303	pos	-	-	3.7225	-	-	-	-	-	-	-	-	-	1.7729	1.7716	0.6708	0.02045	0.08285
pos_1567	metab_1534	metab_1534	-	-	401.263	pos	-	-	3.73233	-	-	-	-	-	-	-	-	-	1.2946	1.2643	0.9132	0.005074	0.03185
pos_1568	metab_1535	metab_1535	-	-	848.889	pos	-	-	3.76115	-	-	-	-	-	-	-	-	-	1.6598	1.6165	0.8157	0.01538	0.06855
pos_1578	metab_1543	metab_1543	-	-	330.156	pos	-	-	3.80982	-	-	-	-	-	-	-	-	-	1.4918	1.4349	1.153	0.0006099	0.007977
pos_1579	metab_1544	metab_1544	-	-	462.235	pos	-	-	3.80982	-	-	-	-	-	-	-	-	-	2.7359	2.649	1.8461	0.0008026	0.009693
pos_1595	Acetyl-DL-Leucine	metab_1559	C02710	HMDB0011756	174.112	pos	M+H	C8H15NO3	3.85932	-	-	-	-	-	-	Organic acids and derivatives	Carboxylic acids and derivatives	Amino acids, peptides, and analogues	1.2323	1.2198	1.1767	0.02872	0.1033
pos_1596	metab_1560	metab_1560	-	-	975.501	pos	-	-	3.85932	-	-	-	-	-	-	-	-	-	2.4077	2.3053	0.4852	0.006731	0.03841
pos_1606	metab_1570	metab_1570	-	-	888.469	pos	-	-	3.89948	-	-	-	-	-	-	-	-	-	2.0909	2.1655	0.5041	0.04287	0.1367
pos_1609	metab_1573	metab_1573	-	-	800.872	pos	-	-	3.91965	-	-	-	-	-	-	-	-	-	1.3219	1.332	0.9062	0.007963	0.04329
pos_1614	metab_1578	metab_1578	-	-	484.785	pos	-	-	3.92998	-	-	-	-	-	-	-	-	-	1.4053	1.3964	1.2495	0.005038	0.03178
pos_1621	metab_1584	metab_1584	-	-	377.164	pos	-	-	3.96015	-	-	-	-	-	-	-	-	-	3.0032	2.908	4.2667	0.0005923	0.007837
pos_1625	metab_1588	metab_1588	-	-	521.794	pos	-	-	3.97065	-	-	-	-	-	-	-	-	-	1.699	1.6698	1.5156	0.006424	0.03736
pos_1632	metab_1595	metab_1595	-	-	255.074	pos	-	-	3.99098	-	-	-	-	-	-	-	-	-	1.9355	1.9028	0.7696	0.00563	0.03434
pos_1633	metab_1596	metab_1596	-	-	507.238	pos	-	-	3.99098	-	-	-	-	-	-	-	-	-	1.7542	1.7572	0.7911	0.01892	0.0784
pos_1636	Nicotyrine	metab_1599	C10161	-	159.091	pos	M+H	C10H10N2	3.99098	-	-	-	-	-	-	-	-	-	1.9512	1.9317	0.5093	0.02558	0.0964
pos_1637	metab_1600	metab_1600	-	-	451.195	pos	-	-	4.00063	-	-	-	-	-	-	-	-	-	1.667	1.6488	1.2148	0.003971	0.02736
pos_1638	metab_1601	metab_1601	-	-	250.119	pos	-	-	4.00063	-	-	-	-	-	-	-	-	-	2.5175	2.4444	0.3783	0.005933	0.03558
pos_1649	metab_1612	metab_1612	-	-	318.074	pos	-	-	4.06047	-	-	-	-	-	-	-	-	-	3.0808	2.966	0.3041	0.0004541	0.006634
pos_1669	metab_1631	metab_1631	-	-	455.774	pos	-	-	4.13113	-	-	-	-	-	-	-	-	-	1.2533	1.2651	0.8774	0.003353	0.02475
pos_1678	metab_1640	metab_1640	-	-	504.813	pos	-	-	4.16163	-	-	-	-	-	-	-	-	-	1.2042	1.3032	0.8097	0.03207	0.1114
pos_1681	metab_1643	metab_1643	-	-	846.38	pos	-	-	4.17247	-	-	-	-	-	-	-	-	-	1.2263	1.223	0.8789	0.03716	0.1242
pos_1710	2-(Formamido)-N1-(5-phospho-D-ribosyl)acetamidine	metab_1669	C04640	HMDB0006211;HMDB0000999	250.024	pos	M+H-2H2O	C6H12N3O8P	4.25528	6157-85-3	-	-	map01100;map00230	Metabolism;Metabolism	Global and overview maps;Nucleotide metabolism	Organic oxygen compounds	Organooxygen compounds	Carbohydrates and carbohydrate conjugates	1.6907	1.6608	0.5846	0.03994	0.1304
pos_1713	metab_1672	metab_1672	-	-	319.129	pos	-	-	4.27545	-	-	-	-	-	-	-	-	-	1.1905	1.1883	0.8961	0.008933	0.04706
pos_1715	metab_1674	metab_1674	-	-	535.311	pos	-	-	4.27545	-	-	-	-	-	-	-	-	-	1.0523	1.0335	0.8151	0.03924	0.1289
pos_1720	metab_1679	metab_1679	-	-	806.356	pos	-	-	4.29578	-	-	-	-	-	-	-	-	-	2.3711	2.2841	0.5148	0.007062	0.0394
pos_1722	4-formyl Indole	metab_1681	-	-	146.06	pos	M+H	C9H7NO	4.30545	-	-	-	-	-	-	-	-	-	1.9171	1.8281	0.7624	1.927e-05	0.000884
pos_1728	metab_1687	metab_1687	-	-	286.202	pos	-	-	4.33595	-	-	-	-	-	-	-	-	-	2.7772	2.7057	0.6009	6.667e-06	0.0005061
pos_1730	metab_1689	metab_1689	-	-	497.143	pos	-	-	4.35612	-	-	-	-	-	-	-	-	-	2.1406	2.1386	2.7817	0.02901	0.1039
pos_1739	metab_1698	metab_1698	-	-	370.062	pos	-	-	4.40628	-	-	-	-	-	-	-	-	-	2.2714	2.2158	0.4562	0.0003093	0.00544
pos_1759	metab_1718	metab_1718	-	-	499.052	pos	-	-	4.49893	-	-	-	-	-	-	-	-	-	1.7674	1.8224	0.6004	0.03585	0.1207
pos_1761	3,11,12-Trihydroxy-1(10)-spirovetiven-2-one	metab_1720	-	HMDB0038154	310.203	pos	M+ACN+H	C15H24O4	4.50827	84321-96-0	-	-	-	-	-	Lipids and lipid-like molecules	Prenol lipids	Sesquiterpenoids	1.8732	1.9027	0.6778	0.002134	0.01807
pos_1787	metab_1746	metab_1746	-	-	462.234	pos	-	-	4.6576	-	-	-	-	-	-	-	-	-	1.6231	1.6471	1.2288	0.01933	0.07971
pos_1794	metab_1753	metab_1753	-	-	328.176	pos	-	-	4.69227	-	-	-	-	-	-	-	-	-	1.4092	1.3949	1.1637	0.006791	0.03864
pos_1795	metab_1754	metab_1754	-	-	356.208	pos	-	-	4.69227	-	-	-	-	-	-	-	-	-	1.8482	1.8218	1.3294	0.0006022	0.007901
pos_1800	metab_1759	metab_1759	-	-	617.262	pos	-	-	4.71227	-	-	-	-	-	-	-	-	-	2.9132	2.7882	0.3619	0.0005281	0.007218
pos_1825	metab_1781	metab_1781	-	-	375.112	pos	-	-	4.79342	-	-	-	-	-	-	-	-	-	2.7933	2.6452	0.3792	0.0004159	0.006328
pos_1830	metab_1786	metab_1786	-	-	412.27	pos	-	-	4.83458	-	-	-	-	-	-	-	-	-	2.0141	2.0978	1.7581	0.01395	0.06452
pos_1831	Icariside B8	metab_1787	-	HMDB0036846	353.199	pos	M+H-2H2O	C19H32O8	4.83458	126176-78-1	-	-	-	-	-	Lipids and lipid-like molecules	Prenol lipids	Terpene glycosides	1.8877	1.8239	2.1608	0.01494	0.06777
pos_1838	metab_1794	metab_1794	-	-	359.116	pos	-	-	4.85985	-	-	-	-	-	-	-	-	-	1.0623	1.0777	0.8759	0.02868	0.1032
pos_1844	metab_1800	metab_1800	-	-	856.436	pos	-	-	4.87958	-	-	-	-	-	-	-	-	-	1.7679	1.7283	1.6609	0.03885	0.1282
pos_1847	metab_1803	metab_1803	-	-	816.175	pos	-	-	4.89942	-	-	-	-	-	-	-	-	-	1.498	1.4001	1.1914	0.01137	0.05568
pos_1850	metab_1806	metab_1806	-	-	815.672	pos	-	-	4.89942	-	-	-	-	-	-	-	-	-	1.5864	1.4895	1.2634	0.006388	0.03725
pos_1851	metab_1807	metab_1807	-	-	271.084	pos	-	-	4.89942	-	-	-	-	-	-	-	-	-	1.4473	1.4479	0.7147	0.02051	0.08294
pos_1869	metab_1824	metab_1824	-	-	103.112	pos	-	-	4.94375	-	-	-	-	-	-	-	-	-	1.2402	1.2536	0.8397	0.003536	0.02547
pos_1876	Phe4Cl-Phe-OH	metab_1829	-	-	455.097	pos	M+H	C23H19ClN2O6	5.02523	-	-	-	-	-	-	-	-	-	2.1709	2.165	0.5658	0.005755	0.03475
pos_1881	metab_1834	metab_1834	-	-	826.081	pos	-	-	5.04457	-	-	-	-	-	-	-	-	-	2.016	2.0384	1.354	0.003469	0.02525
pos_1884	metab_1837	metab_1837	-	-	429.222	pos	-	-	5.06407	-	-	-	-	-	-	-	-	-	1.1892	1.1923	1.1934	0.022	0.08731
pos_1886	metab_1839	metab_1839	-	-	252.127	pos	-	-	5.07407	-	-	-	-	-	-	-	-	-	1.9217	1.9572	0.4355	0.01006	0.0511
pos_1887	metab_1840	metab_1840	-	-	411.07	pos	-	-	5.1034	-	-	-	-	-	-	-	-	-	2.5327	2.4062	0.5498	0.0004627	0.006691
pos_1889	metab_1842	metab_1842	-	-	439.083	pos	-	-	5.11357	-	-	-	-	-	-	-	-	-	2.7937	2.7015	0.4445	9.652e-05	0.002674
pos_1891	metab_1844	metab_1844	-	-	363.217	pos	-	-	5.11357	-	-	-	-	-	-	-	-	-	1.0253	1.04	1.1516	0.03945	0.1292
pos_1911	metab_1864	metab_1864	-	-	274.165	pos	-	-	5.17273	-	-	-	-	-	-	-	-	-	1.4854	1.4815	1.4352	0.03853	0.1275
pos_1919	metab_1872	metab_1872	-	-	412.215	pos	-	-	5.20173	-	-	-	-	-	-	-	-	-	1.6033	1.5684	1.2238	0.004499	0.02947
pos_1924	N-(1-Deoxy-b-D-fructopyranosyl) (R)C(S)S-alliin	metab_1877	-	HMDB0040829	362.091	pos	M+Na	C12H21NO8S	5.21173	149340-22-7	-	-	-	-	-	Organic acids and derivatives	Carboxylic acids and derivatives	Amino acids, peptides, and analogues	3.0177	2.8765	0.2403	8.471e-05	0.002501
pos_1926	metab_1879	metab_1879	-	-	467.189	pos	-	-	5.23105	-	-	-	-	-	-	-	-	-	2.4286	2.3546	1.875	0.001908	0.01689
pos_1934	metab_1887	metab_1887	-	-	594.34	pos	-	-	5.29072	-	-	-	-	-	-	-	-	-	1.3297	1.2917	0.916	0.003735	0.02633
pos_1943	metab_1895	metab_1895	-	-	624.834	pos	-	-	5.35022	-	-	-	-	-	-	-	-	-	1.3164	1.3196	1.2459	0.03395	0.1158
pos_1945	metab_1897	metab_1897	-	-	712.886	pos	-	-	5.35988	-	-	-	-	-	-	-	-	-	1.3614	1.3369	1.2016	0.01574	0.06954
pos_1949	metab_1901	metab_1901	-	-	737.378	pos	-	-	5.36988	-	-	-	-	-	-	-	-	-	1.3653	1.3076	1.3311	0.03239	0.1119
pos_1962	metab_1914	metab_1914	-	-	353.157	pos	-	-	5.42988	-	-	-	-	-	-	-	-	-	1.7581	1.7545	1.8601	0.03696	0.1238
pos_1963	metab_1915	metab_1915	-	-	407.279	pos	-	-	5.44022	-	-	-	-	-	-	-	-	-	2.9361	2.8296	2.3981	0.0001487	0.003459
pos_1969	metab_1921	metab_1921	-	-	489.301	pos	-	-	5.5097	-	-	-	-	-	-	-	-	-	2.1163	2.0157	19.7802	0.002624	0.02085
pos_1973	metab_1925	metab_1925	-	-	621.351	pos	-	-	5.56437	-	-	-	-	-	-	-	-	-	1.7089	1.6583	1.5857	0.02646	0.09835
pos_1975	metab_1927	metab_1927	-	-	465.309	pos	-	-	5.56993	-	-	-	-	-	-	-	-	-	1.4993	1.411	1.1588	0.01755	0.07467
pos_1992	metab_1941	metab_1941	-	-	875.479	pos	-	-	5.6687	-	-	-	-	-	-	-	-	-	1.0874	1.0179	0.9401	0.004712	0.03063
pos_1997	metab_1946	metab_1946	-	-	801.421	pos	-	-	5.67837	-	-	-	-	-	-	-	-	-	1.3362	1.2214	0.7917	0.04408	0.1392
pos_2006	metab_1955	metab_1955	-	-	355.264	pos	-	-	5.80852	-	-	-	-	-	-	-	-	-	3.0773	3.0118	4.1261	0.0005323	0.007252
pos_2007	metab_1956	metab_1956	-	-	527.396	pos	-	-	5.80852	-	-	-	-	-	-	-	-	-	2.7971	2.7318	3.1678	0.0009523	0.01097
pos_2009	metab_1958	metab_1958	-	-	255.16	pos	-	-	5.81835	-	-	-	-	-	-	-	-	-	1.947	1.9466	0.5866	0.002073	0.0178
pos_2010	metab_1959	metab_1959	-	-	596.314	pos	-	-	5.82902	-	-	-	-	-	-	-	-	-	1.1933	1.1713	0.8478	0.02862	0.1031
pos_2017	metab_1965	metab_1965	-	-	687.312	pos	-	-	5.85868	-	-	-	-	-	-	-	-	-	2.0604	2.024	1.7869	0.02587	0.09703
pos_2030	metab_1976	metab_1976	-	-	487.294	pos	-	-	5.92852	-	-	-	-	-	-	-	-	-	1.068	1.0641	0.8419	0.0382	0.1268
pos_2031	metab_1977	metab_1977	-	-	348.275	pos	-	-	5.93818	-	-	-	-	-	-	-	-	-	1.5604	1.5398	0.8607	0.0003089	0.00544
pos_2032	metab_1978	metab_1978	-	-	295.227	pos	-	-	5.93818	-	-	-	-	-	-	-	-	-	1.2929	1.32	0.8445	0.01162	0.05659
pos_2038	metab_1984	metab_1984	-	-	387.11	pos	-	-	5.96835	-	-	-	-	-	-	-	-	-	1.4442	1.3389	0.7375	0.04205	0.1352
pos_2040	metab_1986	metab_1986	-	-	511.306	pos	-	-	5.99783	-	-	-	-	-	-	-	-	-	1.4781	1.4346	0.8249	0.002542	0.02039
pos_2049	metab_1995	metab_1995	-	-	320.105	pos	-	-	6.13967	-	-	-	-	-	-	-	-	-	1.9724	1.9173	0.49	0.01914	0.07908
pos_2050	Estriol-16-Glucuronide	metab_1996	C05504	HMDB0006766	447.206	pos	M+H-H2O	C24H32O9	6.15033	1852-50-2	-	-	map00140	Metabolism	Lipid metabolism	Lipids and lipid-like molecules	Steroids and steroid derivatives	Steroidal glycosides	1.8878	1.7664	0.4766	0.04668	0.1454
pos_2055	metab_2000	metab_2000	-	-	598.313	pos	-	-	6.18083	-	-	-	-	-	-	-	-	-	1.1263	1.0856	0.912	0.02163	0.08627
pos_2058	metab_2002	metab_2002	-	-	488.298	pos	-	-	6.21182	-	-	-	-	-	-	-	-	-	2.5192	2.4234	1.2916	2.259e-06	0.0002824
pos_2059	metab_2003	metab_2003	-	-	948.651	pos	-	-	6.21182	-	-	-	-	-	-	-	-	-	4.6364	4.4529	27.7824	1.121e-07	5.293e-05
pos_2060	metab_2004	metab_2004	-	-	717.943	pos	-	-	6.21182	-	-	-	-	-	-	-	-	-	2.4382	2.3304	3.6626	0.003241	0.02413
pos_2063	metab_2007	metab_2007	-	-	485.29	pos	-	-	6.22148	-	-	-	-	-	-	-	-	-	2.9656	2.8557	2.2385	2.151e-05	0.0009426
pos_2064	metab_2008	metab_2008	-	-	530.257	pos	-	-	6.22148	-	-	-	-	-	-	-	-	-	2.3242	2.3056	0.5159	0.001672	0.0154
pos_2068	metab_2011	metab_2011	-	-	522.235	pos	-	-	6.24717	-	-	-	-	-	-	-	-	-	3.098	2.9632	12.612	7.83e-06	0.0005457
pos_2091	metab_2034	metab_2034	-	-	472.304	pos	-	-	6.31515	-	-	-	-	-	-	-	-	-	1.7283	1.6872	1.4669	0.03451	0.117
pos_2102	metab_2045	metab_2045	-	-	235.171	pos	-	-	6.34548	-	-	-	-	-	-	-	-	-	1.5216	1.6134	0.7105	0.01047	0.05223
pos_2107	metab_2050	metab_2050	-	-	354.171	pos	-	-	6.36565	-	-	-	-	-	-	-	-	-	1.4579	1.381	1.2369	0.001015	0.01124
pos_2110	metab_2053	metab_2053	-	-	302.215	pos	-	-	6.38615	-	-	-	-	-	-	-	-	-	1.5332	1.4172	1.154	0.006485	0.03748
pos_2116	metab_2059	metab_2059	-	-	512.335	pos	-	-	6.40648	-	-	-	-	-	-	-	-	-	1.0945	1.0682	0.9449	0.002708	0.02128
pos_2123	metab_2066	metab_2066	-	-	458.355	pos	-	-	6.41632	-	-	-	-	-	-	-	-	-	1.7512	1.7281	1.7251	0.008114	0.04389
pos_2138	metab_2081	metab_2081	-	-	527.325	pos	-	-	6.50813	-	-	-	-	-	-	-	-	-	1.409	1.3066	0.8285	0.01607	0.07037
pos_2140	metab_2083	metab_2083	-	-	344.189	pos	-	-	6.50813	-	-	-	-	-	-	-	-	-	1.6439	1.5287	0.6829	0.0293	0.1046
pos_2143	metab_2086	metab_2086	-	-	552.272	pos	-	-	6.53847	-	-	-	-	-	-	-	-	-	1.6379	1.5159	0.8086	0.007637	0.04195
pos_2150	metab_2093	metab_2093	-	-	509.206	pos	-	-	6.58975	-	-	-	-	-	-	-	-	-	1.713	1.6714	0.8064	5.817e-05	0.001873
pos_2154	metab_2097	metab_2097	-	-	552.33	pos	-	-	6.60963	-	-	-	-	-	-	-	-	-	2.0314	1.915	0.7297	0.0008576	0.01015
pos_2167	metab_2110	metab_2110	-	-	330.262	pos	-	-	6.73962	-	-	-	-	-	-	-	-	-	1.6983	1.6879	0.7496	0.0004821	0.006878
pos_2173	metab_2115	metab_2115	-	-	572.312	pos	-	-	6.80745	-	-	-	-	-	-	-	-	-	3.1899	3.061	0.4611	1.57e-05	0.0008041
pos_2180	metab_2121	metab_2121	-	-	454.353	pos	-	-	6.84695	-	-	-	-	-	-	-	-	-	2.5499	2.471	1.6698	0.002771	0.02153
pos_2184	metab_2125	metab_2125	-	-	596.312	pos	-	-	6.88562	-	-	-	-	-	-	-	-	-	2.9548	2.8569	0.5895	8.164e-06	0.0005598
pos_2187	metab_2128	metab_2128	-	-	809.414	pos	-	-	6.9436	-	-	-	-	-	-	-	-	-	1.386	1.383	1.1648	0.0126	0.05978
pos_2197	metab_2137	metab_2137	-	-	396.275	pos	-	-	6.9731	-	-	-	-	-	-	-	-	-	1.7936	1.8548	0.7355	0.004944	0.03147
pos_2200	3-Dehydro-2-deoxyecdysone	metab_2140	C16497	-	447.31	pos	M+H	C27H42O5	6.99277	-	-	-	-	-	-	-	-	-	3.9179	3.8349	6.5509	1.665e-07	5.601e-05
pos_2204	metab_2144	metab_2144	-	-	831.433	pos	-	-	7.00243	-	-	-	-	-	-	-	-	-	1.4921	1.4915	1.2169	0.01107	0.05459
pos_2207	metab_2147	metab_2147	-	-	416.337	pos	-	-	7.0126	-	-	-	-	-	-	-	-	-	2.8911	2.7943	1.8476	6.19e-05	0.001935
pos_2210	metab_2150	metab_2150	-	-	330.264	pos	-	-	7.02227	-	-	-	-	-	-	-	-	-	1.6812	1.7259	0.8235	0.001713	0.01566
pos_2221	metab_2161	metab_2161	-	-	462.342	pos	-	-	7.07193	-	-	-	-	-	-	-	-	-	2.4736	2.2897	3.2003	0.004971	0.03154
pos_2232	metab_2172	metab_2172	-	-	979.466	pos	-	-	7.11127	-	-	-	-	-	-	-	-	-	1.0259	1.0728	1.1203	0.04768	0.1468
pos_2236	metab_2176	metab_2176	-	-	707.341	pos	-	-	7.12077	-	-	-	-	-	-	-	-	-	1.4745	1.5187	1.3115	0.03312	0.114
pos_2245	metab_2185	metab_2185	-	-	895.386	pos	-	-	7.16093	-	-	-	-	-	-	-	-	-	1.175	1.2094	1.169	0.02718	0.09978
pos_2247	metab_2187	metab_2187	-	-	551.36	pos	-	-	7.17142	-	-	-	-	-	-	-	-	-	3.3023	3.2054	0.2172	6.794e-10	2.888e-06
pos_2249	metab_2189	metab_2189	-	-	596.311	pos	-	-	7.18125	-	-	-	-	-	-	-	-	-	2.1166	2.0172	0.8061	6.911e-06	0.0005154
pos_2251	metab_2191	metab_2191	-	-	366.337	pos	-	-	7.19192	-	-	-	-	-	-	-	-	-	3.2318	3.0854	0.3927	7.058e-08	5.293e-05
pos_2255	metab_2195	metab_2195	-	-	803.371	pos	-	-	7.21258	-	-	-	-	-	-	-	-	-	1.1034	1.0864	1.1293	0.004912	0.03135
pos_2260	metab_2200	metab_2200	-	-	707.335	pos	-	-	7.23325	-	-	-	-	-	-	-	-	-	1.5602	1.5314	1.2406	0.001773	0.01611
pos_2264	metab_2204	metab_2204	-	-	655.839	pos	-	-	7.25375	-	-	-	-	-	-	-	-	-	1.0179	1.0073	1.0943	0.01614	0.07051
pos_2265	metab_2205	metab_2205	-	-	685.319	pos	-	-	7.25375	-	-	-	-	-	-	-	-	-	1.4876	1.4542	1.2034	0.0006801	0.00863
pos_2276	metab_2216	metab_2216	-	-	641.294	pos	-	-	7.30458	-	-	-	-	-	-	-	-	-	1.4555	1.4196	1.2577	0.003317	0.02457
pos_2283	metab_2223	metab_2223	-	-	934.475	pos	-	-	7.32492	-	-	-	-	-	-	-	-	-	1.2143	1.2694	1.3619	0.04959	0.1513
pos_2289	metab_2228	metab_2228	-	-	393.262	pos	-	-	7.34542	-	-	-	-	-	-	-	-	-	2.3341	2.1835	0.5522	0.001547	0.01464
pos_2294	metab_2233	metab_2233	-	-	351.201	pos	-	-	7.36608	-	-	-	-	-	-	-	-	-	1.1174	1.1126	0.9106	0.006176	0.03673
pos_2301	metab_2240	metab_2240	-	-	277.216	pos	-	-	7.38658	-	-	-	-	-	-	-	-	-	2.2197	2.2093	0.781	1.845e-07	5.601e-05
pos_2302	metab_2241	metab_2241	-	-	408.311	pos	-	-	7.38658	-	-	-	-	-	-	-	-	-	2.31	2.2153	1.6617	0.00691	0.03908
pos_2307	metab_2246	metab_2246	-	-	371.328	pos	-	-	7.40708	-	-	-	-	-	-	-	-	-	1.6172	1.5811	0.6868	0.02054	0.083
pos_2308	metab_2247	metab_2247	-	-	342.337	pos	-	-	7.41757	-	-	-	-	-	-	-	-	-	1.888	1.7757	0.7823	0.0006536	0.008385
pos_2311	metab_2250	metab_2250	-	-	884.595	pos	-	-	7.42742	-	-	-	-	-	-	-	-	-	2.0269	1.977	0.5624	0.0003872	0.0061
pos_2320	metab_2259	metab_2259	-	-	796.543	pos	-	-	7.46823	-	-	-	-	-	-	-	-	-	1.1484	1.0896	0.9134	0.001953	0.01719
pos_2325	metab_2264	metab_2264	-	-	366.241	pos	-	-	7.4789	-	-	-	-	-	-	-	-	-	1.2149	1.1946	1.1603	0.006188	0.03673
pos_2347	metab_2285	metab_2285	-	-	824.411	pos	-	-	7.55462	-	-	-	-	-	-	-	-	-	1.0898	1.0785	1.0692	0.001426	0.01397
pos_2348	metab_2286	metab_2286	-	-	692.339	pos	-	-	7.55462	-	-	-	-	-	-	-	-	-	1.1405	1.117	1.0873	0.003422	0.02508
pos_2349	metab_2287	metab_2287	-	-	689.848	pos	-	-	7.55462	-	-	-	-	-	-	-	-	-	1.0104	0.997	1.1071	0.03776	0.1258
pos_2355	metab_2293	metab_2293	-	-	802.399	pos	-	-	7.57907	-	-	-	-	-	-	-	-	-	1.2355	1.2068	1.0788	0.0004142	0.006328
pos_2356	metab_2294	metab_2294	-	-	492.309	pos	-	-	7.58857	-	-	-	-	-	-	-	-	-	1.2048	1.1372	0.9388	0.0005021	0.007021
pos_2357	metab_2295	metab_2295	-	-	312.682	pos	-	-	7.58857	-	-	-	-	-	-	-	-	-	1.6944	1.6231	0.8056	0.001313	0.01329
pos_2362	metab_2300	metab_2300	-	-	777.901	pos	-	-	7.6079	-	-	-	-	-	-	-	-	-	1.2486	1.2251	1.0909	0.002251	0.01873
pos_2364	metab_2302	metab_2302	-	-	775.36	pos	-	-	7.6174	-	-	-	-	-	-	-	-	-	1.0701	1.0706	1.0956	0.02724	0.09984
pos_2365	Dihydrodeoxy-8-epiaustdiol	metab_2303	-	HMDB0031668	205.086	pos	M+H-H2O	C12H14O4	7.6174	58957-07-6	-	-	-	-	-	Organoheterocyclic compounds	Azaphilones	-	1.544	1.5271	0.8026	0.01193	0.05749
pos_2366	metab_2304	metab_2304	-	-	736.362	pos	-	-	7.62768	-	-	-	-	-	-	-	-	-	1.2975	1.2689	1.0821	0.0003693	0.005938
pos_2367	metab_2305	metab_2305	-	-	758.374	pos	-	-	7.62768	-	-	-	-	-	-	-	-	-	1.3572	1.3222	1.0874	0.0002732	0.005138
pos_2369	metab_2307	metab_2307	-	-	733.875	pos	-	-	7.64673	-	-	-	-	-	-	-	-	-	1.1426	1.1273	1.0797	0.003786	0.02652
pos_2371	metab_2309	metab_2309	-	-	476.279	pos	-	-	7.64673	-	-	-	-	-	-	-	-	-	1.2893	1.2483	0.8547	0.02821	0.102
pos_2373	metab_2311	metab_2311	-	-	506.325	pos	-	-	7.65605	-	-	-	-	-	-	-	-	-	2.334	2.2329	0.7708	7.042e-07	0.0001096
pos_2378	metab_2316	metab_2316	-	-	711.862	pos	-	-	7.67538	-	-	-	-	-	-	-	-	-	1.0932	1.0766	1.0721	0.002869	0.02205
pos_2381	metab_2319	metab_2319	-	-	843.941	pos	-	-	7.67538	-	-	-	-	-	-	-	-	-	1.8132	1.7532	1.3193	0.002769	0.02153
pos_2383	metab_2321	metab_2321	-	-	524.3	pos	-	-	7.68522	-	-	-	-	-	-	-	-	-	2.5891	2.4807	1.9099	0.001438	0.014
pos_2385	metab_2323	metab_2323	-	-	824.411	pos	-	-	7.69472	-	-	-	-	-	-	-	-	-	1.5495	1.4969	1.1892	0.008681	0.04619
pos_2389	metab_2327	metab_2327	-	-	689.848	pos	-	-	7.70488	-	-	-	-	-	-	-	-	-	1.0704	1.0554	1.0793	0.01043	0.05218
pos_2395	metab_2333	metab_2333	-	-	667.835	pos	-	-	7.72438	-	-	-	-	-	-	-	-	-	1.0904	1.0712	1.0798	0.003899	0.02704
pos_2398	metab_2336	metab_2336	-	-	645.822	pos	-	-	7.74388	-	-	-	-	-	-	-	-	-	1.4231	1.3998	1.1399	0.0006642	0.008459
pos_2401	metab_2339	metab_2339	-	-	961.626	pos	-	-	7.75338	-	-	-	-	-	-	-	-	-	1.6348	1.52	0.6758	0.03402	0.1159
pos_2403	Hecogenin	metab_2341	C08902	LMST01080014;HMDB0038824	431.317	pos	M+H	C27H42O4	7.76305	-	-	-	-	-	-	Phenylpropanoids and polyketides	Flavonoids	Flavonoid glycosides	2.3821	2.3013	1.3467	1.062e-05	0.0006737
pos_2405	metab_2343	metab_2343	-	-	879.385	pos	-	-	7.76305	-	-	-	-	-	-	-	-	-	1.316	1.3221	1.2013	0.01494	0.06777
pos_2408	metab_2345	metab_2345	-	-	623.808	pos	-	-	7.77238	-	-	-	-	-	-	-	-	-	1.7968	1.7677	1.2478	1.781e-05	0.000848
pos_2412	metab_2349	metab_2349	-	-	483.329	pos	-	-	7.79138	-	-	-	-	-	-	-	-	-	1.3101	1.2472	0.9157	0.00128	0.01302
pos_2414	metab_2351	metab_2351	-	-	504.308	pos	-	-	7.81005	-	-	-	-	-	-	-	-	-	1.824	1.711	0.7548	0.002121	0.01801
pos_2417	metab_2353	metab_2353	-	-	621.462	pos	-	-	7.83838	-	-	-	-	-	-	-	-	-	1.395	1.3874	0.8784	0.003663	0.0259
pos_2420	metab_2356	metab_2356	-	-	947.59	pos	-	-	7.84772	-	-	-	-	-	-	-	-	-	1.6162	1.5483	1.1475	0.0003543	0.005735
pos_2423	metab_2359	metab_2359	-	-	264.269	pos	-	-	7.85722	-	-	-	-	-	-	-	-	-	1.8004	1.7148	1.1763	0.0001231	0.003068
pos_2425	metab_2361	metab_2361	-	-	481.375	pos	-	-	7.85722	-	-	-	-	-	-	-	-	-	2.6311	2.5068	2.7462	0.0007985	0.009671
pos_2426	metab_2362	metab_2362	-	-	664.347	pos	-	-	7.86655	-	-	-	-	-	-	-	-	-	2.1017	2.0455	1.4115	0.007999	0.04339
pos_2428	metab_2364	metab_2364	-	-	971.709	pos	-	-	7.88538	-	-	-	-	-	-	-	-	-	1.7863	1.6843	1.1855	0.0005894	0.007837
pos_2441	metab_2377	metab_2377	-	-	899.592	pos	-	-	7.95137	-	-	-	-	-	-	-	-	-	2.367	2.2802	1.5127	0.002267	0.01875
pos_2463	metab_2397	metab_2397	-	-	583.446	pos	-	-	8.14868	-	-	-	-	-	-	-	-	-	1.0505	1.013	0.9006	0.0314	0.1099
pos_2465	metab_2399	metab_2399	-	-	523.3	pos	-	-	8.1582	-	-	-	-	-	-	-	-	-	1.6665	1.7022	1.5322	0.01505	0.06793
pos_2478	Ganoderic acid alpha	metab_2410	-	HMDB0033024	616.348	pos	M+ACN+H	C32H46O9	8.23352	220181-81-7	-	-	-	-	-	Lipids and lipid-like molecules	Prenol lipids	Triterpenoids	2.013	1.9493	1.3527	0.01809	0.07636
pos_2479	metab_2411	metab_2411	-	-	596.369	pos	-	-	8.23352	-	-	-	-	-	-	-	-	-	1.0675	1.1104	1.1129	0.03091	0.1091
pos_2481	metab_2413	metab_2413	-	-	623.481	pos	-	-	8.24285	-	-	-	-	-	-	-	-	-	2.2662	2.1993	0.5758	1.422e-05	0.0007661
pos_2484	metab_2416	metab_2416	-	-	762.981	pos	-	-	8.26168	-	-	-	-	-	-	-	-	-	1.1002	1.0743	1.0662	0.00185	0.01658
pos_2491	metab_2422	metab_2422	-	-	524.301	pos	-	-	8.33702	-	-	-	-	-	-	-	-	-	1.2576	1.2156	1.0979	0.001486	0.01423
pos_2508	metab_2438	metab_2438	-	-	893.404	pos	-	-	8.4595	-	-	-	-	-	-	-	-	-	1.0138	0.9936	1.0851	0.03326	0.1144
pos_2516	metab_2446	metab_2446	-	-	650.405	pos	-	-	8.52533	-	-	-	-	-	-	-	-	-	2.068	1.9469	0.7086	0.002204	0.01845
pos_2517	Cucurbitacin B	metab_2447	C08794	HMDB0034927;LMST01010104	600.352	pos	M+ACN+H	C32H46O8	8.53483	6199-67-3	-	-	-	-	-	Lipids and lipid-like molecules	Steroids and steroid derivatives	Cucurbitacins	1.7821	1.6455	1.3731	0.04769	0.1468
pos_2523	metab_2453	metab_2453	-	-	999.684	pos	-	-	8.563	-	-	-	-	-	-	-	-	-	1.5416	1.5742	0.7759	0.01451	0.06648
pos_2524	metab_2454	metab_2454	-	-	542.433	pos	-	-	8.5725	-	-	-	-	-	-	-	-	-	1.9003	1.8745	1.5906	0.02655	0.09857
pos_2525	metab_2455	metab_2455	-	-	658.409	pos	-	-	8.58183	-	-	-	-	-	-	-	-	-	1.2846	1.2939	1.1715	0.01689	0.07283
pos_2526	metab_2456	metab_2456	-	-	803.356	pos	-	-	8.59133	-	-	-	-	-	-	-	-	-	1.1121	1.085	1.0856	0.01031	0.05185
pos_2528	metab_2458	metab_2458	-	-	666.436	pos	-	-	8.60067	-	-	-	-	-	-	-	-	-	1.3577	1.2931	0.8675	0.02363	0.09181
pos_2533	metab_2463	metab_2463	-	-	508.745	pos	-	-	8.629	-	-	-	-	-	-	-	-	-	2.525	2.4448	0.6266	5.692e-06	0.0004647
pos_2535	metab_2465	metab_2465	-	-	723.468	pos	-	-	8.63832	-	-	-	-	-	-	-	-	-	1.2255	1.2298	0.866	0.02501	0.09503
pos_2566	metab_2493	metab_2493	-	-	534.394	pos	-	-	8.82715	-	-	-	-	-	-	-	-	-	1.1877	1.2229	0.889	0.01435	0.06595
pos_2585	metab_2511	metab_2511	-	-	572.372	pos	-	-	8.99763	-	-	-	-	-	-	-	-	-	1.1081	1.0868	0.9372	0.005595	0.03417
pos_2616	metab_2536	metab_2536	-	-	655.319	pos	-	-	9.17695	-	-	-	-	-	-	-	-	-	2.8922	2.8031	0.6042	4.726e-05	0.00162
pos_2622	metab_2541	metab_2541	-	-	560.371	pos	-	-	9.19578	-	-	-	-	-	-	-	-	-	1.8797	1.8613	0.8723	7.548e-05	0.002259
pos_2631	metab_2549	metab_2549	-	-	510.393	pos	-	-	9.21462	-	-	-	-	-	-	-	-	-	1.0897	1.0716	1.0363	0.0001234	0.003068
pos_2637	metab_2553	metab_2553	-	-	691.476	pos	-	-	9.24278	-	-	-	-	-	-	-	-	-	1.3494	1.2525	0.8785	0.0245	0.09404
pos_2659	metab_2572	metab_2572	-	-	562.425	pos	-	-	9.33695	-	-	-	-	-	-	-	-	-	1.3285	1.3557	0.8669	0.007575	0.04171
pos_2692	metab_2593	metab_2593	-	-	758.5	pos	-	-	9.47893	-	-	-	-	-	-	-	-	-	2.8748	2.6914	0.5776	0.003966	0.02736
pos_2709	metab_2605	metab_2605	-	-	770.536	pos	-	-	9.5746	-	-	-	-	-	-	-	-	-	2.5044	2.4259	0.6113	0.007222	0.04007
pos_2710	metab_2606	metab_2606	-	-	593.478	pos	-	-	9.58393	-	-	-	-	-	-	-	-	-	2.7795	2.6517	1.4676	0.0004279	0.00643
pos_2718	metab_2613	metab_2613	-	-	612.522	pos	-	-	9.64108	-	-	-	-	-	-	-	-	-	2.3357	2.2119	1.3608	0.001098	0.01191
pos_2719	metab_2614	metab_2614	-	-	559.473	pos	-	-	9.64108	-	-	-	-	-	-	-	-	-	2.0765	1.9968	1.2192	0.0007145	0.008907
pos_2721	metab_2616	metab_2616	-	-	588.419	pos	-	-	9.65992	-	-	-	-	-	-	-	-	-	1.6211	1.6182	0.8513	0.0008166	0.009806
pos_2729	metab_2622	metab_2622	-	-	633.465	pos	-	-	9.71725	-	-	-	-	-	-	-	-	-	1.3825	1.4169	0.8464	0.02084	0.08389
pos_2761	metab_2652	metab_2652	-	-	575.467	pos	-	-	9.95223	-	-	-	-	-	-	-	-	-	2.0891	2.0105	1.1757	2.777e-05	0.001146
pos_2764	metab_2655	metab_2655	-	-	577.483	pos	-	-	9.96173	-	-	-	-	-	-	-	-	-	2.3825	2.2694	1.2887	0.00106	0.01159
pos_2765	metab_2656	metab_2656	-	-	601.482	pos	-	-	9.96173	-	-	-	-	-	-	-	-	-	2.714	2.5839	1.4863	0.004055	0.02773
pos_2817	metab_2703	metab_2703	-	-	776.577	pos	-	-	10.3027	-	-	-	-	-	-	-	-	-	1.3937	1.3495	0.9098	0.001866	0.01664
pos_2847	metab_2730	metab_2730	-	-	687.484	pos	-	-	10.5814	-	-	-	-	-	-	-	-	-	1.0654	1.0185	1.0672	0.005051	0.0318
pos_2889	metab_2761	metab_2761	-	-	818.573	pos	-	-	11.1078	-	-	-	-	-	-	-	-	-	1.1601	1.1539	0.935	0.0004168	0.006328
pos_2893	metab_2764	metab_2764	-	-	924.574	pos	-	-	11.1548	-	-	-	-	-	-	-	-	-	1.8194	1.7195	1.1671	0.0001404	0.003354
pos_2894	metab_2765	metab_2765	-	-	746.574	pos	-	-	11.1827	-	-	-	-	-	-	-	-	-	1.0405	0.9989	1.0704	0.02723	0.09984
pos_2921	metab_2789	metab_2789	-	-	866.542	pos	-	-	11.6931	-	-	-	-	-	-	-	-	-	1.5362	1.4543	1.1728	0.003305	0.02452
pos_2923	SM(d18:0/22:1(13Z))	metab_2791	C00550	HMDB0012092	825.624	pos	M+K	C45H91N2O6P	11.7167	-	Lipids	Phospholipids	map00600;map01100;map04071	Metabolism;Metabolism;Environmental Information Processing	Lipid metabolism;Global and overview maps;Signal transduction	Lipids and lipid-like molecules	Sphingolipids	Phosphosphingolipids	1.6218	1.6221	0.8606	0.0007916	0.009642
pos_2928	metab_2796	metab_2796	-	-	838.635	pos	-	-	11.8821	-	-	-	-	-	-	-	-	-	1.9593	1.8879	1.1547	2.669e-05	0.001113
pos_2930	metab_2798	metab_2798	-	-	818.606	pos	-	-	11.9386	-	-	-	-	-	-	-	-	-	1.5373	1.445	1.1148	0.0006934	0.008728
pos_2936	metab_2804	metab_2804	-	-	746.61	pos	-	-	12.1313	-	-	-	-	-	-	-	-	-	1.5783	1.4709	1.1166	0.002243	0.01869
pos_2938	metab_2806	metab_2806	-	-	242.247	pos	-	-	12.1508	-	-	-	-	-	-	-	-	-	1.018	1.0567	0.8849	0.03361	0.1151
pos_2942	metab_2810	metab_2810	-	-	343.263	pos	-	-	12.265	-	-	-	-	-	-	-	-	-	1.0289	1.0514	0.9064	0.01279	0.06047
pos_2985	metab_2853	metab_2853	-	-	349.184	pos	-	-	13.1444	-	-	-	-	-	-	-	-	-	1.0967	1.0592	1.1235	0.01329	0.06226
pos_3011	metab_2879	metab_2879	-	-	377.248	pos	-	-	13.6183	-	-	-	-	-	-	-	-	-	1.0044	1.0174	0.9247	0.001462	0.01403
pos_3047	PI(18:0/0:0)	metab_2915	-	HMDB0240261;LMGP06050004	601.339	pos	M+H	C27H53O12P	14.1323	-	-	-	-	-	-	Lipids and lipid-like molecules	Glycerophospholipids	Glycerophosphoinositols	1.6844	1.6035	0.8534	4.013e-06	0.0003873
pos_3081	metab_2949	metab_2949	-	-	458.974	pos	-	-	14.2104	-	-	-	-	-	-	-	-	-	1.2368	1.2504	1.1364	0.00121	0.01263
pos_3098	metab_2966	metab_2966	-	-	335.622	pos	-	-	14.3644	-	-	-	-	-	-	-	-	-	1.0327	1.0333	1.0731	0.0002083	0.004361
pos_3099	metab_2967	metab_2967	-	-	391.204	pos	-	-	14.3842	-	-	-	-	-	-	-	-	-	1.2685	1.2201	1.0856	1.625e-07	5.601e-05
pos_3123	metab_2991	metab_2991	-	-	436.344	pos	-	-	15.6231	-	-	-	-	-	-	-	-	-	1.2303	1.2034	0.9377	8.901e-08	5.293e-05
pos_3137	metab_3005	metab_3005	-	-	171.101	pos	-	-	15.6125	-	-	-	-	-	-	-	-	-	1.1317	1.1091	0.9376	1.616e-06	0.000229
pos_3190	metab_3058	metab_3058	-	-	463.007	pos	-	-	14.2201	-	-	-	-	-	-	-	-	-	1.3427	1.3161	1.1453	0.0003509	0.005735
pos_3208	metab_3076	metab_3076	-	-	520.343	pos	-	-	14.1913	-	-	-	-	-	-	-	-	-	1.9228	1.8617	0.8017	0.000421	0.006368
pos_3216	metab_3084	metab_3084	-	-	496.343	pos	-	-	14.1818	-	-	-	-	-	-	-	-	-	1.1837	1.1309	0.9273	0.006205	0.03673
pos_3258	metab_3126	metab_3126	-	-	639.286	pos	-	-	14.1524	-	-	-	-	-	-	-	-	-	1.206	1.1679	0.9229	0.0001798	0.003961
pos_3270	Glucoconvallasaponin B	metab_3138	-	HMDB0034327	741.409	pos	M+H-H2O	C38H62O15	14.1423	16939-88-1	-	-	-	-	-	Lipids and lipid-like molecules	Steroids and steroid derivatives	Steroidal glycosides	1.1085	1.0733	0.8998	0.004089	0.02773
pos_3302	metab_3170	metab_3170	-	-	164.921	pos	-	-	13.9981	-	-	-	-	-	-	-	-	-	1.2319	1.2095	0.9071	0.0002548	0.004947
pos_3343	metab_3211	metab_3211	-	-	343.262	pos	-	-	13.32	-	-	-	-	-	-	-	-	-	1.1748	1.19	0.8594	0.007249	0.04012
pos_3362	metab_3230	metab_3230	-	-	421.274	pos	-	-	13.034	-	-	-	-	-	-	-	-	-	1.1976	1.1744	0.8765	0.003082	0.02334
pos_3383	metab_3250	metab_3250	-	-	343.262	pos	-	-	12.6046	-	-	-	-	-	-	-	-	-	1.2722	1.2871	0.8462	0.002258	0.01875
pos_3413	metab_3279	metab_3279	-	-	623.32	pos	-	-	11.8916	-	-	-	-	-	-	-	-	-	1.2897	1.2201	0.9382	0.001102	0.01192
pos_3419	metab_3284	metab_3284	-	-	816.595	pos	-	-	11.7448	-	-	-	-	-	-	-	-	-	1.8218	1.7348	1.2414	0.0001944	0.004195
pos_3420	metab_3285	metab_3285	-	-	822.639	pos	-	-	11.7167	-	-	-	-	-	-	-	-	-	1.7854	1.6909	1.155	0.0003403	0.005629
pos_3424	metab_3288	metab_3288	-	-	876.575	pos	-	-	11.6561	-	-	-	-	-	-	-	-	-	1.1155	1.0487	1.0603	0.004598	0.02998
pos_3425	metab_3289	metab_3289	-	-	786.604	pos	-	-	11.6005	-	-	-	-	-	-	-	-	-	1.0434	0.9843	1.0321	0.003576	0.02559
pos_3430	metab_3294	metab_3294	-	-	850.559	pos	-	-	11.503	-	-	-	-	-	-	-	-	-	2.3742	2.2709	1.2824	7.215e-06	0.0005198
pos_3431	metab_3295	metab_3295	-	-	760.588	pos	-	-	11.4936	-	-	-	-	-	-	-	-	-	2.008	1.9324	1.0977	8.081e-08	5.293e-05
pos_3432	metab_3296	metab_3296	-	-	734.574	pos	-	-	11.4886	-	-	-	-	-	-	-	-	-	1.0896	1.0278	1.0579	0.01677	0.07252
pos_3461	metab_3324	metab_3324	-	-	822.606	pos	-	-	11.0983	-	-	-	-	-	-	-	-	-	1.4243	1.365	0.9152	0.0004101	0.006328
pos_3463	metab_3325	metab_3325	-	-	729.594	pos	-	-	11.0702	-	-	-	-	-	-	-	-	-	1.9978	1.8922	1.1718	8.972e-05	0.002543
pos_3472	metab_3330	metab_3330	-	-	756.168	pos	-	-	10.9575	-	-	-	-	-	-	-	-	-	1.1914	1.1206	1.0611	0.0003234	0.005478
pos_3506	metab_3356	metab_3356	-	-	643.458	pos	-	-	10.6567	-	-	-	-	-	-	-	-	-	1.2088	1.1777	1.0968	0.004621	0.03008
pos_3551	metab_3388	metab_3388	-	-	566.456	pos	-	-	10.3685	-	-	-	-	-	-	-	-	-	1.7938	1.7099	1.1408	2.087e-05	0.0009242
pos_3576	metab_3411	metab_3411	-	-	880.582	pos	-	-	10.1676	-	-	-	-	-	-	-	-	-	1.2487	1.2327	1.0971	0.008013	0.04339
pos_3600	metab_3433	metab_3433	-	-	573.452	pos	-	-	10.0791	-	-	-	-	-	-	-	-	-	2.9314	2.8095	1.6537	0.0002128	0.004415
pos_3620	metab_3451	metab_3451	-	-	629.477	pos	-	-	9.96173	-	-	-	-	-	-	-	-	-	2.1355	2.0133	1.515	0.009784	0.05025
pos_3622	metab_3453	metab_3453	-	-	597.451	pos	-	-	9.96173	-	-	-	-	-	-	-	-	-	2.4966	2.3897	1.4058	0.001367	0.01363
pos_3654	metab_3482	metab_3482	-	-	496.374	pos	-	-	9.79342	-	-	-	-	-	-	-	-	-	1.9034	1.8205	1.2149	0.001673	0.0154
pos_3656	metab_3484	metab_3484	-	-	544.438	pos	-	-	9.78408	-	-	-	-	-	-	-	-	-	1.3966	1.4406	0.9042	0.00625	0.03685
pos_3663	metab_3490	metab_3490	-	-	564.441	pos	-	-	9.73642	-	-	-	-	-	-	-	-	-	1.1038	1.0357	1.0553	0.003525	0.02547
pos_3666	metab_3493	metab_3493	-	-	494.362	pos	-	-	9.72692	-	-	-	-	-	-	-	-	-	2.491	2.3881	1.5053	0.003047	0.02317
pos_3684	metab_3508	metab_3508	-	-	536.409	pos	-	-	9.64108	-	-	-	-	-	-	-	-	-	2.1237	2.0376	1.2101	3.787e-07	8.585e-05
pos_3700	metab_3520	metab_3520	-	-	522.716	pos	-	-	9.54593	-	-	-	-	-	-	-	-	-	1.3175	1.2555	0.8887	0.03146	0.1099
pos_3703	metab_3522	metab_3522	-	-	604.437	pos	-	-	9.53643	-	-	-	-	-	-	-	-	-	1.5744	1.5409	0.8821	0.0003386	0.005623
pos_3744	metab_3552	metab_3552	-	-	554.411	pos	-	-	9.44077	-	-	-	-	-	-	-	-	-	1.0048	0.9657	0.946	0.00395	0.02734
pos_3753	metab_3559	metab_3559	-	-	734.499	pos	-	-	9.3841	-	-	-	-	-	-	-	-	-	2.5803	2.5251	0.4964	0.00153	0.01454
pos_3775	metab_3577	metab_3577	-	-	752.488	pos	-	-	9.28995	-	-	-	-	-	-	-	-	-	1.9779	1.9876	1.6008	0.009534	0.04949
pos_3795	metab_3595	metab_3595	-	-	538.389	pos	-	-	9.20512	-	-	-	-	-	-	-	-	-	1.429	1.3861	0.9496	1.766e-07	5.601e-05
pos_3806	metab_3603	metab_3603	-	-	653.285	pos	-	-	9.18628	-	-	-	-	-	-	-	-	-	1.436	1.397	1.2145	0.04489	0.1406
pos_3807	LysoPE(0:0/20:0)	metab_3604	-	HMDB0011481;LMGP02050045	532.34	pos	M+Na	C25H52NO7P	9.18628	-	-	-	-	-	-	Lipids and lipid-like molecules	Glycerophospholipids	Glycerophosphoethanolamines	1.6532	1.6302	0.8517	0.001279	0.01302
pos_3811	metab_3607	metab_3607	-	-	710.44	pos	-	-	9.17695	-	-	-	-	-	-	-	-	-	1.2377	1.2693	0.9023	0.02334	0.09093
pos_3815	metab_3610	metab_3610	-	-	508.378	pos	-	-	9.15795	-	-	-	-	-	-	-	-	-	1.1696	1.132	1.0435	9.191e-06	0.0006011
pos_3816	metab_3611	metab_3611	-	-	628.384	pos	-	-	9.14845	-	-	-	-	-	-	-	-	-	2.2051	2.1053	1.4049	0.002637	0.02087
pos_3831	metab_3622	metab_3622	-	-	678.438	pos	-	-	9.08247	-	-	-	-	-	-	-	-	-	2.0772	2.0001	0.7353	0.003377	0.02481
pos_3833	metab_3624	metab_3624	-	-	494.773	pos	-	-	9.07297	-	-	-	-	-	-	-	-	-	1.0517	1.0059	0.9173	0.01605	0.07037
pos_3848	metab_3635	metab_3635	-	-	550.389	pos	-	-	8.99763	-	-	-	-	-	-	-	-	-	1.0454	1.0045	0.9671	0.0006994	0.008771
pos_3850	metab_3637	metab_3637	-	-	256.264	pos	-	-	8.9788	-	-	-	-	-	-	-	-	-	1.4032	1.5515	1.2079	0.03142	0.1099
pos_3851	metab_3638	metab_3638	-	-	546.355	pos	-	-	8.9788	-	-	-	-	-	-	-	-	-	1.0059	0.9882	0.9721	0.0002512	0.004947
pos_3872	metab_3657	metab_3657	-	-	494.362	pos	-	-	8.86548	-	-	-	-	-	-	-	-	-	2.0769	2.1628	0.6155	0.006061	0.03614
pos_3880	metab_3663	metab_3663	-	-	842.593	pos	-	-	8.82715	-	-	-	-	-	-	-	-	-	1.5818	1.4894	0.8298	0.02301	0.09007
pos_3896	metab_3678	metab_3678	-	-	585.331	pos	-	-	8.75148	-	-	-	-	-	-	-	-	-	1.0543	1.0478	1.1009	0.01843	0.07712
pos_3922	metab_3702	metab_3702	-	-	510.453	pos	-	-	8.65715	-	-	-	-	-	-	-	-	-	1.8988	1.776	1.4456	0.01872	0.07779
pos_3923	metab_3703	metab_3703	-	-	542.323	pos	-	-	8.65715	-	-	-	-	-	-	-	-	-	1.3154	1.2888	0.9357	0.0001563	0.003553
pos_3938	metab_3716	metab_3716	-	-	847.383	pos	-	-	8.59133	-	-	-	-	-	-	-	-	-	1.1973	1.1472	1.0789	0.001989	0.01727
pos_3942	metab_3720	metab_3720	-	-	761.326	pos	-	-	8.5725	-	-	-	-	-	-	-	-	-	1.0271	1.012	1.0918	0.02879	0.1034
pos_3946	metab_3724	metab_3724	-	-	380.257	pos	-	-	8.55367	-	-	-	-	-	-	-	-	-	1.8213	1.7312	1.1555	0.0001111	0.002933
pos_3947	Phytolaccinic acid	metab_3725	-	HMDB0034640	549.376	pos	M+CH3OH+H	C31H48O6	8.55367	54928-05-1	-	-	-	-	-	Lipids and lipid-like molecules	Prenol lipids	Triterpenoids	2.0072	1.9183	0.8721	2.846e-05	0.001157
pos_3951	metab_3729	metab_3729	-	-	891.409	pos	-	-	8.53483	-	-	-	-	-	-	-	-	-	1.9206	1.8793	1.2896	0.0003083	0.00544
pos_3952	metab_3730	metab_3730	-	-	814.562	pos	-	-	8.53483	-	-	-	-	-	-	-	-	-	1.3909	1.3449	0.859	0.0393	0.129
pos_3953	metab_3731	metab_3731	-	-	805.352	pos	-	-	8.52533	-	-	-	-	-	-	-	-	-	1.0017	0.9934	1.0796	0.02436	0.09371
pos_3955	metab_3733	metab_3733	-	-	483.329	pos	-	-	8.5065	-	-	-	-	-	-	-	-	-	2.0668	1.9988	0.7898	2.173e-05	0.0009426
pos_3959	metab_3737	metab_3737	-	-	416.199	pos	-	-	8.47833	-	-	-	-	-	-	-	-	-	2.1803	2.0272	0.7107	0.00487	0.03113
pos_3967	metab_3745	metab_3745	-	-	541.327	pos	-	-	8.42183	-	-	-	-	-	-	-	-	-	1.0035	1.0144	1.1141	0.02773	0.1009
pos_3979	metab_3754	metab_3754	-	-	583.223	pos	-	-	8.35585	-	-	-	-	-	-	-	-	-	1.2075	1.17	1.0763	0.002122	0.01801
pos_3981	metab_3756	metab_3756	-	-	765.99	pos	-	-	8.34652	-	-	-	-	-	-	-	-	-	1.2124	1.1367	1.105	0.01726	0.07409
pos_3985	metab_3760	metab_3760	-	-	989.661	pos	-	-	8.33702	-	-	-	-	-	-	-	-	-	3.302	3.2364	0.5203	2.56e-06	0.000299
pos_3990	metab_3765	metab_3765	-	-	770.968	pos	-	-	8.31818	-	-	-	-	-	-	-	-	-	1.15	1.1247	1.0733	0.000654	0.008385
pos_3996	metab_3771	metab_3771	-	-	649.293	pos	-	-	8.26168	-	-	-	-	-	-	-	-	-	1.2251	1.1923	1.0902	0.0005708	0.007654
pos_4003	metab_3777	metab_3777	-	-	468.345	pos	-	-	8.23352	-	-	-	-	-	-	-	-	-	1.4156	1.4025	0.861	0.001595	0.015
pos_4008	metab_3782	metab_3782	-	-	504.344	pos	-	-	8.21468	-	-	-	-	-	-	-	-	-	1.6852	1.6951	0.8114	0.0003985	0.006251
pos_4013	1-(8Z,11Z,14Z-eicosatrienoyl)-sn-glycero-3-phosphocholine	metab_3787	-	-	546.356	pos	M+H	C28H52NO7P	8.19585	-	-	-	-	-	-	-	-	-	1.69	1.6342	0.9135	0.0004152	0.006328
pos_4022	metab_3795	metab_3795	-	-	989.66	pos	-	-	8.1582	-	-	-	-	-	-	-	-	-	2.366	2.2174	0.6667	0.0009577	0.01097
pos_4026	metab_3799	metab_3799	-	-	637.494	pos	-	-	8.14868	-	-	-	-	-	-	-	-	-	1.602	1.6179	0.8187	0.002688	0.02116
pos_4036	metab_3808	metab_3808	-	-	382.441	pos	-	-	8.08287	-	-	-	-	-	-	-	-	-	2.096	2.0901	0.7443	0.0004296	0.00643
pos_4042	metab_3813	metab_3813	-	-	383.276	pos	-	-	8.06403	-	-	-	-	-	-	-	-	-	2.2648	2.1598	1.251	8.715e-06	0.000588
pos_4043	metab_3814	metab_3814	-	-	901.605	pos	-	-	8.05453	-	-	-	-	-	-	-	-	-	1.4999	1.3973	1.1916	0.01505	0.06793
pos_4054	metab_3825	metab_3825	-	-	523.268	pos	-	-	7.9887	-	-	-	-	-	-	-	-	-	1.1389	1.1574	1.1497	0.03785	0.126
pos_4057	metab_3828	metab_3828	-	-	802.996	pos	-	-	7.97003	-	-	-	-	-	-	-	-	-	1.4228	1.4113	0.8166	0.01047	0.05223
pos_4064	metab_3835	metab_3835	-	-	454.39	pos	-	-	7.92303	-	-	-	-	-	-	-	-	-	2.2476	2.1436	1.273	0.0001154	0.002991
pos_4065	metab_3836	metab_3836	-	-	526.296	pos	-	-	7.9137	-	-	-	-	-	-	-	-	-	1.1374	1.1314	1.0641	0.004072	0.02773
pos_4069	metab_3840	metab_3840	-	-	542.62	pos	-	-	7.9042	-	-	-	-	-	-	-	-	-	1.2309	1.2155	0.9425	4.374e-06	0.0003873
pos_4076	metab_3847	metab_3847	-	-	370.371	pos	-	-	7.88538	-	-	-	-	-	-	-	-	-	2.6681	2.5573	0.5942	0.0001489	0.003459
pos_4077	metab_3848	metab_3848	-	-	923.591	pos	-	-	7.88538	-	-	-	-	-	-	-	-	-	1.4401	1.3709	1.0908	6.476e-05	0.001981
pos_4081	metab_3852	metab_3852	-	-	429.378	pos	-	-	7.86655	-	-	-	-	-	-	-	-	-	2.4115	2.3139	1.2459	1.5e-07	5.601e-05
pos_4083	metab_3854	metab_3854	-	-	731.332	pos	-	-	7.85722	-	-	-	-	-	-	-	-	-	1.1687	1.1724	1.113	0.01236	0.05911
pos_4087	metab_3858	metab_3858	-	-	899.591	pos	-	-	7.84772	-	-	-	-	-	-	-	-	-	1.04	0.9825	1.0754	0.0145	0.06648
pos_4089	metab_3860	metab_3860	-	-	518.696	pos	-	-	7.83838	-	-	-	-	-	-	-	-	-	1.3046	1.2714	0.888	0.00259	0.02073
pos_4092	metab_3863	metab_3863	-	-	669.461	pos	-	-	7.82888	-	-	-	-	-	-	-	-	-	1.3193	1.2955	0.8913	0.003883	0.02702
pos_4101	metab_3872	metab_3872	-	-	368.291	pos	-	-	7.78205	-	-	-	-	-	-	-	-	-	2.6274	2.5761	0.4794	0.0009648	0.01098
pos_4111	metab_3880	metab_3880	-	-	367.225	pos	-	-	7.75338	-	-	-	-	-	-	-	-	-	1.1769	1.1648	1.1511	0.02463	0.09423
pos_4112	metab_3881	metab_3881	-	-	626.308	pos	-	-	7.75338	-	-	-	-	-	-	-	-	-	1.6526	1.6103	1.1847	0.0004058	0.006328
pos_4114	metab_3883	metab_3883	-	-	397.311	pos	-	-	7.74388	-	-	-	-	-	-	-	-	-	1.3506	1.2908	0.8496	0.04179	0.1346
pos_4123	metab_3892	metab_3892	-	-	799.915	pos	-	-	7.71438	-	-	-	-	-	-	-	-	-	1.4208	1.3986	1.1801	0.01036	0.05191
pos_4124	metab_3893	metab_3893	-	-	802.398	pos	-	-	7.71438	-	-	-	-	-	-	-	-	-	1.5587	1.504	1.1609	0.00169	0.01551
pos_4127	(22S)-1alpha,22,25-trihydroxy-26,27-dimethyl-23,23,24,24-tetradehydrovitamin D3	metab_3896	-	LMST03020398	457.331	pos	M+H	C29H44O4	7.70488	-	-	-	-	-	-	-	-	-	2.008	1.9362	0.4243	0.01847	0.07722
pos_4130	metab_3899	metab_3899	-	-	670.325	pos	-	-	7.70488	-	-	-	-	-	-	-	-	-	1.2685	1.2315	1.0838	0.0004938	0.006928
pos_4133	metab_3902	metab_3902	-	-	821.929	pos	-	-	7.69472	-	-	-	-	-	-	-	-	-	1.5104	1.4641	1.2036	0.01042	0.05218
pos_4134	metab_3903	metab_3903	-	-	643.281	pos	-	-	7.69472	-	-	-	-	-	-	-	-	-	1.0677	1.0618	1.119	0.0245	0.09404
pos_4136	metab_3905	metab_3905	-	-	722.329	pos	-	-	7.68522	-	-	-	-	-	-	-	-	-	1.7254	1.6587	1.264	0.0006939	0.008728
pos_4137	metab_3906	metab_3906	-	-	530.325	pos	-	-	7.68522	-	-	-	-	-	-	-	-	-	2.6733	2.5508	0.7002	2.135e-08	4.538e-05
pos_4138	metab_3907	metab_3907	-	-	692.338	pos	-	-	7.68522	-	-	-	-	-	-	-	-	-	1.1607	1.135	1.0729	0.001674	0.0154
pos_4143	metab_3911	metab_3911	-	-	687.307	pos	-	-	7.66588	-	-	-	-	-	-	-	-	-	1.0747	1.0784	1.1174	0.03418	0.1161
pos_4146	metab_3914	metab_3914	-	-	714.349	pos	-	-	7.65605	-	-	-	-	-	-	-	-	-	1.2357	1.2104	1.0734	0.0002168	0.004468
pos_4150	metab_3918	metab_3918	-	-	410.327	pos	-	-	7.64673	-	-	-	-	-	-	-	-	-	1.9539	1.8716	1.4452	0.02468	0.09423
pos_4152	metab_3920	metab_3920	-	-	414.358	pos	-	-	7.63707	-	-	-	-	-	-	-	-	-	1.1675	1.0828	1.1148	0.02247	0.08873
pos_4153	metab_3921	metab_3921	-	-	731.332	pos	-	-	7.63707	-	-	-	-	-	-	-	-	-	1.0392	1.0447	1.1061	0.04289	0.1367
pos_4157	metab_3924	metab_3924	-	-	985.627	pos	-	-	7.6174	-	-	-	-	-	-	-	-	-	3.3619	3.2207	0.3278	1.197e-05	0.0007224
pos_4165	metab_3932	metab_3932	-	-	780.386	pos	-	-	7.6079	-	-	-	-	-	-	-	-	-	1.3365	1.2977	1.0896	0.0007307	0.009029
pos_4171	metab_3938	metab_3938	-	-	648.318	pos	-	-	7.58857	-	-	-	-	-	-	-	-	-	1.5261	1.4965	1.1674	0.001007	0.01124
pos_4179	metab_3946	metab_3946	-	-	667.834	pos	-	-	7.56923	-	-	-	-	-	-	-	-	-	1.4875	1.4501	1.2282	0.01346	0.06279
pos_4180	metab_3947	metab_3947	-	-	670.328	pos	-	-	7.55982	-	-	-	-	-	-	-	-	-	1.596	1.5553	1.2003	0.00323	0.0241
pos_4187	metab_3954	metab_3954	-	-	444.369	pos	-	-	7.54923	-	-	-	-	-	-	-	-	-	1.792	1.7409	1.1694	5.366e-07	0.0001037
pos_4190	metab_3957	metab_3957	-	-	846.423	pos	-	-	7.5399	-	-	-	-	-	-	-	-	-	1.0558	1.0391	1.0692	0.003605	0.02563
pos_4219	metab_3985	metab_3985	-	-	572.298	pos	-	-	7.44773	-	-	-	-	-	-	-	-	-	1.4841	1.4347	0.8596	0.01513	0.06796
pos_4222	metab_3988	metab_3988	-	-	480.309	pos	-	-	7.4379	-	-	-	-	-	-	-	-	-	1.891	1.7898	0.8084	0.001155	0.0123
pos_4233	metab_3999	metab_3999	-	-	451.341	pos	-	-	7.38658	-	-	-	-	-	-	-	-	-	1.8154	1.7786	1.4231	0.01192	0.05749
pos_4240	metab_4006	metab_4006	-	-	293.211	pos	-	-	7.36608	-	-	-	-	-	-	-	-	-	2.0742	2.0081	0.7082	0.001416	0.0139
pos_4245	metab_4011	metab_4011	-	-	890.948	pos	-	-	7.35625	-	-	-	-	-	-	-	-	-	1.1034	1.0912	1.1907	0.03265	0.1126
pos_4248	metab_4014	metab_4014	-	-	912.463	pos	-	-	7.34542	-	-	-	-	-	-	-	-	-	1.0581	1.0706	1.1207	0.02199	0.08731
pos_4249	20-dihydroxyleukotriene B4	metab_4015	-	LMFA03020061;HMDB0012635	333.204	pos	M+H-2H2O	C20H32O6	7.34542	-	-	-	-	-	-	Lipids and lipid-like molecules	Fatty Acyls	Eicosanoids	1.2504	1.2036	0.8868	0.002845	0.02202
pos_4252	metab_4018	metab_4018	-	-	505.28	pos	-	-	7.33558	-	-	-	-	-	-	-	-	-	1.269	1.2349	0.9056	0.0004281	0.00643
pos_4264	Sphinganine	metab_4030	C00836	LMSP01020001;HMDB0000269	302.306	pos	M+H	C18H39NO2	7.30458	764-22-7	-	-	map00600;map01100;map04071	Metabolism;Metabolism;Environmental Information Processing	Lipid metabolism;Global and overview maps;Signal transduction	Organic nitrogen compounds	Organonitrogen compounds	Amines	1.7968	1.6915	1.2383	0.002641	0.02087
pos_4266	metab_4032	metab_4032	-	-	905.447	pos	-	-	7.29475	-	-	-	-	-	-	-	-	-	1.6122	1.6223	1.5419	0.01957	0.08022
pos_4270	metab_4036	metab_4036	-	-	663.312	pos	-	-	7.28408	-	-	-	-	-	-	-	-	-	1.2508	1.2288	1.1691	0.008273	0.04444
pos_4276	metab_4042	metab_4042	-	-	328.195	pos	-	-	7.26358	-	-	-	-	-	-	-	-	-	2.0477	1.9881	0.7062	0.005287	0.03272
pos_4277	metab_4043	metab_4043	-	-	678.842	pos	-	-	7.25375	-	-	-	-	-	-	-	-	-	1.757	1.7354	1.3776	0.001913	0.01691
pos_4279	metab_4045	metab_4045	-	-	981.464	pos	-	-	7.25375	-	-	-	-	-	-	-	-	-	1.2715	1.2438	1.1241	0.001061	0.01159
pos_4280	5-cis Iloprost	metab_4046	-	-	343.228	pos	M+H-H2O	C22H32O4	7.25375	-	-	-	-	-	-	-	-	-	1.0546	1.0248	0.9367	0.01811	0.07636
pos_4281	metab_4047	metab_4047	-	-	350.18	pos	-	-	7.24308	-	-	-	-	-	-	-	-	-	2.1281	2.0894	0.5262	0.003024	0.02307
pos_4286	metab_4052	metab_4052	-	-	949.472	pos	-	-	7.22258	-	-	-	-	-	-	-	-	-	1.7992	1.7844	1.5347	0.007025	0.03932
pos_4287	metab_4053	metab_4053	-	-	475.348	pos	-	-	7.22258	-	-	-	-	-	-	-	-	-	2.8504	2.7413	2.6678	0.0003702	0.005938
pos_4295	metab_4061	metab_4061	-	-	729.346	pos	-	-	7.20175	-	-	-	-	-	-	-	-	-	1.561	1.5305	1.2439	0.001828	0.01647
pos_4299	metab_4065	metab_4065	-	-	751.363	pos	-	-	7.19192	-	-	-	-	-	-	-	-	-	1.433	1.419	1.2323	0.008008	0.04339
pos_4302	metab_4068	metab_4068	-	-	419.233	pos	-	-	7.18125	-	-	-	-	-	-	-	-	-	3.2402	3.1177	5.8494	3.026e-05	0.001188
pos_4303	metab_4069	metab_4069	-	-	847.394	pos	-	-	7.18125	-	-	-	-	-	-	-	-	-	1.2667	1.2482	1.1397	0.001439	0.014
pos_4309	metab_4075	metab_4075	-	-	773.373	pos	-	-	7.16093	-	-	-	-	-	-	-	-	-	1.0889	1.1381	1.1815	0.04738	0.1467
pos_4314	metab_4080	metab_4080	-	-	663.315	pos	-	-	7.1511	-	-	-	-	-	-	-	-	-	1.114	1.1383	1.193	0.0443	0.1395
pos_4325	metab_4091	metab_4091	-	-	396.221	pos	-	-	7.12077	-	-	-	-	-	-	-	-	-	1.8569	1.7647	0.7569	0.0006855	0.008673
pos_4329	metab_4095	metab_4095	-	-	809.413	pos	-	-	7.11127	-	-	-	-	-	-	-	-	-	1.1188	1.1577	1.1156	0.02784	0.1011
pos_4331	metab_4097	metab_4097	-	-	256.264	pos	-	-	7.1011	-	-	-	-	-	-	-	-	-	2.9108	2.8112	0.3332	1.431e-05	0.0007661
pos_4333	Aldosterone	metab_4099	C01780	HMDB0000037;LMST02030026	424.212	pos	M+ACN+Na	C21H28O5	7.1011	52-39-1	Steroids;Hormones and transmitters	21-Carbon atoms;Steroid hormones	map01100;map00140;map04925;map04960	Metabolism;Metabolism;Organismal Systems;Organismal Systems	Global and overview maps;Lipid metabolism;Endocrine system;Excretory system	Lipids and lipid-like molecules	Steroids and steroid derivatives	Hydroxysteroids	3.173	3.0552	2.0293	1.713e-05	0.0008323
pos_4335	(±)12,13-DiHOME	metab_4101	-	-	315.253	pos	M+H	C18H34O4	7.0916	-	-	-	-	-	-	-	-	-	3.7612	3.6573	0.2233	1.103e-07	5.293e-05
pos_4337	metab_4103	metab_4103	-	-	729.345	pos	-	-	7.08143	-	-	-	-	-	-	-	-	-	1.3475	1.3865	1.2302	0.03377	0.1155
pos_4340	metab_4106	metab_4106	-	-	337.237	pos	-	-	7.08143	-	-	-	-	-	-	-	-	-	1.5407	1.4805	0.8985	5.55e-06	0.0004626
pos_4343	metab_4109	metab_4109	-	-	540.366	pos	-	-	7.06177	-	-	-	-	-	-	-	-	-	1.288	1.2495	0.912	0.0003186	0.00544
pos_4357	Beta-kamlolenic acid	metab_4123	-	LMFA02000157	295.227	pos	M+H	C18H30O3	7.0126	-	-	-	-	-	-	-	-	-	1.1956	1.2733	0.908	0.009974	0.05084
pos_4360	metab_4125	metab_4125	-	-	486.322	pos	-	-	7.00243	-	-	-	-	-	-	-	-	-	3.4718	3.3398	25.8929	1.445e-05	0.0007661
pos_4362	Sphingofungin A	metab_4127	-	LMSP01080061	432.31	pos	M+H	C21H41N3O6	7.00243	-	-	-	-	-	-	-	-	-	4.0408	3.8992	6.5078	1.257e-05	0.0007271
pos_4364	metab_4128	metab_4128	-	-	351.201	pos	-	-	6.99277	-	-	-	-	-	-	-	-	-	1.1218	1.1748	0.8811	0.03156	0.11
pos_4375	metab_4138	metab_4138	-	-	572.312	pos	-	-	6.9631	-	-	-	-	-	-	-	-	-	2.5236	2.3662	0.6429	0.001722	0.01571
pos_4394	metab_4156	metab_4156	-	-	834.611	pos	-	-	6.84695	-	-	-	-	-	-	-	-	-	2.5609	2.483	1.5193	0.0195	0.08002
pos_4399	metab_4160	metab_4160	-	-	426.322	pos	-	-	6.83728	-	-	-	-	-	-	-	-	-	1.3629	1.3195	1.0968	0.02451	0.09404
pos_4400	metab_4161	metab_4161	-	-	355.264	pos	-	-	6.83728	-	-	-	-	-	-	-	-	-	1.6152	1.5829	1.132	0.0147	0.06711
pos_4413	metab_4173	metab_4173	-	-	299.645	pos	-	-	6.80745	-	-	-	-	-	-	-	-	-	2.7851	2.7306	0.4693	3.921e-05	0.001401
pos_4414	metab_4174	metab_4174	-	-	574.313	pos	-	-	6.80745	-	-	-	-	-	-	-	-	-	1.3322	1.2476	0.8668	0.01867	0.07765
pos_4415	metab_4175	metab_4175	-	-	432.308	pos	-	-	6.79778	-	-	-	-	-	-	-	-	-	2.6588	2.5806	1.9536	0.004111	0.02783
pos_4419	CAY10599	metab_4179	-	-	592.308	pos	M+H	C38H41NO5	6.78778	-	-	-	-	-	-	-	-	-	2.9037	2.8039	0.6535	2.743e-06	0.000299
pos_4421	Lepadin D	metab_4181	-	LMSP01080052	298.274	pos	M+H	C18H35NO2	6.77828	-	-	-	-	-	-	-	-	-	2.3463	2.2589	2.0435	0.0002222	0.004529
pos_4422	SOLIDAGENONE	metab_4182	-	-	317.211	pos	M+H	C20H28O3	6.76828	-	-	-	-	-	-	-	-	-	1.1967	1.2191	0.8926	0.006483	0.03748
pos_4437	metab_4197	metab_4197	-	-	950.54	pos	-	-	6.64863	-	-	-	-	-	-	-	-	-	1.1923	1.168	0.8829	0.02405	0.09269
pos_4442	metab_4202	metab_4202	-	-	601.234	pos	-	-	6.61947	-	-	-	-	-	-	-	-	-	1.3547	1.379	1.2016	0.002154	0.01817
pos_4449	metab_4208	metab_4208	-	-	580.302	pos	-	-	6.58975	-	-	-	-	-	-	-	-	-	1.2206	1.1376	0.8462	0.03843	0.1272
pos_4451	metab_4210	metab_4210	-	-	567.249	pos	-	-	6.58975	-	-	-	-	-	-	-	-	-	1.692	1.6512	0.8374	0.0001501	0.003469
pos_4464	metab_4223	metab_4223	-	-	304.3	pos	-	-	6.54913	-	-	-	-	-	-	-	-	-	1.2787	1.2593	0.9325	0.001124	0.01209
pos_4468	3-hydroxypentadecanoyl carnitine	metab_4227	-	HMDB0061641	424.307	pos	M+Na	C22H43NO5	6.52863	-	-	-	-	-	-	Lipids and lipid-like molecules	Fatty Acyls	Fatty acid esters	2.2864	2.2311	1.6862	0.01502	0.06793
pos_4478	metab_4237	metab_4237	-	-	997.47	pos	-	-	6.49747	-	-	-	-	-	-	-	-	-	1.0062	1.01	1.089	0.01139	0.05572
pos_4482	metab_4241	metab_4241	-	-	358.295	pos	-	-	6.48763	-	-	-	-	-	-	-	-	-	2.1842	2.1897	0.7011	0.000311	0.00544
pos_4483	metab_4242	metab_4242	-	-	745.375	pos	-	-	6.47697	-	-	-	-	-	-	-	-	-	1.1115	1.1227	1.1736	0.0211	0.08479
pos_4496	Yucalexin A19	metab_4255	-	HMDB0036776	319.227	pos	M+H	C20H30O3	6.42665	119642-83-0	-	-	-	-	-	Lipids and lipid-like molecules	Prenol lipids	Diterpenoids	1.1381	1.0955	0.9356	0.0003741	0.005979
pos_4500	metab_4259	metab_4259	-	-	598.312	pos	-	-	6.41632	-	-	-	-	-	-	-	-	-	1.1771	1.102	0.8833	0.02905	0.104
pos_4508	metab_4267	metab_4267	-	-	482.048	pos	-	-	6.39598	-	-	-	-	-	-	-	-	-	1.5221	1.4931	0.6777	0.005136	0.03211
pos_4516	metab_4274	metab_4274	-	-	576.33	pos	-	-	6.38615	-	-	-	-	-	-	-	-	-	1.5274	1.4881	0.909	0.0005725	0.007654
pos_4531	metab_4289	metab_4289	-	-	391.202	pos	-	-	6.32532	-	-	-	-	-	-	-	-	-	1.7914	1.7725	1.3426	0.007656	0.04195
pos_4537	metab_4295	metab_4295	-	-	463.294	pos	-	-	6.31515	-	-	-	-	-	-	-	-	-	2.3317	2.2455	1.4159	0.0005505	0.007453
pos_4556	metab_4314	metab_4314	-	-	510.319	pos	-	-	6.26665	-	-	-	-	-	-	-	-	-	1.4632	1.4157	0.8742	0.001111	0.01199
pos_4569	metab_4327	metab_4327	-	-	567.435	pos	-	-	6.22148	-	-	-	-	-	-	-	-	-	2.2507	2.1291	2.0434	0.003166	0.02382
pos_4571	metab_4329	metab_4329	-	-	509.359	pos	-	-	6.21182	-	-	-	-	-	-	-	-	-	2.1488	2.0984	2.3345	0.00313	0.02359
pos_4574	metab_4331	metab_4331	-	-	407.28	pos	-	-	6.21182	-	-	-	-	-	-	-	-	-	2.7154	2.6326	1.7294	0.004195	0.02813
pos_4575	metab_4332	metab_4332	-	-	483.343	pos	-	-	6.21182	-	-	-	-	-	-	-	-	-	2.9721	2.8449	1.5548	4.845e-05	0.001648
pos_4576	metab_4333	metab_4333	-	-	511.373	pos	-	-	6.20148	-	-	-	-	-	-	-	-	-	3.6969	3.5581	3.0485	2.698e-07	7.096e-05
pos_4578	metab_4335	metab_4335	-	-	311.685	pos	-	-	6.19167	-	-	-	-	-	-	-	-	-	3.6414	3.5039	636.651	2.838e-07	7.096e-05
pos_4579	Agavoside A	metab_4336	C08885	HMDB0034391;LMST01080006	637.328	pos	M+2Na-H	C33H52O9	6.18083	56857-65-9	-	-	-	-	-	Lipids and lipid-like molecules	Steroids and steroid derivatives	Steroidal glycosides	2.7101	2.6045	2.1222	7.384e-06	0.0005231
pos_4582	metab_4339	metab_4339	-	-	308.184	pos	-	-	6.17083	-	-	-	-	-	-	-	-	-	1.0877	1.0163	0.8636	0.02472	0.09423
pos_4583	Canescein	metab_4340	-	HMDB0029313	608.309	pos	M+ACN+H	C29H42O11	6.17083	22333-73-9	-	-	-	-	-	Lipids and lipid-like molecules	Steroids and steroid derivatives	Steroid lactones	1.215	1.2215	0.89	0.0411	0.1334
pos_4586	metab_4343	metab_4343	-	-	525.38	pos	-	-	6.15033	-	-	-	-	-	-	-	-	-	2.4641	2.411	1.5839	0.00421	0.02816
pos_4593	metab_4350	metab_4350	-	-	386.291	pos	-	-	6.119	-	-	-	-	-	-	-	-	-	1.9547	1.8883	1.319	0.0001414	0.003358
pos_4603	metab_4360	metab_4360	-	-	392.126	pos	-	-	6.08867	-	-	-	-	-	-	-	-	-	2.7129	2.5899	0.4177	2.858e-05	0.001157
pos_4610	metab_4367	metab_4367	-	-	345.207	pos	-	-	6.0685	-	-	-	-	-	-	-	-	-	1.7029	1.7415	1.5153	0.01162	0.05659
pos_4617	metab_4374	metab_4374	-	-	430.293	pos	-	-	6.03783	-	-	-	-	-	-	-	-	-	2.196	2.1152	2.6638	0.007944	0.04324
pos_4623	metab_4380	metab_4380	-	-	268.154	pos	-	-	6.00817	-	-	-	-	-	-	-	-	-	1.4065	1.4168	0.7747	0.002634	0.02087
pos_4635	metab_4391	metab_4391	-	-	449.184	pos	-	-	5.9485	-	-	-	-	-	-	-	-	-	1.6695	1.6662	1.4435	0.03101	0.1092
pos_4652	metab_4407	metab_4407	-	-	634.397	pos	-	-	5.86885	-	-	-	-	-	-	-	-	-	2.388	2.3448	3.5556	0.009773	0.05025
pos_4655	metab_4410	metab_4410	-	-	561.356	pos	-	-	5.85868	-	-	-	-	-	-	-	-	-	1.6169	1.6612	1.3267	0.0484	0.1486
pos_4657	metab_4412	metab_4412	-	-	462.268	pos	-	-	5.85868	-	-	-	-	-	-	-	-	-	1.2935	1.3085	1.11	0.04143	0.134
pos_4665	metab_4420	metab_4420	-	-	253.143	pos	-	-	5.80852	-	-	-	-	-	-	-	-	-	2.8827	2.8257	0.4837	2.971e-06	0.000308
pos_4666	metab_4421	metab_4421	-	-	426.323	pos	-	-	5.80852	-	-	-	-	-	-	-	-	-	2.3363	2.2685	3.9594	0.01485	0.06761
pos_4678	metab_4433	metab_4433	-	-	530.286	pos	-	-	5.77768	-	-	-	-	-	-	-	-	-	1.3623	1.3707	1.3813	0.03242	0.1119
pos_4680	metab_4435	metab_4435	-	-	783.443	pos	-	-	5.77768	-	-	-	-	-	-	-	-	-	1.6169	1.5149	0.7483	0.01936	0.07976
pos_4688	metab_4443	metab_4443	-	-	310.165	pos	-	-	5.74802	-	-	-	-	-	-	-	-	-	1.4273	1.3988	1.2664	0.04491	0.1406
pos_4690	metab_4445	metab_4445	-	-	631.241	pos	-	-	5.72818	-	-	-	-	-	-	-	-	-	1.2664	1.229	1.1228	0.006729	0.03841
pos_4691	metab_4446	metab_4446	-	-	360.275	pos	-	-	5.71785	-	-	-	-	-	-	-	-	-	2.3628	2.2725	1.9162	0.0002383	0.004782
pos_4697	metab_4452	metab_4452	-	-	763.319	pos	-	-	5.67837	-	-	-	-	-	-	-	-	-	1.2686	1.2615	1.2068	0.006565	0.03771
pos_4725	metab_4477	metab_4477	-	-	594.34	pos	-	-	5.5592	-	-	-	-	-	-	-	-	-	1.6824	1.63	0.8852	0.0002523	0.004947
pos_4729	metab_4481	metab_4481	-	-	448.305	pos	-	-	5.53987	-	-	-	-	-	-	-	-	-	2.2785	2.1453	1.6095	0.004362	0.02884
pos_4730	metab_4482	metab_4482	-	-	311.191	pos	-	-	5.5297	-	-	-	-	-	-	-	-	-	1.3377	1.2781	1.2428	0.01546	0.06876
pos_4731	metab_4483	metab_4483	-	-	483.341	pos	-	-	5.5297	-	-	-	-	-	-	-	-	-	1.8213	1.7551	2.2964	0.02272	0.08948
pos_4733	metab_4485	metab_4485	-	-	910.485	pos	-	-	5.5297	-	-	-	-	-	-	-	-	-	1.7097	1.6386	0.7491	0.03075	0.1087
pos_4743	Rutalinium	metab_4494	-	HMDB0033348	255.123	pos	M+H-2H2O	C16H20NO4+	5.42022	27539-40-8	-	-	-	-	-	Organoheterocyclic compounds	Quinolines and derivatives	Quinolones and derivatives	1.7811	1.8636	1.5505	0.03619	0.1216
pos_4753	metab_4504	metab_4504	-	-	672.33	pos	-	-	5.40988	-	-	-	-	-	-	-	-	-	1.0661	1.0539	1.1196	0.01135	0.05568
pos_4762	metab_4513	metab_4513	-	-	369.227	pos	-	-	5.375	-	-	-	-	-	-	-	-	-	1.0189	0.9844	0.924	0.02215	0.08775
pos_4767	metab_4518	metab_4518	-	-	345.206	pos	-	-	5.36988	-	-	-	-	-	-	-	-	-	1.5791	1.5143	1.1702	0.001968	0.01722
pos_4768	metab_4519	metab_4519	-	-	715.365	pos	-	-	5.35988	-	-	-	-	-	-	-	-	-	1.6846	1.6092	1.3628	0.002027	0.01748
pos_4771	metab_4522	metab_4522	-	-	690.873	pos	-	-	5.35988	-	-	-	-	-	-	-	-	-	1.1512	1.1502	1.1532	0.02708	0.09964
pos_4773	metab_4524	metab_4524	-	-	412.215	pos	-	-	5.35988	-	-	-	-	-	-	-	-	-	1.6377	1.5967	1.1756	0.001623	0.01513
pos_4775	metab_4526	metab_4526	-	-	646.847	pos	-	-	5.35022	-	-	-	-	-	-	-	-	-	1.1638	1.1766	1.1726	0.03398	0.1159
pos_4776	metab_4527	metab_4527	-	-	668.86	pos	-	-	5.35022	-	-	-	-	-	-	-	-	-	1.2856	1.2703	1.1908	0.02807	0.1015
pos_4780	metab_4531	metab_4531	-	-	372.157	pos	-	-	5.32038	-	-	-	-	-	-	-	-	-	1.6675	1.548	0.7277	0.02774	0.1009
pos_4781	metab_4532	metab_4532	-	-	879.423	pos	-	-	5.32038	-	-	-	-	-	-	-	-	-	1.3632	1.3759	1.2149	0.01188	0.05737
pos_4784	metab_4535	metab_4535	-	-	287.062	pos	-	-	5.30038	-	-	-	-	-	-	-	-	-	1.4004	1.4021	0.7768	0.02122	0.08512
pos_4785	metab_4536	metab_4536	-	-	361.202	pos	-	-	5.29072	-	-	-	-	-	-	-	-	-	2.2367	2.1671	1.4061	5.99e-05	0.0019
pos_4787	metab_4538	metab_4538	-	-	314.233	pos	-	-	5.28038	-	-	-	-	-	-	-	-	-	1.01	1.0303	0.9412	0.001431	0.01398
pos_4793	metab_4544	metab_4544	-	-	372.157	pos	-	-	5.26038	-	-	-	-	-	-	-	-	-	2.1992	2.0477	0.6647	0.00187	0.01664
pos_4795	metab_4546	metab_4546	-	-	464.156	pos	-	-	5.25072	-	-	-	-	-	-	-	-	-	1.2871	1.3537	0.8042	0.009729	0.05019
pos_4796	metab_4547	metab_4547	-	-	312.218	pos	-	-	5.24055	-	-	-	-	-	-	-	-	-	2.6477	2.6118	0.5644	0.0003267	0.00549
pos_4803	metab_4553	metab_4553	-	-	502.317	pos	-	-	5.21173	-	-	-	-	-	-	-	-	-	3.4308	3.3407	2.3418	1.478e-05	0.0007661
pos_4805	metab_4555	metab_4555	-	-	345.205	pos	-	-	5.21173	-	-	-	-	-	-	-	-	-	1.2578	1.1893	1.1107	0.002105	0.01794
pos_4808	metab_4558	metab_4558	-	-	342.144	pos	-	-	5.20173	-	-	-	-	-	-	-	-	-	1.5551	1.4413	0.7698	0.01178	0.05699
pos_4809	metab_4559	metab_4559	-	-	945.021	pos	-	-	5.20173	-	-	-	-	-	-	-	-	-	3.4	3.278	0.321	3.155e-05	0.001208
pos_4833	metab_4582	metab_4582	-	-	435.263	pos	-	-	5.1529	-	-	-	-	-	-	-	-	-	2.7007	2.5801	1.6179	0.0001015	0.00275
pos_4840	metab_4589	metab_4589	-	-	359.176	pos	-	-	5.13323	-	-	-	-	-	-	-	-	-	2.1502	2.0544	1.5743	0.0008206	0.009827
pos_4841	metab_4590	metab_4590	-	-	363.17	pos	-	-	5.13323	-	-	-	-	-	-	-	-	-	3.3424	3.1909	5.9129	3.32e-05	0.001249
pos_4855	metab_4601	metab_4601	-	-	988.537	pos	-	-	5.07407	-	-	-	-	-	-	-	-	-	2.1947	2.1755	0.4205	0.004461	0.02926
pos_4859	metab_4605	metab_4605	-	-	372.221	pos	-	-	5.05457	-	-	-	-	-	-	-	-	-	1.4179	1.381	1.2186	0.03038	0.1079
pos_4860	metab_4606	metab_4606	-	-	209.114	pos	-	-	5.03507	-	-	-	-	-	-	-	-	-	1.8997	1.8284	1.7259	0.003346	0.02474
pos_4861	metab_4607	metab_4607	-	-	453.099	pos	-	-	5.03507	-	-	-	-	-	-	-	-	-	2.1771	2.1617	0.6333	0.003594	0.02559
pos_4864	metab_4610	metab_4610	-	-	437.215	pos	-	-	5.02523	-	-	-	-	-	-	-	-	-	1.3992	1.4362	1.2409	0.04196	0.135
pos_4868	metab_4613	metab_4613	-	-	377.208	pos	-	-	5.00592	-	-	-	-	-	-	-	-	-	2.5491	2.447	0.5403	0.0009898	0.0111
pos_4870	metab_4615	metab_4615	-	-	200.129	pos	-	-	5.00592	-	-	-	-	-	-	-	-	-	2.823	2.6798	0.4697	5.545e-05	0.001799
pos_4885	metab_4626	metab_4626	-	-	707.351	pos	-	-	4.93418	-	-	-	-	-	-	-	-	-	1.0543	0.9806	1.0936	0.04756	0.1467
pos_4896	metab_4637	metab_4637	-	-	966.047	pos	-	-	4.90958	-	-	-	-	-	-	-	-	-	2.9527	2.8599	0.443	0.0001281	0.003148
pos_4911	metab_4651	metab_4651	-	-	376.143	pos	-	-	4.86992	-	-	-	-	-	-	-	-	-	1.0777	1.0889	0.9149	0.02757	0.1006
pos_4939	metab_4677	metab_4677	-	-	472.219	pos	-	-	4.78258	-	-	-	-	-	-	-	-	-	1.1301	1.1405	1.1277	0.0383	0.1269
pos_4942	metab_4680	metab_4680	-	-	468.79	pos	-	-	4.77275	-	-	-	-	-	-	-	-	-	1.281	1.291	1.2429	0.02467	0.09423
[truncated: 187 more rows]
