# Supplementary material for: LC-MS-Based Untargeted Metabolomics Reveals Early Biomarkers in STZ-Induced Diabetic Rats With Cognitive Impairment
Source: Front Endocrinol (Lausanne). 2021 Jun 30;12:665309. doi: 10.3389/fendo.2021.665309 (PMC8278747; doi:10.3389/fendo.2021.665309)
Supplement: Supplementary file 2 [file DataSheet_2.xlsx]

## Sheet: 组间差异详情表
Table S2 List of differential expressed endogenous metabolites by T2DM_8w vs HF_8w
ID	Metabolite	Metab ID	KEGG Compound ID	Library ID	M/Z	Mode	Adducts	Formula	Retention time	CAS ID	KEGG Compound First Category	KEGG Compound Second Category	KEGG Pathway ID	KEGG Pathway First Category	KEGG Pathway Second Category	HMDB Superclass	HMDB Class	HMDB Subclass	VIP_pred_OPLS-DA	VIP_PLS-DA	FC(T2DM_8w/High_fat_8w)	P_value	FDR
neg_5	metab_5794	metab_5794	-	-	291.124	neg	-	-	5.67695	-	-	-	-	-	-	-	-	-	1.7765	1.5294	1.1801	0.0007312	0.02401
neg_26	metab_5815	metab_5815	-	-	225.061	neg	-	-	0.632367	-	-	-	-	-	-	-	-	-	1.1158	1.0017	1.0518	0.0001526	0.009292
neg_29	metab_5818	metab_5818	-	-	429.213	neg	-	-	4.20718	-	-	-	-	-	-	-	-	-	1.1748	1.093	1.1027	0.0383	0.1489
neg_40	metab_5829	metab_5829	-	-	938.422	neg	-	-	0.6016	-	-	-	-	-	-	-	-	-	1.2821	1.1236	0.8667	0.001643	0.03275
neg_46	metab_5835	metab_5835	-	-	328.117	neg	-	-	0.7964	-	-	-	-	-	-	-	-	-	1.0742	0.9313	1.0838	0.04329	0.1591
neg_52	metab_5841	metab_5841	-	-	906.489	neg	-	-	0.6016	-	-	-	-	-	-	-	-	-	1.1232	0.9763	0.9021	0.006527	0.06199
neg_54	metab_5843	metab_5843	-	-	241.181	neg	-	-	7.63412	-	-	-	-	-	-	-	-	-	1.8985	1.679	1.2357	0.009108	0.07264
neg_55	metab_5844	metab_5844	-	-	880.475	neg	-	-	0.6016	-	-	-	-	-	-	-	-	-	1.0456	0.9061	0.9147	0.00432	0.05173
neg_79	metab_5868	metab_5868	-	-	970.307	neg	-	-	0.74955	-	-	-	-	-	-	-	-	-	1.5515	1.3352	0.8275	0.003379	0.0468
neg_80	metab_5869	metab_5869	-	-	680.507	neg	-	-	0.74955	-	-	-	-	-	-	-	-	-	1.0783	0.9511	0.9324	0.001906	0.03575
neg_82	metab_5871	metab_5871	-	-	696.482	neg	-	-	0.74955	-	-	-	-	-	-	-	-	-	1.3781	1.1975	0.8694	0.000957	0.02689
neg_83	metab_5872	metab_5872	-	-	142.051	neg	-	-	0.7964	-	-	-	-	-	-	-	-	-	1.2076	0.9986	0.8989	0.008288	0.06926
neg_84	metab_5873	metab_5873	-	-	783.151	neg	-	-	0.7964	-	-	-	-	-	-	-	-	-	1.982	1.6674	1.4607	0.005675	0.05963
neg_101	metab_5890	metab_5890	-	-	506.628	neg	-	-	0.852033	-	-	-	-	-	-	-	-	-	1.1881	1.0186	0.8786	0.03415	0.14
neg_112	metab_5901	metab_5901	-	-	417.119	neg	-	-	4.00408	-	-	-	-	-	-	-	-	-	1.0893	0.9855	1.0788	0.02084	0.1079
neg_119	metab_5908	metab_5908	-	-	607.272	neg	-	-	0.78645	-	-	-	-	-	-	-	-	-	1.6963	1.4285	1.2128	0.005962	0.06052
neg_122	metab_5911	metab_5911	-	-	291.02	neg	-	-	4.38435	-	-	-	-	-	-	-	-	-	2.0253	1.8756	0.5758	0.01267	0.08429
neg_123	metab_5912	metab_5912	-	-	698.942	neg	-	-	4.37533	-	-	-	-	-	-	-	-	-	2.2707	2.122	0.5438	0.01534	0.09227
neg_125	metab_5914	metab_5914	-	-	435.952	neg	-	-	4.37533	-	-	-	-	-	-	-	-	-	1.761	1.6249	0.8038	0.02849	0.1266
neg_126	metab_5915	metab_5915	-	-	425.181	neg	-	-	4.52238	-	-	-	-	-	-	-	-	-	1.3568	1.2826	1.1339	0.01182	0.08167
neg_127	metab_5916	metab_5916	-	-	455.06	neg	-	-	4.37533	-	-	-	-	-	-	-	-	-	1.8488	1.7226	0.8015	0.02117	0.1085
neg_134	metab_5923	metab_5923	-	-	434.833	neg	-	-	4.37025	-	-	-	-	-	-	-	-	-	2.0682	1.8398	0.6993	0.01537	0.09227
neg_136	metab_5925	metab_5925	-	-	425.034	neg	-	-	4.37025	-	-	-	-	-	-	-	-	-	2.6883	2.4329	2.5174	0.01515	0.09204
neg_137	metab_5926	metab_5926	-	-	527.041	neg	-	-	2.83447	-	-	-	-	-	-	-	-	-	1.0209	0.9607	0.9322	0.02118	0.1085
neg_145	metab_5934	metab_5934	-	-	389.197	neg	-	-	5.30908	-	-	-	-	-	-	-	-	-	1.1179	0.9799	1.0883	0.004282	0.05142
neg_146	metab_5935	metab_5935	-	-	441.213	neg	-	-	5.36817	-	-	-	-	-	-	-	-	-	1.2295	1.1079	1.1148	0.01069	0.07803
neg_164	metab_5953	metab_5953	-	-	929.624	neg	-	-	6.16275	-	-	-	-	-	-	-	-	-	3.2994	2.9126	2.0839	0.0009772	0.02689
neg_172	metab_5961	metab_5961	-	-	405.264	neg	-	-	6.49732	-	-	-	-	-	-	-	-	-	1.6177	1.3944	1.2581	0.02508	0.1187
neg_177	metab_5966	metab_5966	-	-	213.149	neg	-	-	6.74385	-	-	-	-	-	-	-	-	-	1.5747	1.4627	1.2078	0.03801	0.1485
neg_179	metab_5968	metab_5968	-	-	475.268	neg	-	-	6.81747	-	-	-	-	-	-	-	-	-	1.4706	1.2697	1.1405	0.02411	0.1174
neg_187	metab_5976	metab_5976	-	-	307.153	neg	-	-	7.18815	-	-	-	-	-	-	-	-	-	1.534	1.4654	1.2605	0.04374	0.1601
neg_189	metab_5978	metab_5978	-	-	239.165	neg	-	-	7.18815	-	-	-	-	-	-	-	-	-	1.7331	1.5708	1.2174	0.01649	0.09628
neg_191	metab_5980	metab_5980	-	-	815.572	neg	-	-	6.80873	-	-	-	-	-	-	-	-	-	2.5499	2.2317	1.4434	0.01817	0.1002
neg_193	Cholic acid	metab_5982	C00695	LMST04010001;HMDB0000619	453.286	neg	M-H, M+Cl, M+FA-H	C24H40O5	6.80873	81-25-4	Steroids	24-Carbon atoms	map01100;map04976;map00120	Metabolism;Organismal Systems;Metabolism	Global and overview maps;Digestive system;Lipid metabolism	Lipids and lipid-like molecules	Steroids and steroid derivatives	Bile acids, alcohols and derivatives	1.6437	1.4343	1.1313	0.01671	0.097
neg_199	metab_5988	metab_5988	-	-	378.241	neg	-	-	7.85257	-	-	-	-	-	-	-	-	-	1.3975	1.4052	1.0749	9.658e-05	0.007659
neg_203	metab_5992	metab_5992	-	-	309.168	neg	-	-	7.63412	-	-	-	-	-	-	-	-	-	1.8297	1.5893	1.2969	0.009976	0.07555
neg_205	metab_5994	metab_5994	-	-	307.156	neg	-	-	6.62992	-	-	-	-	-	-	-	-	-	1.272	1.1139	1.2147	0.01266	0.08429
neg_211	metab_6000	metab_6000	-	-	187.134	neg	-	-	6.25378	-	-	-	-	-	-	-	-	-	1.6088	1.3518	1.1619	0.01091	0.07855
neg_226	metab_6015	metab_6015	-	-	409.236	neg	-	-	9.30715	-	-	-	-	-	-	-	-	-	1.2011	1.3141	1.0694	9.548e-05	0.007659
neg_228	metab_6017	metab_6017	-	-	803.753	neg	-	-	0.722333	-	-	-	-	-	-	-	-	-	1.0752	0.9088	1.126	0.04992	0.1721
neg_234	metab_6023	metab_6023	-	-	648.533	neg	-	-	0.74955	-	-	-	-	-	-	-	-	-	1.6114	1.4549	0.7988	0.001286	0.02981
neg_241	metab_6030	metab_6030	-	-	525.036	neg	-	-	3.05427	-	-	-	-	-	-	-	-	-	1.7514	2.2221	0.8318	0.003601	0.04835
neg_271	metab_6060	metab_6060	-	-	197.972	neg	-	-	3.15068	-	-	-	-	-	-	-	-	-	2.9726	2.5881	0.3047	0.001827	0.03459
neg_272	metab_6061	metab_6061	-	-	446.993	neg	-	-	3.15068	-	-	-	-	-	-	-	-	-	2.0071	1.7483	1.2717	0.002502	0.04173
neg_290	metab_6079	metab_6079	-	-	497.076	neg	-	-	3.39315	-	-	-	-	-	-	-	-	-	1.5224	1.3167	1.1223	0.00241	0.04049
neg_308	metab_6097	metab_6097	-	-	283.082	neg	-	-	3.6606	-	-	-	-	-	-	-	-	-	1.5476	1.3348	1.1367	0.0153	0.09227
neg_337	metab_6126	metab_6126	-	-	430.928	neg	-	-	0.534483	-	-	-	-	-	-	-	-	-	1.3142	1.1394	0.7306	0.04179	0.1572
neg_369	metab_6158	metab_6158	-	-	294.953	neg	-	-	0.534483	-	-	-	-	-	-	-	-	-	1.5239	1.3184	0.7203	0.01207	0.08279
neg_389	metab_6178	metab_6178	-	-	362.94	neg	-	-	0.534483	-	-	-	-	-	-	-	-	-	1.3459	1.1798	0.7748	0.02783	0.1251
neg_400	metab_6189	metab_6189	-	-	113.024	neg	-	-	0.6517	-	-	-	-	-	-	-	-	-	1.438	1.3087	1.1247	1.043e-05	0.002205
neg_408	Allantoin	metab_6197	C01551	HMDB0000462	157.036	neg	M-H, M+Cl	C4H6N4O3	0.680483	97-59-6	-	-	-	-	-	Organoheterocyclic compounds	Azoles	Imidazoles	1.2048	1.1915	1.1086	0.002571	0.04173
neg_419	metab_6208	metab_6208	-	-	133.014	neg	-	-	0.70425	-	-	-	-	-	-	-	-	-	1.5804	1.6967	1.2102	0.004888	0.05497
neg_421	metab_6210	metab_6210	-	-	396.039	neg	-	-	0.713117	-	-	-	-	-	-	-	-	-	1.0027	0.8503	1.0826	0.02598	0.1217
neg_434	metab_6223	metab_6223	-	-	828.381	neg	-	-	0.74955	-	-	-	-	-	-	-	-	-	2.1631	1.8922	0.6791	2.651e-05	0.003842
neg_438	metab_6227	metab_6227	-	-	665.232	neg	-	-	0.7964	-	-	-	-	-	-	-	-	-	1.6746	1.432	1.2521	0.007897	0.06706
neg_439	metab_6228	metab_6228	-	-	472.204	neg	-	-	0.7964	-	-	-	-	-	-	-	-	-	1.6673	1.3865	1.2856	0.01582	0.09392
neg_441	metab_6230	metab_6230	-	-	641.259	neg	-	-	0.7964	-	-	-	-	-	-	-	-	-	1.4394	1.242	1.3098	0.04295	0.1591
neg_451	Erythronic acid	metab_6240	-	HMDB0000613	117.019	neg	M-H2O-H, M+K-2H	C4H8O5	0.805467	13752-84-6	-	-	-	-	-	Organic oxygen compounds	Organooxygen compounds	Carbohydrates and carbohydrate conjugates	1.6613	1.4912	1.2181	0.001239	0.02953
neg_453	metab_6242	metab_6242	-	-	619.275	neg	-	-	0.805467	-	-	-	-	-	-	-	-	-	1.8174	1.5864	1.452	0.009714	0.07464
neg_468	metab_6256	metab_6256	-	-	332.948	neg	-	-	0.870767	-	-	-	-	-	-	-	-	-	1.3579	1.2108	1.1099	7.122e-05	0.006961
neg_474	metab_6262	metab_6262	-	-	320.858	neg	-	-	0.8987	-	-	-	-	-	-	-	-	-	1.7127	1.4718	0.7628	0.004002	0.05018
neg_477	metab_6265	metab_6265	-	-	204.941	neg	-	-	0.8987	-	-	-	-	-	-	-	-	-	1.0346	0.9144	0.9186	0.006501	0.06199
neg_479	metab_6267	metab_6267	-	-	576.567	neg	-	-	0.852033	-	-	-	-	-	-	-	-	-	1.348	1.1636	0.8573	0.006044	0.06121
neg_484	metab_6272	metab_6272	-	-	361.867	neg	-	-	0.975383	-	-	-	-	-	-	-	-	-	2.0752	1.807	0.6465	0.0006478	0.02288
neg_485	metab_6273	metab_6273	-	-	288.878	neg	-	-	0.985317	-	-	-	-	-	-	-	-	-	1.5418	1.3253	0.7929	0.005485	0.05896
neg_491	metab_6279	metab_6279	-	-	551.99	neg	-	-	1.02442	-	-	-	-	-	-	-	-	-	1.0627	0.8954	1.155	0.03611	0.1451
neg_493	metab_6281	metab_6281	-	-	607.274	neg	-	-	1.02442	-	-	-	-	-	-	-	-	-	2.5886	2.2374	1.826	0.002677	0.04246
neg_500	Suberic acid	metab_6288	C08278	LMFA01170001;HMDB0000893	173.082	neg	M-H, M+Na-2H	C8H14O4	3.97573	505-48-6	Organic acids	Carboxylic acids	-	-	-	Lipids and lipid-like molecules	Fatty Acyls	Fatty acids and conjugates	1.2111	1.2179	1.1322	0.04791	0.1679
neg_503	metab_6291	metab_6291	-	-	515.088	neg	-	-	4.01338	-	-	-	-	-	-	-	-	-	1.0647	1.0095	1.144	0.03382	0.1398
neg_506	metab_6294	metab_6294	-	-	581.022	neg	-	-	4.01338	-	-	-	-	-	-	-	-	-	1.3377	1.3013	1.5547	0.0496	0.1715
neg_522	metab_6310	metab_6310	-	-	321.044	neg	-	-	4.26647	-	-	-	-	-	-	-	-	-	1.5288	1.501	1.1478	0.00923	0.07279
neg_524	metab_6312	metab_6312	-	-	365.125	neg	-	-	4.29615	-	-	-	-	-	-	-	-	-	1.7914	1.6108	0.6516	0.009697	0.07464
neg_527	metab_6315	metab_6315	-	-	525.013	neg	-	-	4.3337	-	-	-	-	-	-	-	-	-	1.4584	1.2778	0.679	0.04833	0.1686
neg_530	metab_6318	metab_6318	-	-	677.837	neg	-	-	4.37533	-	-	-	-	-	-	-	-	-	2.3221	2.1329	0.4591	0.01876	0.102
neg_533	metab_6321	metab_6321	-	-	720.047	neg	-	-	4.38435	-	-	-	-	-	-	-	-	-	2.5475	2.3169	0.3909	0.006534	0.06199
neg_534	metab_6322	metab_6322	-	-	311.005	neg	-	-	4.38435	-	-	-	-	-	-	-	-	-	1.8345	1.6757	0.7753	0.006525	0.06199
neg_536	metab_6324	metab_6324	-	-	467.078	neg	-	-	4.4483	-	-	-	-	-	-	-	-	-	1.9071	1.7408	0.7076	0.007237	0.06388
neg_539	metab_6327	metab_6327	-	-	447.971	neg	-	-	4.46657	-	-	-	-	-	-	-	-	-	1.8654	1.6952	0.5394	0.02762	0.1244
neg_540	metab_6328	metab_6328	-	-	345.155	neg	-	-	4.48502	-	-	-	-	-	-	-	-	-	1.5187	1.4389	1.2949	0.0236	0.1161
neg_546	metab_6334	metab_6334	-	-	463.172	neg	-	-	4.5608	-	-	-	-	-	-	-	-	-	1.4311	1.4128	1.3398	0.0276	0.1244
neg_554	metab_6342	metab_6342	-	-	466.016	neg	-	-	4.70008	-	-	-	-	-	-	-	-	-	1.8807	2.0749	0.4544	0.03885	0.1499
neg_558	metab_6346	metab_6346	-	-	385.167	neg	-	-	4.73967	-	-	-	-	-	-	-	-	-	1.1004	1.0214	1.2193	0.02479	0.1182
neg_559	metab_6347	metab_6347	-	-	455.065	neg	-	-	4.77818	-	-	-	-	-	-	-	-	-	1.3726	1.3698	0.7021	0.04793	0.1679
neg_568	metab_6355	metab_6355	-	-	451.083	neg	-	-	4.94518	-	-	-	-	-	-	-	-	-	1.429	1.2539	0.7875	0.02818	0.1256
neg_569	metab_6356	metab_6356	-	-	471.179	neg	-	-	4.93573	-	-	-	-	-	-	-	-	-	1.3401	1.2641	1.2034	0.02781	0.1251
neg_572	metab_6358	metab_6358	-	-	410.202	neg	-	-	4.97505	-	-	-	-	-	-	-	-	-	1.6521	1.4497	1.2266	0.001275	0.02981
neg_577	metab_6363	metab_6363	-	-	270.035	neg	-	-	5.03405	-	-	-	-	-	-	-	-	-	2.0028	1.7188	0.6386	0.002702	0.04263
neg_578	metab_6364	metab_6364	-	-	201.113	neg	-	-	5.05365	-	-	-	-	-	-	-	-	-	1.291	1.1147	1.1309	0.01311	0.08527
neg_579	metab_6365	metab_6365	-	-	437.068	neg	-	-	5.02378	-	-	-	-	-	-	-	-	-	2.0955	1.8203	0.4972	0.006392	0.06199
neg_581	metab_6367	metab_6367	-	-	378.008	neg	-	-	5.09578	-	-	-	-	-	-	-	-	-	1.9114	1.9534	0.3979	0.03642	0.1454
neg_582	metab_6368	metab_6368	-	-	443.192	neg	-	-	5.14102	-	-	-	-	-	-	-	-	-	1.773	1.5385	1.1869	0.000687	0.02322
neg_584	metab_6370	metab_6370	-	-	376.01	neg	-	-	5.1049	-	-	-	-	-	-	-	-	-	1.8709	1.9712	0.4987	0.03832	0.1489
neg_596	metab_6380	metab_6380	-	-	469.28	neg	-	-	5.34887	-	-	-	-	-	-	-	-	-	1.8348	1.6173	1.8258	0.04743	0.1678
neg_607	metab_6390	metab_6390	-	-	443.182	neg	-	-	5.4813	-	-	-	-	-	-	-	-	-	1.4173	1.2223	1.1699	0.002212	0.0392
neg_608	metab_6391	metab_6391	-	-	520.247	neg	-	-	5.51813	-	-	-	-	-	-	-	-	-	1.8814	1.796	1.7313	0.01704	0.09809
neg_609	metab_6392	metab_6392	-	-	525.283	neg	-	-	5.51813	-	-	-	-	-	-	-	-	-	1.685	1.49	1.2806	0.01141	0.08046
neg_613	metab_6395	metab_6395	-	-	379.212	neg	-	-	5.60227	-	-	-	-	-	-	-	-	-	2.0985	1.8635	1.5528	0.006482	0.06199
neg_623	metab_6405	metab_6405	-	-	443.256	neg	-	-	5.7618	-	-	-	-	-	-	-	-	-	2.2136	1.9167	2.4642	0.01453	0.09023
neg_624	metab_6406	metab_6406	-	-	253.144	neg	-	-	5.7618	-	-	-	-	-	-	-	-	-	1.0583	1.0254	0.8304	0.03738	0.1472
neg_625	metab_6407	metab_6407	-	-	642.309	neg	-	-	5.78152	-	-	-	-	-	-	-	-	-	1.238	1.1759	1.181	0.02731	0.1241
neg_627	metab_6409	metab_6409	-	-	249.149	neg	-	-	5.81042	-	-	-	-	-	-	-	-	-	1.1075	1.017	0.8594	0.03668	0.1457
neg_632	metab_6414	metab_6414	-	-	291.123	neg	-	-	5.91028	-	-	-	-	-	-	-	-	-	1.8852	1.631	1.2493	0.00241	0.04049
neg_636	metab_6418	metab_6418	-	-	507.334	neg	-	-	5.94587	-	-	-	-	-	-	-	-	-	1.6117	1.4748	1.739	0.04284	0.1591
neg_639	metab_6421	metab_6421	-	-	469.279	neg	-	-	5.97262	-	-	-	-	-	-	-	-	-	2.3569	2.1692	2.393	0.01638	0.09595
neg_641	metab_6423	metab_6423	-	-	492.299	neg	-	-	6.00015	-	-	-	-	-	-	-	-	-	1.5561	1.4146	1.3322	0.03109	0.1327
neg_643	metab_6425	metab_6425	-	-	263.129	neg	-	-	6.00015	-	-	-	-	-	-	-	-	-	1.1377	1.0116	1.145	0.0295	0.1288
neg_647	metab_6429	metab_6429	-	-	451.27	neg	-	-	6.10567	-	-	-	-	-	-	-	-	-	1.8912	1.6425	1.2717	0.007232	0.06388
neg_649	metab_6431	metab_6431	-	-	350.035	neg	-	-	6.12548	-	-	-	-	-	-	-	-	-	1.3088	1.154	0.857	0.002283	0.03964
neg_653	metab_6434	metab_6434	-	-	562.273	neg	-	-	6.17183	-	-	-	-	-	-	-	-	-	1.6097	1.5266	1.1689	0.001218	0.02943
neg_654	metab_6435	metab_6435	-	-	532.291	neg	-	-	6.17183	-	-	-	-	-	-	-	-	-	1.8647	1.6946	1.21	0.00175	0.03369
neg_655	metab_6436	metab_6436	-	-	319.131	neg	-	-	6.18587	-	-	-	-	-	-	-	-	-	1.4744	1.5892	0.7852	0.01372	0.08715
neg_660	metab_6441	metab_6441	-	-	309.171	neg	-	-	6.36927	-	-	-	-	-	-	-	-	-	1.1457	1.0248	1.0727	6.559e-05	0.006564
neg_666	metab_6447	metab_6447	-	-	297.164	neg	-	-	6.44885	-	-	-	-	-	-	-	-	-	1.0276	0.9629	0.9248	0.01261	0.08429
neg_677	metab_6458	metab_6458	-	-	481.28	neg	-	-	6.58335	-	-	-	-	-	-	-	-	-	1.46	1.3606	1.2332	0.01155	0.08054
neg_678	metab_6459	metab_6459	-	-	257.176	neg	-	-	6.59242	-	-	-	-	-	-	-	-	-	1.8029	1.5506	1.3125	0.004138	0.05085
neg_680	metab_6461	metab_6461	-	-	321.147	neg	-	-	6.62992	-	-	-	-	-	-	-	-	-	1.3152	1.2718	0.8638	0.002886	0.04428
neg_683	metab_6464	metab_6464	-	-	672.317	neg	-	-	6.71618	-	-	-	-	-	-	-	-	-	1.0509	0.917	0.9301	0.0313	0.1329
neg_689	metab_6470	metab_6470	-	-	483.332	neg	-	-	6.75343	-	-	-	-	-	-	-	-	-	1.5941	1.4743	0.7151	0.01724	0.09831
neg_690	metab_6471	metab_6471	-	-	621.437	neg	-	-	6.7815	-	-	-	-	-	-	-	-	-	2.6484	2.384	1.9431	0.004414	0.05241
neg_692	metab_6473	metab_6473	-	-	470.276	neg	-	-	6.80873	-	-	-	-	-	-	-	-	-	1.6427	1.4394	1.1947	0.01813	0.1002
neg_694	metab_6474	metab_6474	-	-	505.25	neg	-	-	6.80873	-	-	-	-	-	-	-	-	-	1.6692	1.4234	1.2923	0.02552	0.1202
neg_697	metab_6477	metab_6477	-	-	856.604	neg	-	-	6.79077	-	-	-	-	-	-	-	-	-	2.1791	1.8514	2.0633	0.02055	0.107
neg_698	metab_6478	metab_6478	-	-	662.288	neg	-	-	6.9301	-	-	-	-	-	-	-	-	-	1.9866	1.7156	0.6998	0.005418	0.05839
neg_699	metab_6479	metab_6479	-	-	616.304	neg	-	-	6.93903	-	-	-	-	-	-	-	-	-	2.0212	1.7434	0.6097	0.01217	0.08319
neg_702	metab_6482	metab_6482	-	-	870.557	neg	-	-	6.97587	-	-	-	-	-	-	-	-	-	1.6007	1.3355	0.5975	0.04762	0.1678
neg_714	metab_6494	metab_6494	-	-	215.165	neg	-	-	7.16878	-	-	-	-	-	-	-	-	-	1.9365	1.6502	1.2493	0.006346	0.06199
neg_723	metab_6503	metab_6503	-	-	291.196	neg	-	-	7.3573	-	-	-	-	-	-	-	-	-	1.4907	1.632	0.8096	0.0006882	0.02322
neg_724	metab_6504	metab_6504	-	-	293.212	neg	-	-	7.36687	-	-	-	-	-	-	-	-	-	1.192	1.2997	0.9209	0.004748	0.05416
neg_731	metab_6511	metab_6511	-	-	309.168	neg	-	-	7.46602	-	-	-	-	-	-	-	-	-	1.8644	1.6017	1.3936	0.003086	0.04616
neg_735	LysoPC(20:5(5Z,8Z,11Z,14Z,17Z))	metab_6515	C04230	HMDB0010397	586.317	neg	M+Cl, M+FA-H	C28H48NO7P	7.51505	-	Lipids	Phospholipids	map00564;map05231	Metabolism;Human Diseases	Lipid metabolism;Cancers: Overview	Lipids and lipid-like molecules	Glycerophospholipids	Glycerophosphocholines	2.082	1.9091	0.8544	4.689e-06	0.002027
neg_736	metab_6516	metab_6516	-	-	658.249	neg	-	-	7.51505	-	-	-	-	-	-	-	-	-	2.3928	2.1358	0.6673	1.207e-05	0.002205
neg_737	metab_6517	metab_6517	-	-	722.295	neg	-	-	7.51505	-	-	-	-	-	-	-	-	-	2.3455	2.1198	0.6349	3.308e-05	0.00388
neg_738	(±)12-HEPE	metab_6518	-	-	317.212	neg	M-H, M+K-2H	C20H30O3	7.55197	-	-	-	-	-	-	-	-	-	1.5437	1.4295	0.9018	2.882e-05	0.00388
neg_739	metab_6519	metab_6519	-	-	784.519	neg	-	-	7.56105	-	-	-	-	-	-	-	-	-	1.386	1.2644	0.8598	0.004914	0.05502
neg_743	metab_6523	metab_6523	-	-	396.185	neg	-	-	7.67125	-	-	-	-	-	-	-	-	-	1.5391	1.3502	0.7061	0.03099	0.1326
neg_744	metab_6524	metab_6524	-	-	519.334	neg	-	-	7.69012	-	-	-	-	-	-	-	-	-	1.4428	1.2471	0.8508	0.003478	0.04739
neg_746	metab_6526	metab_6526	-	-	788.55	neg	-	-	7.73702	-	-	-	-	-	-	-	-	-	1.6816	1.6896	0.8425	0.001108	0.0274
neg_747	metab_6527	metab_6527	-	-	652.296	neg	-	-	7.7459	-	-	-	-	-	-	-	-	-	1.7466	1.5225	0.793	0.0006296	0.02277
neg_748	metab_6528	metab_6528	-	-	610.248	neg	-	-	7.7459	-	-	-	-	-	-	-	-	-	1.7459	1.5062	0.8268	0.000129	0.008285
neg_749	metab_6529	metab_6529	-	-	475.307	neg	-	-	7.75505	-	-	-	-	-	-	-	-	-	1.0493	0.9183	1.0825	0.01879	0.102
neg_768	metab_6547	metab_6547	-	-	899.598	neg	-	-	8.0558	-	-	-	-	-	-	-	-	-	1.3179	1.3594	1.0914	0.001675	0.03304
neg_769	metab_6548	metab_6548	-	-	906.56	neg	-	-	8.08225	-	-	-	-	-	-	-	-	-	1.0113	0.8877	0.8998	0.02756	0.1244
neg_772	metab_6551	metab_6551	-	-	435.311	neg	-	-	8.13527	-	-	-	-	-	-	-	-	-	1.7315	1.5752	1.3006	0.01044	0.07655
neg_774	metab_6553	metab_6553	-	-	380.257	neg	-	-	8.0558	-	-	-	-	-	-	-	-	-	1.6052	1.6042	1.1114	7.56e-05	0.007061
neg_782	metab_6561	metab_6561	-	-	375.254	neg	-	-	8.23242	-	-	-	-	-	-	-	-	-	1.0751	0.9577	1.158	0.04805	0.1679
neg_783	metab_6562	metab_6562	-	-	544.27	neg	-	-	8.25877	-	-	-	-	-	-	-	-	-	1.04	0.9531	0.9524	0.01574	0.09392
neg_786	metab_6565	metab_6565	-	-	477.322	neg	-	-	8.32037	-	-	-	-	-	-	-	-	-	1.4316	1.3243	1.1943	0.01583	0.09392
neg_796	metab_6574	metab_6574	-	-	378.241	neg	-	-	8.54945	-	-	-	-	-	-	-	-	-	1.3078	1.8047	1.1789	0.01027	0.07636
neg_800	metab_6578	metab_6578	-	-	504.31	neg	-	-	8.58488	-	-	-	-	-	-	-	-	-	1.1691	1.0399	0.9368	0.0002526	0.01311
neg_803	metab_6581	metab_6581	-	-	632.322	neg	-	-	8.62917	-	-	-	-	-	-	-	-	-	1.0482	0.9596	0.9323	0.005524	0.05903
neg_808	metab_6586	metab_6586	-	-	580.363	neg	-	-	8.70048	-	-	-	-	-	-	-	-	-	1.2385	1.0722	0.9233	0.00146	0.0313
neg_815	metab_6593	metab_6593	-	-	301.217	neg	-	-	8.74515	-	-	-	-	-	-	-	-	-	1.7842	1.6526	0.838	0.0003033	0.015
neg_817	metab_6595	metab_6595	-	-	645.308	neg	-	-	8.80752	-	-	-	-	-	-	-	-	-	2.1752	2.0981	0.5924	0.003936	0.05018
neg_818	metab_6596	metab_6596	-	-	277.217	neg	-	-	8.82532	-	-	-	-	-	-	-	-	-	1.853	2.1533	0.7823	0.001305	0.02981
neg_821	metab_6599	metab_6599	-	-	365.23	neg	-	-	8.82532	-	-	-	-	-	-	-	-	-	1.8225	1.5919	1.4206	0.02699	0.1232
neg_822	metab_6600	metab_6600	-	-	572.266	neg	-	-	8.87	-	-	-	-	-	-	-	-	-	1.7315	1.4406	0.8784	0.001565	0.03213
neg_823	metab_6601	metab_6601	-	-	534.356	neg	-	-	8.87	-	-	-	-	-	-	-	-	-	1.9415	1.7079	0.4545	0.004673	0.05396
neg_828	metab_6606	metab_6606	-	-	504.274	neg	-	-	9.02908	-	-	-	-	-	-	-	-	-	1.6391	1.3978	0.9078	0.001126	0.02768
neg_831	metab_6609	metab_6609	-	-	555.293	neg	-	-	9.06448	-	-	-	-	-	-	-	-	-	1.9479	1.6415	0.7854	0.001591	0.03214
neg_852	metab_6630	metab_6630	-	-	898.55	neg	-	-	9.31648	-	-	-	-	-	-	-	-	-	1.8235	1.6103	1.2543	0.006709	0.06266
neg_855	metab_6633	metab_6633	-	-	439.225	neg	-	-	9.30715	-	-	-	-	-	-	-	-	-	1.4181	1.2148	0.8971	0.0005457	0.02048
neg_858	metab_6636	metab_6636	-	-	587.181	neg	-	-	9.25265	-	-	-	-	-	-	-	-	-	2.0284	2.3832	0.5251	0.01943	0.104
neg_863	metab_6641	metab_6641	-	-	530.289	neg	-	-	9.50628	-	-	-	-	-	-	-	-	-	1.3424	1.1054	0.9072	0.01245	0.08429
neg_885	metab_6663	metab_6663	-	-	934.551	neg	-	-	9.77107	-	-	-	-	-	-	-	-	-	1.3605	1.3317	1.1277	0.006498	0.06199
neg_898	metab_6676	metab_6676	-	-	574.277	neg	-	-	10.0535	-	-	-	-	-	-	-	-	-	1.1356	0.9177	0.9143	0.04107	0.1555
neg_902	metab_6680	metab_6680	-	-	894.594	neg	-	-	10.1454	-	-	-	-	-	-	-	-	-	1.1946	1.2222	1.0574	3.323e-05	0.00388
neg_922	metab_6700	metab_6700	-	-	946.588	neg	-	-	11.1644	-	-	-	-	-	-	-	-	-	1.2115	1.2525	1.0703	8.786e-05	0.007659
neg_926	PC(18:0/22:6(4Z,7Z,10Z,13Z,16Z,19Z))	metab_6704	-	HMDB0008057;LMGP01010821	878.599	neg	M+Cl, M+FA-H	C48H84NO8P	11.1912	-	-	-	-	-	-	Lipids and lipid-like molecules	Glycerophospholipids	Glycerophosphocholines	1.3399	1.3543	1.0569	6.681e-07	0.0005616
neg_930	metab_6708	metab_6708	-	-	534.321	neg	-	-	11.6159	-	-	-	-	-	-	-	-	-	1.5942	1.315	0.8309	0.01741	0.09833
neg_994	metab_6771	metab_6771	-	-	544.27	neg	-	-	14.1655	-	-	-	-	-	-	-	-	-	1.1832	1.026	0.9114	0.009017	0.07241
neg_1008	metab_6785	metab_6785	-	-	619.293	neg	-	-	14.1472	-	-	-	-	-	-	-	-	-	1.0084	0.8927	0.9084	0.01521	0.09223
neg_1027	metab_6804	metab_6804	-	-	653.305	neg	-	-	9.71757	-	-	-	-	-	-	-	-	-	1.0057	0.9145	0.9433	0.0207	0.1074
neg_1030	metab_6807	metab_6807	-	-	325.238	neg	-	-	9.69947	-	-	-	-	-	-	-	-	-	1.2963	1.4513	0.7915	0.03361	0.1392
neg_1056	metab_6833	metab_6833	-	-	375.254	neg	-	-	9.17155	-	-	-	-	-	-	-	-	-	1.8586	1.6178	0.8185	9.174e-05	0.007659
neg_1064	metab_6841	metab_6841	-	-	762.532	neg	-	-	7.97623	-	-	-	-	-	-	-	-	-	1.5092	1.5163	1.2193	0.04493	0.1628
neg_1067	metab_6844	metab_6844	-	-	504.311	neg	-	-	7.8349	-	-	-	-	-	-	-	-	-	1.1663	1.0396	0.9336	0.0001401	0.008667
neg_1070	metab_6847	metab_6847	-	-	606.312	neg	-	-	7.75505	-	-	-	-	-	-	-	-	-	1.1714	1.0276	0.9313	0.0009389	0.02689
neg_1071	metab_6848	metab_6848	-	-	804.546	neg	-	-	7.7459	-	-	-	-	-	-	-	-	-	2.5638	2.5084	0.6309	8.986e-05	0.007659
neg_1077	metab_6854	metab_6854	-	-	541.303	neg	-	-	7.69012	-	-	-	-	-	-	-	-	-	1.0864	1.0402	1.0754	0.01336	0.08628
neg_1078	metab_6855	metab_6855	-	-	574.317	neg	-	-	7.69012	-	-	-	-	-	-	-	-	-	1.6951	1.4481	0.7777	0.001047	0.02718
neg_1079	metab_6856	metab_6856	-	-	323.223	neg	-	-	7.681	-	-	-	-	-	-	-	-	-	1.1995	1.0549	1.1296	0.009077	0.07253
neg_1081	metab_6858	metab_6858	-	-	633.475	neg	-	-	7.63412	-	-	-	-	-	-	-	-	-	2.6111	2.5853	2.2626	0.02	0.1054
neg_1093	metab_6869	metab_6869	-	-	378.148	neg	-	-	7.22808	-	-	-	-	-	-	-	-	-	1.9295	1.8982	0.4936	0.03101	0.1326
neg_1095	metab_6871	metab_6871	-	-	377.203	neg	-	-	7.2188	-	-	-	-	-	-	-	-	-	1.1781	1.0207	1.0739	0.005104	0.0563
neg_1096	metab_6872	metab_6872	-	-	477.319	neg	-	-	7.17912	-	-	-	-	-	-	-	-	-	2.0725	1.7734	1.428	0.003688	0.04921
neg_1097	metab_6873	metab_6873	-	-	283.153	neg	-	-	7.16878	-	-	-	-	-	-	-	-	-	1.8063	1.5333	1.3286	0.01287	0.08464
neg_1107	metab_6883	metab_6883	-	-	560.265	neg	-	-	6.95732	-	-	-	-	-	-	-	-	-	1.0587	0.9013	0.933	0.02612	0.122
neg_1110	metab_6886	metab_6886	-	-	718.31	neg	-	-	6.93903	-	-	-	-	-	-	-	-	-	1.7809	1.5474	0.6554	0.01197	0.08244
neg_1112	metab_6888	metab_6888	-	-	545.308	neg	-	-	6.9301	-	-	-	-	-	-	-	-	-	1.2868	1.0977	0.8454	0.01352	0.08664
neg_1113	metab_6889	metab_6889	-	-	743.515	neg	-	-	6.79077	-	-	-	-	-	-	-	-	-	1.6049	1.4627	1.3113	0.03767	0.1478
neg_1114	metab_6890	metab_6890	-	-	604.328	neg	-	-	6.79077	-	-	-	-	-	-	-	-	-	1.2047	1.0066	0.942	0.01014	0.0759
neg_1116	metab_6891	metab_6891	-	-	656.293	neg	-	-	6.77242	-	-	-	-	-	-	-	-	-	1.366	1.1891	0.8559	0.01946	0.104
neg_1118	metab_6893	metab_6893	-	-	517.29	neg	-	-	6.75343	-	-	-	-	-	-	-	-	-	1.3049	1.129	1.2153	0.02926	0.1285
neg_1120	metab_6895	metab_6895	-	-	309.206	neg	-	-	6.7348	-	-	-	-	-	-	-	-	-	2.0819	2.0485	0.6694	0.0003783	0.01717
neg_1123	metab_6898	metab_6898	-	-	279.16	neg	-	-	6.62992	-	-	-	-	-	-	-	-	-	1.6826	1.4397	1.222	0.0004795	0.01884
neg_1126	metab_6901	metab_6901	-	-	377.268	neg	-	-	6.61117	-	-	-	-	-	-	-	-	-	2.5793	2.1978	2.2197	0.001477	0.0314
neg_1137	metab_6911	metab_6911	-	-	394.296	neg	-	-	6.5071	-	-	-	-	-	-	-	-	-	1.2117	1.1415	0.895	0.003281	0.04674
neg_1143	metab_6917	metab_6917	-	-	519.332	neg	-	-	6.43832	-	-	-	-	-	-	-	-	-	1.4123	1.2873	1.2587	0.01732	0.09831
neg_1146	1,11-Undecanedicarboxylic acid	metab_6920	-	HMDB0002327	265.145	neg	M-H, M+Na-2H	C13H24O4	6.409	505-52-2	-	-	-	-	-	Lipids and lipid-like molecules	Fatty Acyls	Fatty acids and conjugates	1.0944	0.9688	1.1045	0.01498	0.09167
neg_1149	metab_6923	metab_6923	-	-	688.311	neg	-	-	6.36927	-	-	-	-	-	-	-	-	-	1.1146	0.9683	0.879	0.01809	0.1002
neg_1159	metab_6933	metab_6933	-	-	253.144	neg	-	-	6.21243	-	-	-	-	-	-	-	-	-	1.3084	1.153	1.153	0.009184	0.07269
neg_1161	metab_6935	metab_6935	-	-	255.121	neg	-	-	6.26275	-	-	-	-	-	-	-	-	-	1.6327	1.355	1.2781	0.02004	0.1054
neg_1162	metab_6936	metab_6936	-	-	331.192	neg	-	-	6.25378	-	-	-	-	-	-	-	-	-	1.1146	0.9938	0.7998	0.04235	0.1584
neg_1174	metab_6947	metab_6947	-	-	462.828	neg	-	-	6.16275	-	-	-	-	-	-	-	-	-	2.2887	2.066	2.1119	0.002239	0.03937
neg_1175	metab_6948	metab_6948	-	-	500.281	neg	-	-	6.17183	-	-	-	-	-	-	-	-	-	1.7199	1.5643	1.1666	0.0008624	0.02569
neg_1176	metab_6949	metab_6949	-	-	527.299	neg	-	-	6.17183	-	-	-	-	-	-	-	-	-	1.9047	1.7243	1.2188	0.001045	0.02718
neg_1178	metab_6950	metab_6950	-	-	263.129	neg	-	-	6.13587	-	-	-	-	-	-	-	-	-	1.3515	1.198	1.1652	0.007247	0.06388
neg_1179	metab_6951	metab_6951	-	-	366.012	neg	-	-	6.12548	-	-	-	-	-	-	-	-	-	1.5146	1.3434	0.7663	0.005236	0.05701
neg_1183	metab_6955	metab_6955	-	-	405.264	neg	-	-	6.10567	-	-	-	-	-	-	-	-	-	1.9016	1.644	1.327	0.009363	0.07356
neg_1203	metab_6972	metab_6972	-	-	523.24	neg	-	-	6.0277	-	-	-	-	-	-	-	-	-	1.204	1.0685	1.1326	0.004428	0.05243
neg_1205	metab_6974	metab_6974	-	-	297.167	neg	-	-	5.81042	-	-	-	-	-	-	-	-	-	1.0703	1.1483	0.8273	0.0193	0.1038
neg_1241	metab_7007	metab_7007	-	-	385.132	neg	-	-	5.30908	-	-	-	-	-	-	-	-	-	1.5923	1.3962	1.3333	0.004755	0.05416
neg_1256	metab_7020	metab_7020	-	-	381.003	neg	-	-	5.09578	-	-	-	-	-	-	-	-	-	1.9207	1.9304	0.542	0.02587	0.1213
neg_1258	metab_7022	metab_7022	-	-	325.001	neg	-	-	4.99475	-	-	-	-	-	-	-	-	-	1.4473	1.3245	0.7949	0.02642	0.1224
neg_1261	metab_7024	metab_7024	-	-	446.2	neg	-	-	4.89663	-	-	-	-	-	-	-	-	-	1.6433	1.427	1.3489	0.009694	0.07464
neg_1262	metab_7025	metab_7025	-	-	351.167	neg	-	-	4.86693	-	-	-	-	-	-	-	-	-	1.371	1.328	1.28	0.01096	0.07875
neg_1266	metab_7029	metab_7029	-	-	427.005	neg	-	-	4.85173	-	-	-	-	-	-	-	-	-	1.8389	1.833	0.4035	0.03052	0.1313
neg_1267	metab_7030	metab_7030	-	-	290.097	neg	-	-	4.83305	-	-	-	-	-	-	-	-	-	2.1053	1.821	0.6151	0.0007057	0.02354
neg_1270	metab_7033	metab_7033	-	-	467.155	neg	-	-	4.70008	-	-	-	-	-	-	-	-	-	2.1214	1.8876	1.715	0.006199	0.06159
neg_1271	metab_7034	metab_7034	-	-	453.177	neg	-	-	4.6805	-	-	-	-	-	-	-	-	-	1.5938	1.3865	1.1572	0.001299	0.02981
neg_1281	metab_7044	metab_7044	-	-	373.188	neg	-	-	4.5608	-	-	-	-	-	-	-	-	-	2.075	2.2468	0.5027	0.01099	0.07878
neg_1285	metab_7048	metab_7048	-	-	579.927	neg	-	-	4.37533	-	-	-	-	-	-	-	-	-	2.2052	2.0687	0.5678	0.01256	0.08429
neg_1290	metab_7052	metab_7052	-	-	431.958	neg	-	-	4.37533	-	-	-	-	-	-	-	-	-	1.7133	1.5763	0.8228	0.02801	0.1253
neg_1291	metab_7053	metab_7053	-	-	433.955	neg	-	-	4.37533	-	-	-	-	-	-	-	-	-	1.755	1.5892	0.8246	0.02215	0.1119
neg_1292	metab_7054	metab_7054	-	-	453.063	neg	-	-	4.37533	-	-	-	-	-	-	-	-	-	1.7224	1.6278	0.8295	0.02541	0.1198
neg_1293	metab_7055	metab_7055	-	-	430.932	neg	-	-	4.37025	-	-	-	-	-	-	-	-	-	1.5727	1.4881	1.3591	0.04778	0.1679
neg_1294	metab_7056	metab_7056	-	-	459.933	neg	-	-	4.38435	-	-	-	-	-	-	-	-	-	2.1788	2.0017	0.5937	0.01018	0.0759
neg_1295	metab_7057	metab_7057	-	-	289.9	neg	-	-	4.3611	-	-	-	-	-	-	-	-	-	1.7026	1.5124	0.7744	0.007581	0.06537
neg_1298	metab_7060	metab_7060	-	-	355.985	neg	-	-	4.40218	-	-	-	-	-	-	-	-	-	1.3434	1.28	0.853	0.01102	0.07878
neg_1306	metab_7068	metab_7068	-	-	351.054	neg	-	-	4.2861	-	-	-	-	-	-	-	-	-	1.6064	1.7429	1.1926	0.001048	0.02718
neg_1307	metab_7069	metab_7069	-	-	359.124	neg	-	-	4.18735	-	-	-	-	-	-	-	-	-	1.6935	1.4718	1.2137	0.000402	0.01724
neg_1311	metab_7073	metab_7073	-	-	227.904	neg	-	-	1.16625	-	-	-	-	-	-	-	-	-	1.3694	1.197	1.1571	0.01729	0.09831
neg_1314	metab_7076	metab_7076	-	-	355.136	neg	-	-	1.20855	-	-	-	-	-	-	-	-	-	1.3418	1.1391	1.1389	0.00664	0.06258
neg_1315	metab_7077	metab_7077	-	-	609.949	neg	-	-	1.00512	-	-	-	-	-	-	-	-	-	1.089	0.9193	1.1549	0.02463	0.1182
neg_1322	metab_7084	metab_7084	-	-	456.042	neg	-	-	1.46888	-	-	-	-	-	-	-	-	-	1.4059	1.2529	1.199	0.02914	0.1284
neg_1323	metab_7085	metab_7085	-	-	620.55	neg	-	-	0.852033	-	-	-	-	-	-	-	-	-	1.2255	1.0933	0.8523	0.03257	0.1361
neg_1325	metab_7087	metab_7087	-	-	440.68	neg	-	-	0.852033	-	-	-	-	-	-	-	-	-	1.0153	0.9051	0.9181	0.00692	0.06379
neg_1328	metab_7090	metab_7090	-	-	561.082	neg	-	-	0.7964	-	-	-	-	-	-	-	-	-	1.5248	1.4443	0.7448	0.006638	0.06258
neg_1353	metab_7115	metab_7115	-	-	284.021	neg	-	-	2.80085	-	-	-	-	-	-	-	-	-	1.8547	1.6649	0.3907	0.04522	0.1631
neg_1360	metab_7122	metab_7122	-	-	275.103	neg	-	-	2.83447	-	-	-	-	-	-	-	-	-	1.1816	1.0094	0.8771	0.009434	0.07356
neg_1365	metab_7127	metab_7127	-	-	725.191	neg	-	-	0.7964	-	-	-	-	-	-	-	-	-	1.8544	1.5871	1.4958	0.009746	0.07465
neg_1384	metab_7145	metab_7145	-	-	534.085	neg	-	-	2.89813	-	-	-	-	-	-	-	-	-	2.3786	2.0757	1.6738	0.007243	0.06388
neg_1387	metab_7148	metab_7148	-	-	261.088	neg	-	-	2.94325	-	-	-	-	-	-	-	-	-	1.707	1.5182	0.5302	0.01703	0.09809
neg_1388	metab_7149	metab_7149	-	-	365.011	neg	-	-	2.87127	-	-	-	-	-	-	-	-	-	2.4242	2.0171	0.4558	0.01035	0.07647
neg_1389	metab_7150	metab_7150	-	-	203.082	neg	-	-	2.88017	-	-	-	-	-	-	-	-	-	1.0958	0.9838	0.9398	0.007404	0.06443
neg_1398	metab_7159	metab_7159	-	-	445.206	neg	-	-	3.00642	-	-	-	-	-	-	-	-	-	1.8879	1.6647	1.267	0.001764	0.03369
neg_1403	metab_7164	metab_7164	-	-	509.041	neg	-	-	3.035	-	-	-	-	-	-	-	-	-	1.4707	2.0819	0.8672	0.007853	0.06695
neg_1404	metab_7165	metab_7165	-	-	190.053	neg	-	-	3.01607	-	-	-	-	-	-	-	-	-	1.5931	1.3866	0.7828	0.005531	0.05903
neg_1408	metab_7169	metab_7169	-	-	128.035	neg	-	-	0.7964	-	-	-	-	-	-	-	-	-	1.1145	0.9663	0.9267	0.006936	0.06379
neg_1412	metab_7173	metab_7173	-	-	178.05	neg	-	-	3.05427	-	-	-	-	-	-	-	-	-	1.3757	1.2603	1.127	0.004223	0.05106
neg_1421	metab_7182	metab_7182	-	-	590.572	neg	-	-	0.759117	-	-	-	-	-	-	-	-	-	1.6222	1.3862	0.7739	0.01137	0.0803
neg_1422	metab_7183	metab_7183	-	-	852.389	neg	-	-	0.74955	-	-	-	-	-	-	-	-	-	1.6017	1.4165	0.7736	0.005042	0.05592
neg_1423	metab_7184	metab_7184	-	-	222.914	neg	-	-	3.09468	-	-	-	-	-	-	-	-	-	1.611	1.3816	1.1889	0.003066	0.04602
neg_1424	Salsolinol 1-carboxylate	metab_7185	-	HMDB0013068	222.077	neg	M-H2O-H, M-H	C11H13NO4	3.09468	57256-34-5	-	-	-	-	-	Organoheterocyclic compounds	Tetrahydroisoquinolines	-	1.8275	1.6439	0.4775	0.0248	0.1182
neg_1425	metab_7186	metab_7186	-	-	624.544	neg	-	-	0.74955	-	-	-	-	-	-	-	-	-	1.3234	1.1926	0.8807	0.000265	0.01358
neg_1429	metab_7190	metab_7190	-	-	687.833	neg	-	-	0.713117	-	-	-	-	-	-	-	-	-	1.1738	1.0128	1.1495	0.02671	0.1227
neg_1432	metab_7193	metab_7193	-	-	589.135	neg	-	-	3.109	-	-	-	-	-	-	-	-	-	1.0214	1.4444	1.1663	0.04578	0.1642
neg_1439	metab_7200	metab_7200	-	-	822.423	neg	-	-	0.74955	-	-	-	-	-	-	-	-	-	1.1957	1.0613	0.8233	0.02648	0.1224
neg_1441	metab_7202	metab_7202	-	-	453.999	neg	-	-	0.713117	-	-	-	-	-	-	-	-	-	1.0562	0.8983	1.0964	0.02789	0.1251
neg_1449	metab_7210	metab_7210	-	-	417.943	neg	-	-	3.1689	-	-	-	-	-	-	-	-	-	2.0095	1.9003	1.2703	0.001034	0.02718
neg_1450	metab_7211	metab_7211	-	-	245.012	neg	-	-	3.1689	-	-	-	-	-	-	-	-	-	1.7056	1.7447	1.2058	0.003665	0.04906
neg_1460	metab_7221	metab_7221	-	-	537.958	neg	-	-	3.18687	-	-	-	-	-	-	-	-	-	1.6444	1.4709	1.143	0.003382	0.0468
neg_1461	metab_7222	metab_7222	-	-	497.076	neg	-	-	3.18687	-	-	-	-	-	-	-	-	-	1.3824	1.1947	1.1098	0.004057	0.05024
neg_1462	metab_7223	metab_7223	-	-	539.955	neg	-	-	3.19572	-	-	-	-	-	-	-	-	-	1.6866	1.4992	1.1665	0.003161	0.04646
neg_1468	metab_7229	metab_7229	-	-	769.153	neg	-	-	3.22285	-	-	-	-	-	-	-	-	-	1.7791	1.6463	1.4541	0.03742	0.1473
neg_1479	metab_7238	metab_7238	-	-	504.009	neg	-	-	3.25865	-	-	-	-	-	-	-	-	-	1.453	1.3453	1.1234	0.002022	0.03695
neg_1485	metab_7243	metab_7243	-	-	945.501	neg	-	-	3.2852	-	-	-	-	-	-	-	-	-	1.0596	0.9122	0.9491	0.0008679	0.02569
neg_1503	metab_7259	metab_7259	-	-	686.044	neg	-	-	3.35713	-	-	-	-	-	-	-	-	-	1.4998	1.2892	1.3086	0.03472	0.141
neg_1507	metab_7263	metab_7263	-	-	354.957	neg	-	-	3.36628	-	-	-	-	-	-	-	-	-	2.029	1.817	0.569	0.02428	0.1176
neg_1510	metab_7266	metab_7266	-	-	548.87	neg	-	-	3.3843	-	-	-	-	-	-	-	-	-	1.9099	1.6488	1.3014	0.004398	0.05236
neg_1515	metab_7271	metab_7271	-	-	283.082	neg	-	-	3.39315	-	-	-	-	-	-	-	-	-	1.5926	1.3864	1.1726	0.01254	0.08429
neg_1516	metab_7272	metab_7272	-	-	611.037	neg	-	-	3.41092	-	-	-	-	-	-	-	-	-	2.2786	1.9715	1.5086	0.01176	0.08152
neg_1520	metab_7276	metab_7276	-	-	609.039	neg	-	-	3.41092	-	-	-	-	-	-	-	-	-	1.9441	1.7011	1.2614	0.007208	0.06388
neg_1521	metab_7277	metab_7277	-	-	528.955	neg	-	-	3.46437	-	-	-	-	-	-	-	-	-	2.7973	2.4798	3.0588	0.004255	0.05124
neg_1528	metab_7282	metab_7282	-	-	518.021	neg	-	-	3.45555	-	-	-	-	-	-	-	-	-	1.1857	1.015	1.1102	0.04003	0.1534
neg_1543	metab_7296	metab_7296	-	-	769.153	neg	-	-	3.48225	-	-	-	-	-	-	-	-	-	1.9647	1.7755	1.3191	0.01146	0.08054
neg_1546	metab_7299	metab_7299	-	-	847.475	neg	-	-	0.6016	-	-	-	-	-	-	-	-	-	1.0327	0.9182	0.9137	0.005859	0.06027
neg_1550	metab_7303	metab_7303	-	-	118.942	neg	-	-	0.581333	-	-	-	-	-	-	-	-	-	1.0184	0.8717	1.1235	0.03146	0.1332
neg_1552	metab_7305	metab_7305	-	-	512.962	neg	-	-	3.58033	-	-	-	-	-	-	-	-	-	1.979	1.8719	1.2232	0.01284	0.08458
neg_1555	metab_7308	metab_7308	-	-	534.944	neg	-	-	3.58903	-	-	-	-	-	-	-	-	-	1.5762	1.4642	1.202	0.03201	0.1344
neg_1556	metab_7309	metab_7309	-	-	557.034	neg	-	-	3.58903	-	-	-	-	-	-	-	-	-	1.9536	1.6147	0.7115	0.01417	0.08877
neg_1557	metab_7310	metab_7310	-	-	504.021	neg	-	-	3.59807	-	-	-	-	-	-	-	-	-	1.3395	1.3299	0.8077	0.04728	0.1676
neg_1558	metab_7311	metab_7311	-	-	767.434	neg	-	-	3.58903	-	-	-	-	-	-	-	-	-	1.1197	1.1321	0.9149	0.02927	0.1285
neg_1560	metab_7313	metab_7313	-	-	397.003	neg	-	-	3.60692	-	-	-	-	-	-	-	-	-	2.3734	2.1256	1.6058	0.02115	0.1085
neg_1566	metab_7316	metab_7316	-	-	420.078	neg	-	-	3.63387	-	-	-	-	-	-	-	-	-	2.3539	2.2163	2.1488	0.02844	0.1265
neg_1575	metab_7324	metab_7324	-	-	471.097	neg	-	-	3.65183	-	-	-	-	-	-	-	-	-	2.3248	2.0169	1.678	0.03119	0.1328
neg_1577	metab_7326	metab_7326	-	-	617.228	neg	-	-	3.6606	-	-	-	-	-	-	-	-	-	1.6914	1.4584	1.2347	0.007077	0.06388
neg_1578	metab_7327	metab_7327	-	-	611.038	neg	-	-	3.6606	-	-	-	-	-	-	-	-	-	1.6876	1.5167	1.2796	0.03628	0.1453
neg_1579	metab_7328	metab_7328	-	-	609.039	neg	-	-	3.6606	-	-	-	-	-	-	-	-	-	1.5362	1.3953	1.1787	0.02646	0.1224
neg_1599	metab_7348	metab_7348	-	-	518.022	neg	-	-	3.74222	-	-	-	-	-	-	-	-	-	1.0522	0.893	0.9036	0.03844	0.1491
neg_1604	metab_7352	metab_7352	-	-	385.141	neg	-	-	3.75127	-	-	-	-	-	-	-	-	-	1.9528	1.7645	0.4521	0.0226	0.113
neg_1626	metab_7374	metab_7374	-	-	441.176	neg	-	-	3.84275	-	-	-	-	-	-	-	-	-	2.118	1.8641	1.3841	0.003496	0.04739
neg_1633	metab_7381	metab_7381	-	-	463.163	neg	-	-	3.87922	-	-	-	-	-	-	-	-	-	1.7796	1.6612	0.7344	0.04682	0.1668
neg_1712	metab_7460	metab_7460	-	-	282.777	neg	-	-	0.612367	-	-	-	-	-	-	-	-	-	1.0083	0.8992	0.8478	0.01459	0.09045
neg_1724	metab_7471	metab_7471	-	-	395.096	neg	-	-	0.675067	-	-	-	-	-	-	-	-	-	2.0629	1.8071	1.2771	0.0001076	0.007665
neg_1732	metab_7479	metab_7479	-	-	338.081	neg	-	-	0.713117	-	-	-	-	-	-	-	-	-	1.0044	0.8522	1.1094	0.04967	0.1715
neg_1754	metab_7500	metab_7500	-	-	233.939	neg	-	-	0.815183	-	-	-	-	-	-	-	-	-	1.9682	1.6996	0.4904	0.03189	0.1342
neg_1759	metab_7505	metab_7505	-	-	134.894	neg	-	-	0.861117	-	-	-	-	-	-	-	-	-	1.7177	1.5204	0.6883	0.001427	0.03091
neg_1762	metab_7508	metab_7508	-	-	132.867	neg	-	-	0.870767	-	-	-	-	-	-	-	-	-	1.3949	1.5126	1.2187	0.0362	0.1453
neg_1765	metab_7511	metab_7511	-	-	134.865	neg	-	-	0.879767	-	-	-	-	-	-	-	-	-	1.3911	1.344	1.2156	0.03865	0.1497
neg_1767	metab_7513	metab_7513	-	-	262.9	neg	-	-	0.88955	-	-	-	-	-	-	-	-	-	1.6466	1.3952	0.7617	0.0007754	0.02469
neg_1772	metab_7518	metab_7518	-	-	292.072	neg	-	-	0.90865	-	-	-	-	-	-	-	-	-	1.7974	1.7282	0.5301	0.006926	0.06379
neg_1776	metab_7522	metab_7522	-	-	185.993	neg	-	-	0.975383	-	-	-	-	-	-	-	-	-	1.3902	1.2201	0.853	0.004227	0.05106
neg_1778	metab_7524	metab_7524	-	-	202.108	neg	-	-	1.02442	-	-	-	-	-	-	-	-	-	1.1973	1.1031	1.1609	0.005908	0.06027
neg_1779	metab_7525	metab_7525	-	-	472.047	neg	-	-	1.02442	-	-	-	-	-	-	-	-	-	1.1438	1.0672	1.1272	0.003469	0.04739
neg_1781	metab_7527	metab_7527	-	-	174.977	neg	-	-	1.07255	-	-	-	-	-	-	-	-	-	1.1871	1.1676	1.2057	0.02028	0.1062
neg_1783	metab_7529	metab_7529	-	-	59.0171	neg	-	-	1.14335	-	-	-	-	-	-	-	-	-	2.7328	2.3397	2.7852	0.001367	0.03024
neg_1785	metab_7531	metab_7531	-	-	160.998	neg	-	-	1.16625	-	-	-	-	-	-	-	-	-	1.1626	1.0533	1.1372	0.02404	0.1174
neg_1786	metab_7532	metab_7532	-	-	103.041	neg	-	-	1.17142	-	-	-	-	-	-	-	-	-	1.2792	1.1348	1.1017	0.008742	0.07163
neg_1787	metab_7533	metab_7533	-	-	229.069	neg	-	-	1.17142	-	-	-	-	-	-	-	-	-	2.6117	2.2303	2.1199	0.002939	0.04475
neg_1791	metab_7537	metab_7537	-	-	435.051	neg	-	-	1.25335	-	-	-	-	-	-	-	-	-	1.5531	1.4118	1.2863	0.003848	0.04962
neg_1792	metab_7538	metab_7538	-	-	283.068	neg	-	-	1.28128	-	-	-	-	-	-	-	-	-	1.6063	1.3716	0.7507	0.02462	0.1182
neg_1796	metab_7542	metab_7542	-	-	225.984	neg	-	-	1.32053	-	-	-	-	-	-	-	-	-	2.0488	1.7733	2.2069	0.0007508	0.02427
neg_1798	metab_7544	metab_7544	-	-	171.027	neg	-	-	1.351	-	-	-	-	-	-	-	-	-	1.0228	0.8799	1.1071	0.02035	0.1064
neg_1804	metab_7550	metab_7550	-	-	284.018	neg	-	-	1.56093	-	-	-	-	-	-	-	-	-	1.0338	0.947	0.8752	0.04319	0.1591
neg_1807	metab_7553	metab_7553	-	-	231.992	neg	-	-	1.6706	-	-	-	-	-	-	-	-	-	1.6089	1.512	1.3379	0.009618	0.07444
neg_1812	2-Hydroxyacetaminophen sulfate	metab_7558	-	HMDB0062547	227.996	neg	M-H2O-H	C8H9NO6S	1.78368	53446-14-3	-	-	-	-	-	Organic acids and derivatives	Organic sulfuric acids and derivatives	Arylsulfates	3.4239	2.9801	7.0698	1.717e-05	0.002867
neg_1815	metab_7561	metab_7561	-	-	215.965	neg	-	-	1.92843	-	-	-	-	-	-	-	-	-	2.1263	1.848	0.1884	0.01373	0.08715
neg_1816	metab_7562	metab_7562	-	-	117.056	neg	-	-	1.99003	-	-	-	-	-	-	-	-	-	1.1368	0.9441	1.0778	0.003978	0.05018
neg_1843	metab_7589	metab_7589	-	-	428.131	neg	-	-	2.84337	-	-	-	-	-	-	-	-	-	1.1983	1.0618	0.9016	0.01381	0.08729
neg_1846	metab_7592	metab_7592	-	-	542.18	neg	-	-	2.84337	-	-	-	-	-	-	-	-	-	1.4788	1.2914	0.6787	0.03213	0.1346
neg_1850	metab_7596	metab_7596	-	-	117.056	neg	-	-	2.86193	-	-	-	-	-	-	-	-	-	1.2588	1.1229	1.1239	0.01039	0.07651
neg_1855	metab_7601	metab_7601	-	-	116.051	neg	-	-	2.88017	-	-	-	-	-	-	-	-	-	1.3987	1.2039	0.721	0.03426	0.14
neg_1859	metab_7605	metab_7605	-	-	279.108	neg	-	-	2.89813	-	-	-	-	-	-	-	-	-	1.3575	1.194	0.7963	0.04772	0.1678
neg_1861	metab_7606	metab_7606	-	-	406.092	neg	-	-	2.92525	-	-	-	-	-	-	-	-	-	2.4677	2.1639	0.3839	0.01082	0.07843
neg_1864	metab_7609	metab_7609	-	-	273.007	neg	-	-	2.9341	-	-	-	-	-	-	-	-	-	2.1549	2.3352	0.6795	0.004334	0.05175
neg_1869	metab_7614	metab_7614	-	-	374.064	neg	-	-	2.96127	-	-	-	-	-	-	-	-	-	1.6507	1.4793	1.2437	0.002659	0.04233
neg_1870	metab_7615	metab_7615	-	-	308.077	neg	-	-	2.96127	-	-	-	-	-	-	-	-	-	1.928	1.7063	1.4358	0.004974	0.0553
neg_1881	2-Aminoheptanedioic acid	metab_7626	-	HMDB0034252	156.066	neg	M-H2O-H	C7H13NO4	3.00642	3721-85-5	-	-	-	-	-	Organic acids and derivatives	Carboxylic acids and derivatives	Amino acids, peptides, and analogues	1.2089	1.0694	1.2224	0.04363	0.1599
neg_1886	metab_7631	metab_7631	-	-	93.0357	neg	-	-	3.035	-	-	-	-	-	-	-	-	-	2.1084	1.8292	1.9792	0.009923	0.07528
neg_1892	metab_7637	metab_7637	-	-	407.981	neg	-	-	3.05427	-	-	-	-	-	-	-	-	-	2.6209	2.4858	2.4209	0.0004062	0.01724
neg_1898	metab_7642	metab_7642	-	-	224.912	neg	-	-	3.08385	-	-	-	-	-	-	-	-	-	1.4844	1.3779	1.3282	0.01291	0.08464
neg_1908	metab_7652	metab_7652	-	-	618.186	neg	-	-	3.11407	-	-	-	-	-	-	-	-	-	1.6849	1.4794	1.4598	0.00296	0.04475
neg_1912	Scytalone	metab_7656	C00779	-	193.05	neg	M-H	C10H10O4	3.12298	-	-	-	-	-	-	-	-	-	2.0957	2.0989	0.4856	0.006991	0.06388
neg_1942	metab_7680	metab_7680	-	-	525.036	neg	-	-	3.2316	-	-	-	-	-	-	-	-	-	1.9197	2.3231	0.8089	0.001305	0.02981
neg_1946	metab_7684	metab_7684	-	-	242.013	neg	-	-	3.25865	-	-	-	-	-	-	-	-	-	3.0334	2.5962	2.2928	0.0009489	0.02689
neg_1948	3-Succinoylpyridine	metab_7686	C19569	HMDB0000992	178.05	neg	M-H	C9H9NO3	3.26737	4192-31-8	-	-	map00760;map05204;map00980	Metabolism;Human Diseases;Metabolism	Metabolism of cofactors and vitamins;Cancers: Overview;Xenobiotics biodegradation and metabolism	Organic acids and derivatives	Keto acids and derivatives	Gamma-keto acids and derivatives	1.1369	1.2197	1.0893	0.007547	0.06537
neg_1991	metab_7727	metab_7727	-	-	753.171	neg	-	-	3.51788	-	-	-	-	-	-	-	-	-	2.2499	2.0542	1.7861	0.0192	0.1034
neg_1995	metab_7729	metab_7729	-	-	771.152	neg	-	-	3.53572	-	-	-	-	-	-	-	-	-	1.8881	1.8319	1.4195	0.03704	0.1465
neg_2001	metab_7731	metab_7731	-	-	242.015	neg	-	-	3.55355	-	-	-	-	-	-	-	-	-	2.0372	1.7363	1.4264	0.02754	0.1244
neg_2005	metab_7735	metab_7735	-	-	510.965	neg	-	-	3.58033	-	-	-	-	-	-	-	-	-	1.9256	1.8227	1.2195	0.01296	0.08483
neg_2014	P-Tolyl Sulfate	metab_7741	-	-	187.007	neg	M-H	C7H8O4S	3.62475	-	-	-	-	-	-	-	-	-	1.8602	1.661	1.1847	0.01183	0.08167
neg_2015	metab_7742	metab_7742	-	-	631.207	neg	-	-	3.62475	-	-	-	-	-	-	-	-	-	3.2365	2.8555	3.1442	0.001315	0.02981
neg_2016	metab_7743	metab_7743	-	-	545.266	neg	-	-	3.62475	-	-	-	-	-	-	-	-	-	1.5177	1.4845	0.6918	0.03413	0.14
neg_2019	metab_7745	metab_7745	-	-	757.36	neg	-	-	3.63387	-	-	-	-	-	-	-	-	-	1.4667	1.3808	0.8719	0.01073	0.07819
neg_2024	metab_7750	metab_7750	-	-	846.878	neg	-	-	3.65183	-	-	-	-	-	-	-	-	-	2.2868	2.2828	0.5325	0.02107	0.1085
neg_2025	metab_7751	metab_7751	-	-	789.362	neg	-	-	3.6606	-	-	-	-	-	-	-	-	-	2.2577	2.2057	0.5545	0.01728	0.09831
neg_2029	metab_7755	metab_7755	-	-	845.46	neg	-	-	3.68778	-	-	-	-	-	-	-	-	-	1.1824	1.2121	0.8547	0.04318	0.1591
neg_2030	metab_7756	metab_7756	-	-	791.853	neg	-	-	3.68778	-	-	-	-	-	-	-	-	-	1.5541	1.3784	0.7779	0.01555	0.09324
neg_2043	Baicalin	metab_7768	C10025	HMDB0041832;LMPK12111081	445.078	neg	M-H	C21H18O11	3.74222	21967-41-9	-	-	-	-	-	Phenylpropanoids and polyketides	Flavonoids	Flavonoid glycosides	2.4726	2.73	0.6301	0.002174	0.03888
neg_2044	metab_7769	metab_7769	-	-	520.02	neg	-	-	3.74222	-	-	-	-	-	-	-	-	-	1.4719	1.2799	0.7874	0.006977	0.06388
neg_2047	metab_7772	metab_7772	-	-	538.006	neg	-	-	3.75127	-	-	-	-	-	-	-	-	-	2.1402	1.8358	0.4807	0.009383	0.07356
neg_2055	metab_7780	metab_7780	-	-	276	neg	-	-	3.77888	-	-	-	-	-	-	-	-	-	1.1944	1.2215	1.2556	0.04073	0.1549
neg_2062	metab_7787	metab_7787	-	-	770.392	neg	-	-	3.8155	-	-	-	-	-	-	-	-	-	1.1978	1.0813	0.8559	0.04067	0.1548
neg_2063	metab_7788	metab_7788	-	-	809.326	neg	-	-	3.8244	-	-	-	-	-	-	-	-	-	1.1078	0.9862	0.8621	0.03188	0.1342
neg_2066	metab_7791	metab_7791	-	-	393.158	neg	-	-	3.85215	-	-	-	-	-	-	-	-	-	1.4523	1.3394	1.3346	0.04328	0.1591
neg_2070	metab_7795	metab_7795	-	-	983.512	neg	-	-	3.87042	-	-	-	-	-	-	-	-	-	1.7247	1.6395	0.6534	0.03426	0.14
neg_2073	metab_7798	metab_7798	-	-	333.007	neg	-	-	3.87922	-	-	-	-	-	-	-	-	-	1.8728	2.5976	0.7438	0.009424	0.07356
neg_2084	metab_7808	metab_7808	-	-	608.277	neg	-	-	3.89848	-	-	-	-	-	-	-	-	-	2.1955	1.9938	0.3076	0.02223	0.1119
neg_2085	metab_7809	metab_7809	-	-	658.799	neg	-	-	3.90727	-	-	-	-	-	-	-	-	-	2.5095	2.3031	0.4095	0.01483	0.09127
neg_2089	metab_7813	metab_7813	-	-	202.108	neg	-	-	3.92137	-	-	-	-	-	-	-	-	-	1.0437	0.9167	1.1388	0.03877	0.1498
neg_2100	metab_7823	metab_7823	-	-	399.129	neg	-	-	3.99438	-	-	-	-	-	-	-	-	-	2.1791	1.9596	1.9618	0.01341	0.08646
neg_2108	metab_7831	metab_7831	-	-	304.92	neg	-	-	4.0517	-	-	-	-	-	-	-	-	-	1.9045	1.6554	0.4988	0.02449	0.118
neg_2112	metab_7835	metab_7835	-	-	694.321	neg	-	-	4.06172	-	-	-	-	-	-	-	-	-	2.1446	1.8255	0.5313	0.02121	0.1085
neg_2115	metab_7838	metab_7838	-	-	381.098	neg	-	-	4.06172	-	-	-	-	-	-	-	-	-	1.5194	1.3284	1.5027	0.02807	0.1254
neg_2116	metab_7839	metab_7839	-	-	631.271	neg	-	-	4.07093	-	-	-	-	-	-	-	-	-	2.1215	1.8646	0.4945	0.003222	0.04646
neg_2117	metab_7840	metab_7840	-	-	199.005	neg	-	-	4.08085	-	-	-	-	-	-	-	-	-	1.331	1.1931	1.1657	0.00988	0.07523
neg_2124	metab_7847	metab_7847	-	-	197.082	neg	-	-	4.12873	-	-	-	-	-	-	-	-	-	1.4791	1.2034	1.2933	0.03751	0.1474
neg_2127	metab_7850	metab_7850	-	-	390.229	neg	-	-	4.14813	-	-	-	-	-	-	-	-	-	1.8293	1.9292	0.4821	0.002882	0.04428
neg_2130	metab_7853	metab_7853	-	-	804.346	neg	-	-	4.18735	-	-	-	-	-	-	-	-	-	1.7264	1.4959	0.7766	0.01856	0.1014
neg_2137	metab_7860	metab_7860	-	-	831.393	neg	-	-	4.23745	-	-	-	-	-	-	-	-	-	1.6909	1.4382	0.6575	0.01267	0.08429
neg_2140	metab_7863	metab_7863	-	-	389.031	neg	-	-	4.25722	-	-	-	-	-	-	-	-	-	1.942	1.7786	1.789	0.01155	0.08054
neg_2145	metab_7868	metab_7868	-	-	368.048	neg	-	-	4.29615	-	-	-	-	-	-	-	-	-	2.0408	1.771	0.4276	0.00334	0.0468
neg_2147	metab_7870	metab_7870	-	-	365.085	neg	-	-	4.32412	-	-	-	-	-	-	-	-	-	2.1206	2.0249	1.6742	0.00845	0.07018
neg_2151	metab_7874	metab_7874	-	-	385.144	neg	-	-	4.3337	-	-	-	-	-	-	-	-	-	2.6411	2.2348	2.7992	0.003883	0.04991
neg_2152	metab_7875	metab_7875	-	-	349.002	neg	-	-	4.35212	-	-	-	-	-	-	-	-	-	2.0721	2.373	0.5247	0.01109	0.07913
neg_2154	metab_7877	metab_7877	-	-	544.152	neg	-	-	4.3611	-	-	-	-	-	-	-	-	-	2.3656	2.02	0.4575	0.0005245	0.02004
neg_2157	metab_7880	metab_7880	-	-	389.929	neg	-	-	4.37533	-	-	-	-	-	-	-	-	-	2.0101	1.7093	0.6007	0.003197	0.04646
neg_2162	metab_7884	metab_7884	-	-	377.07	neg	-	-	4.41093	-	-	-	-	-	-	-	-	-	2.3458	2.0901	1.8803	0.004012	0.05018
neg_2163	metab_7885	metab_7885	-	-	283.986	neg	-	-	4.41093	-	-	-	-	-	-	-	-	-	1.5482	1.4677	0.802	0.01914	0.1034
neg_2164	O-Phosphotyrosine	metab_7886	C06501	HMDB0006049	296.012	neg	M+Cl	C9H12NO6P	4.42002	-	-	-	-	-	-	Organic acids and derivatives	Carboxylic acids and derivatives	Amino acids, peptides, and analogues	1.5428	1.476	0.7633	0.01939	0.104
neg_2172	metab_7894	metab_7894	-	-	489.062	neg	-	-	4.45722	-	-	-	-	-	-	-	-	-	1.587	1.5373	0.677	0.01232	0.08382
neg_2178	metab_7900	metab_7900	-	-	678.324	neg	-	-	4.47557	-	-	-	-	-	-	-	-	-	1.4252	1.2428	0.6266	0.02913	0.1284
neg_2182	metab_7904	metab_7904	-	-	365.126	neg	-	-	4.50357	-	-	-	-	-	-	-	-	-	2.331	2.0784	0.4748	0.001282	0.02981
neg_2184	metab_7906	metab_7906	-	-	273.088	neg	-	-	4.5316	-	-	-	-	-	-	-	-	-	2.025	1.7416	0.5301	0.005893	0.06027
neg_2185	metab_7907	metab_7907	-	-	427.197	neg	-	-	4.55085	-	-	-	-	-	-	-	-	-	1.1559	1.1317	1.1048	0.03566	0.144
neg_2190	metab_7912	metab_7912	-	-	329.107	neg	-	-	4.57002	-	-	-	-	-	-	-	-	-	2.2799	1.9932	2.4816	0.003201	0.04646
neg_2204	metab_7926	metab_7926	-	-	203.128	neg	-	-	4.67135	-	-	-	-	-	-	-	-	-	1.8273	1.7569	0.7273	3.137e-05	0.00388
neg_2206	metab_7928	metab_7928	-	-	583.183	neg	-	-	4.69078	-	-	-	-	-	-	-	-	-	1.7124	1.5564	2.541	0.01289	0.08464
neg_2209	metab_7931	metab_7931	-	-	231.123	neg	-	-	4.70008	-	-	-	-	-	-	-	-	-	1.0143	0.9021	0.8526	0.03154	0.1332
neg_2210	metab_7932	metab_7932	-	-	385.223	neg	-	-	4.70008	-	-	-	-	-	-	-	-	-	1.0289	0.9178	1.1362	0.01715	0.09831
neg_2212	metab_7934	metab_7934	-	-	387.202	neg	-	-	4.73033	-	-	-	-	-	-	-	-	-	1.701	1.4594	1.3212	0.009908	0.07528
neg_2218	metab_7940	metab_7940	-	-	217.107	neg	-	-	4.76925	-	-	-	-	-	-	-	-	-	2.0195	1.7289	1.3627	0.000979	0.02689
neg_2219	Indoxyl	metab_7941	C05658	HMDB0004094	178.05	neg	M+FA-H	C8H7NO	4.76925	480-93-3	-	-	map00380	Metabolism	Amino acid metabolism	Organoheterocyclic compounds	Indoles and derivatives	Hydroxyindoles	1.0842	0.8956	1.1643	0.03639	0.1454
neg_2230	metab_7952	metab_7952	-	-	155.107	neg	-	-	4.83305	-	-	-	-	-	-	-	-	-	2.1438	1.8597	1.7088	0.002301	0.03964
neg_2231	metab_7953	metab_7953	-	-	541.264	neg	-	-	4.84273	-	-	-	-	-	-	-	-	-	1.9234	1.7885	1.8452	0.02719	0.1238
neg_2233	metab_7955	metab_7955	-	-	425.007	neg	-	-	4.85173	-	-	-	-	-	-	-	-	-	1.9035	2.0531	0.3352	0.02759	0.1244
neg_2236	metab_7958	metab_7958	-	-	485.203	neg	-	-	4.8578	-	-	-	-	-	-	-	-	-	2.2159	1.9565	1.9554	0.008102	0.06838
neg_2237	metab_7959	metab_7959	-	-	537.218	neg	-	-	4.87692	-	-	-	-	-	-	-	-	-	1.9618	1.8302	1.6329	0.01006	0.07575
neg_2238	metab_7960	metab_7960	-	-	199.132	neg	-	-	4.88623	-	-	-	-	-	-	-	-	-	1.6952	1.6516	1.4635	0.01315	0.08541
neg_2243	metab_7965	metab_7965	-	-	239.564	neg	-	-	4.93573	-	-	-	-	-	-	-	-	-	2.4735	2.2888	0.4718	0.00163	0.03275
neg_2246	metab_7968	metab_7968	-	-	441.176	neg	-	-	4.95552	-	-	-	-	-	-	-	-	-	1.2189	1.1037	1.2222	0.03572	0.1441
neg_2248	metab_7970	metab_7970	-	-	917.48	neg	-	-	4.9648	-	-	-	-	-	-	-	-	-	1.1624	1.1282	0.8782	0.02478	0.1182
neg_2249	metab_7971	metab_7971	-	-	415.187	neg	-	-	4.9648	-	-	-	-	-	-	-	-	-	1.2497	1.2209	1.1993	0.04106	0.1555
neg_2250	metab_7972	metab_7972	-	-	925.975	neg	-	-	4.9648	-	-	-	-	-	-	-	-	-	1.878	1.7666	0.569	0.007621	0.06551
neg_2255	Artabsin	metab_7977	C09301	HMDB0036641	293.139	neg	M+FA-H	C15H20O3	5.00413	24399-20-0	-	-	-	-	-	Organoheterocyclic compounds	Lactones	Gamma butyrolactones	1.1109	0.9469	0.8702	0.01777	0.09945
neg_2264	metab_7986	metab_7986	-	-	272.096	neg	-	-	5.0629	-	-	-	-	-	-	-	-	-	1.7018	1.5358	0.7087	0.003453	0.04739
neg_2265	metab_7987	metab_7987	-	-	289.06	neg	-	-	5.0629	-	-	-	-	-	-	-	-	-	1.716	1.4355	1.3849	0.01154	0.08054
neg_2266	metab_7988	metab_7988	-	-	525.271	neg	-	-	5.08698	-	-	-	-	-	-	-	-	-	2.3145	2.041	2.4487	0.009172	0.07269
neg_2269	metab_7991	metab_7991	-	-	410.201	neg	-	-	5.14102	-	-	-	-	-	-	-	-	-	2.1251	1.8518	1.506	0.0007501	0.02427
neg_2273	metab_7995	metab_7995	-	-	360.076	neg	-	-	5.14983	-	-	-	-	-	-	-	-	-	2.5597	2.1693	0.1681	0.003179	0.04646
neg_2280	metab_8002	metab_8002	-	-	323.133	neg	-	-	5.24065	-	-	-	-	-	-	-	-	-	1.5997	1.3751	1.4059	0.01016	0.0759
neg_2281	metab_8003	metab_8003	-	-	213.112	neg	-	-	5.2597	-	-	-	-	-	-	-	-	-	1.6462	1.3879	1.4488	0.006426	0.06199
neg_2282	metab_8004	metab_8004	-	-	423.167	neg	-	-	5.27905	-	-	-	-	-	-	-	-	-	1.9265	1.7189	1.6256	0.002563	0.04173
neg_2283	metab_8005	metab_8005	-	-	433.196	neg	-	-	5.27905	-	-	-	-	-	-	-	-	-	1.2879	1.0954	1.2961	0.02024	0.1062
neg_2284	metab_8006	metab_8006	-	-	535.201	neg	-	-	5.27905	-	-	-	-	-	-	-	-	-	1.6281	1.7008	1.4179	0.004453	0.05258
neg_2285	metab_8007	metab_8007	-	-	155.108	neg	-	-	5.28937	-	-	-	-	-	-	-	-	-	1.7635	1.4849	1.3919	0.006401	0.06199
neg_2286	metab_8008	metab_8008	-	-	539.233	neg	-	-	5.28937	-	-	-	-	-	-	-	-	-	1.9285	1.889	1.2892	2.817e-05	0.00388
neg_2290	metab_8012	metab_8012	-	-	476.213	neg	-	-	5.29867	-	-	-	-	-	-	-	-	-	1.2735	1.1199	1.191	0.002151	0.03881
neg_2291	metab_8013	metab_8013	-	-	494.259	neg	-	-	5.30908	-	-	-	-	-	-	-	-	-	1.2256	1.0873	1.2755	0.02327	0.1152
neg_2292	metab_8014	metab_8014	-	-	288.618	neg	-	-	5.31842	-	-	-	-	-	-	-	-	-	1.6064	1.6449	1.2847	0.02943	0.1287
neg_2294	Cinnzeylanine	metab_8016	-	HMDB0036011	447.201	neg	M+Na-2H	C22H34O8	5.32908	62203-47-8	-	-	-	-	-	Lipids and lipid-like molecules	Prenol lipids	Diterpenoids	1.2939	1.1046	1.2076	0.01931	0.1038
neg_2296	metab_8018	metab_8018	-	-	365.233	neg	-	-	5.34887	-	-	-	-	-	-	-	-	-	2.2752	1.9514	1.9097	0.001959	0.03627
neg_2304	metab_8026	metab_8026	-	-	468.859	neg	-	-	5.37742	-	-	-	-	-	-	-	-	-	2.1798	1.8269	0.3371	0.01439	0.08959
neg_2305	metab_8027	metab_8027	-	-	227.128	neg	-	-	5.37742	-	-	-	-	-	-	-	-	-	1.2555	1.186	1.2964	0.01157	0.08054
neg_2306	metab_8028	metab_8028	-	-	480.297	neg	-	-	5.38758	-	-	-	-	-	-	-	-	-	2.2552	1.9969	1.601	0.002095	0.03795
neg_2322	Fumonisin AK1	metab_8044	-	HMDB0033397	638.333	neg	M+Cl	C30H53NO11	5.49975	170591-49-8	-	-	-	-	-	Organic acids and derivatives	Carboxylic acids and derivatives	Tricarboxylic acids and derivatives	1.018	0.8784	0.9294	0.01975	0.1048
neg_2324	metab_8046	metab_8046	-	-	931.977	neg	-	-	5.49975	-	-	-	-	-	-	-	-	-	2.0959	1.8423	0.3548	0.01493	0.09149
neg_2328	metab_8050	metab_8050	-	-	213.113	neg	-	-	5.51813	-	-	-	-	-	-	-	-	-	1.4536	1.7784	1.4314	0.02786	0.1251
neg_2338	metab_8060	metab_8060	-	-	523.245	neg	-	-	5.59345	-	-	-	-	-	-	-	-	-	1.8368	1.6207	1.3319	0.0008525	0.02569
neg_2341	metab_8063	metab_8063	-	-	333.207	neg	-	-	5.60227	-	-	-	-	-	-	-	-	-	2.1258	2.0766	1.9293	0.01709	0.09814
neg_2342	metab_8064	metab_8064	-	-	508.241	neg	-	-	5.60227	-	-	-	-	-	-	-	-	-	1.5103	1.785	0.7216	0.04957	0.1715
neg_2344	metab_8066	metab_8066	-	-	483.222	neg	-	-	5.61162	-	-	-	-	-	-	-	-	-	1.9034	1.7014	1.638	0.0108	0.07837
neg_2353	metab_8075	metab_8075	-	-	896.457	neg	-	-	5.6392	-	-	-	-	-	-	-	-	-	1.0505	0.9042	0.9128	0.01765	0.09924
neg_2362	metab_8084	metab_8084	-	-	331.249	neg	-	-	5.71395	-	-	-	-	-	-	-	-	-	2.2128	2.1877	0.4014	0.002558	0.04173
neg_2366	metab_8088	metab_8088	-	-	795.917	neg	-	-	5.74253	-	-	-	-	-	-	-	-	-	1.0313	0.9477	0.9054	0.04719	0.1676
neg_2376	metab_8098	metab_8098	-	-	475.267	neg	-	-	5.75173	-	-	-	-	-	-	-	-	-	2.1895	1.9018	2.5617	0.01434	0.08945
neg_2393	metab_8113	metab_8113	-	-	443.156	neg	-	-	5.919	-	-	-	-	-	-	-	-	-	1.267	1.3046	1.2036	0.008671	0.07132
neg_2402	metab_8122	metab_8122	-	-	354.171	neg	-	-	5.97262	-	-	-	-	-	-	-	-	-	2.0344	1.9436	1.6327	0.004957	0.05527
neg_2407	metab_8127	metab_8127	-	-	343.191	neg	-	-	6.0091	-	-	-	-	-	-	-	-	-	1.561	1.3053	1.3468	0.01889	0.1023
neg_2417	metab_8137	metab_8137	-	-	530.264	neg	-	-	6.07642	-	-	-	-	-	-	-	-	-	1.4095	1.3987	1.1921	0.01773	0.09935
neg_2428	metab_8148	metab_8148	-	-	564.231	neg	-	-	6.17183	-	-	-	-	-	-	-	-	-	1.9527	1.849	1.3617	0.0008075	0.02498
neg_2433	metab_8152	metab_8152	-	-	523.304	neg	-	-	6.20357	-	-	-	-	-	-	-	-	-	1.2369	1.212	0.8762	0.001496	0.03144
neg_2440	metab_8159	metab_8159	-	-	337.202	neg	-	-	6.26275	-	-	-	-	-	-	-	-	-	2.1679	1.8731	1.7075	0.0003743	0.01717
neg_2453	metab_8172	metab_8172	-	-	321.147	neg	-	-	6.35882	-	-	-	-	-	-	-	-	-	1.4333	1.2873	0.7764	0.001582	0.03213
neg_2454	metab_8173	metab_8173	-	-	265.18	neg	-	-	6.37868	-	-	-	-	-	-	-	-	-	1.0189	0.9326	1.1426	0.007206	0.06388
neg_2457	metab_8176	metab_8176	-	-	469.231	neg	-	-	6.39865	-	-	-	-	-	-	-	-	-	1.2989	1.2423	1.3138	0.01808	0.1002
neg_2458	metab_8177	metab_8177	-	-	564.261	neg	-	-	6.409	-	-	-	-	-	-	-	-	-	1.4714	1.2702	1.237	0.004691	0.05402
neg_2462	metab_8181	metab_8181	-	-	371.186	neg	-	-	6.41847	-	-	-	-	-	-	-	-	-	1.3837	1.2192	1.34	0.01641	0.09595
neg_2466	metab_8185	metab_8185	-	-	387.141	neg	-	-	6.44885	-	-	-	-	-	-	-	-	-	1.9469	1.7012	0.5199	0.008896	0.0719
neg_2473	metab_8192	metab_8192	-	-	468.261	neg	-	-	6.49732	-	-	-	-	-	-	-	-	-	1.5707	1.3815	1.4439	0.02654	0.1224
neg_2475	metab_8194	metab_8194	-	-	803.681	neg	-	-	6.51632	-	-	-	-	-	-	-	-	-	1.8556	1.6816	0.6235	0.02687	0.1229
neg_2485	metab_8203	metab_8203	-	-	550.314	neg	-	-	6.58335	-	-	-	-	-	-	-	-	-	1.2089	1.2655	0.823	0.02318	0.1151
neg_2491	metab_8209	metab_8209	-	-	277.145	neg	-	-	6.6395	-	-	-	-	-	-	-	-	-	1.1664	1.1538	1.2231	0.02471	0.1182
neg_2494	metab_8212	metab_8212	-	-	291.159	neg	-	-	6.65848	-	-	-	-	-	-	-	-	-	1.9028	1.6173	1.5016	0.001385	0.03048
neg_2506	metab_8224	metab_8224	-	-	312.226	neg	-	-	6.76262	-	-	-	-	-	-	-	-	-	1.8454	1.6377	0.7226	0.0006846	0.02322
neg_2507	metab_8225	metab_8225	-	-	689.307	neg	-	-	6.76262	-	-	-	-	-	-	-	-	-	2.2076	2.0088	0.5066	0.006479	0.06199
neg_2508	metab_8226	metab_8226	-	-	448.308	neg	-	-	6.77242	-	-	-	-	-	-	-	-	-	1.9178	1.7266	1.2986	0.008213	0.06877
neg_2510	metab_8228	metab_8228	-	-	511.308	neg	-	-	6.77242	-	-	-	-	-	-	-	-	-	2.8252	2.4103	2.7477	0.0008409	0.02561
neg_2512	metab_8230	metab_8230	-	-	676.261	neg	-	-	6.7815	-	-	-	-	-	-	-	-	-	1.5443	1.4833	0.7539	0.03092	0.1326
neg_2514	metab_8232	metab_8232	-	-	990.618	neg	-	-	6.79968	-	-	-	-	-	-	-	-	-	1.9866	1.7746	1.4116	0.009221	0.07279
neg_2515	metab_8233	metab_8233	-	-	451.846	neg	-	-	6.79968	-	-	-	-	-	-	-	-	-	1.8348	1.6183	1.569	0.02322	0.1151
neg_2516	metab_8234	metab_8234	-	-	550.188	neg	-	-	6.79968	-	-	-	-	-	-	-	-	-	1.9564	1.6727	1.7468	0.0212	0.1085
neg_2519	metab_8237	metab_8237	-	-	922.535	neg	-	-	6.81747	-	-	-	-	-	-	-	-	-	2.0277	1.7879	1.9612	0.02951	0.1288
neg_2527	Dynorphin B (6-9)	metab_8244	-	HMDB0012937	640.305	neg	M+Cl	C26H43N11O6	6.8583	-	-	-	-	-	-	Organic acids and derivatives	Carboxylic acids and derivatives	Amino acids, peptides, and analogues	1.8934	1.6412	0.5799	0.03008	0.1304
neg_2537	metab_8254	metab_8254	-	-	740.307	neg	-	-	6.9301	-	-	-	-	-	-	-	-	-	1.7958	1.5722	0.6961	0.009807	0.07492
neg_2552	3-[8-hydroxy-2-methyl-2-(4-methylpent-3-en-1-yl)-2H-chromen-5-yl]propanoic acid	metab_8268	-	HMDB0134704	315.158	neg	M-H	C19H24O4	7.04143	-	-	-	-	-	-	Organoheterocyclic compounds	Benzopyrans	1-benzopyrans	1.297	1.1214	1.2497	0.02926	0.1285
neg_2555	metab_8271	metab_8271	-	-	457.332	neg	-	-	7.0607	-	-	-	-	-	-	-	-	-	1.9785	1.7362	5.2966	0.02124	0.1085
neg_2560	16-Hydroxy-10-oxohexadecanoic acid	metab_8276	-	HMDB0041287	267.196	neg	M-H2O-H	C16H30O4	7.1292	53833-25-3	-	-	-	-	-	Lipids and lipid-like molecules	Fatty Acyls	Fatty acids and conjugates	2.1938	2.5177	0.6064	2.456e-05	0.003687
neg_2564	metab_8280	metab_8280	-	-	461.291	neg	-	-	7.14903	-	-	-	-	-	-	-	-	-	1.8349	1.6138	1.5751	0.00759	0.06537
neg_2568	metab_8284	metab_8284	-	-	300.142	neg	-	-	7.16878	-	-	-	-	-	-	-	-	-	1.942	1.6667	1.6833	0.01577	0.09392
neg_2571	metab_8287	metab_8287	-	-	324.142	neg	-	-	7.19393	-	-	-	-	-	-	-	-	-	1.6157	1.5229	1.4375	0.0432	0.1591
neg_2572	metab_8288	metab_8288	-	-	632.358	neg	-	-	7.20853	-	-	-	-	-	-	-	-	-	1.0518	0.8753	0.9164	0.03553	0.1436
neg_2573	metab_8289	metab_8289	-	-	336.14	neg	-	-	7.20853	-	-	-	-	-	-	-	-	-	1.5181	1.3833	0.7023	0.01671	0.097
neg_2574	metab_8290	metab_8290	-	-	649.345	neg	-	-	7.20853	-	-	-	-	-	-	-	-	-	1.6231	1.4134	0.7271	0.01891	0.1023
neg_2584	metab_8300	metab_8300	-	-	519.279	neg	-	-	7.3573	-	-	-	-	-	-	-	-	-	1.0414	0.9102	1.115	0.01344	0.08652
neg_2586	metab_8302	metab_8302	-	-	806.619	neg	-	-	7.37725	-	-	-	-	-	-	-	-	-	2.1621	1.9589	2.3433	0.01043	0.07655
neg_2588	metab_8304	metab_8304	-	-	194.082	neg	-	-	7.38673	-	-	-	-	-	-	-	-	-	1.0492	0.9666	0.8218	0.02559	0.1203
neg_2590	metab_8306	metab_8306	-	-	527.059	neg	-	-	7.40652	-	-	-	-	-	-	-	-	-	1.0496	0.9445	0.8853	0.003782	0.04962
neg_2592	metab_8308	metab_8308	-	-	323.222	neg	-	-	7.41688	-	-	-	-	-	-	-	-	-	2.2546	1.9476	1.7964	0.000969	0.02689
neg_2595	metab_8311	metab_8311	-	-	874.589	neg	-	-	7.42635	-	-	-	-	-	-	-	-	-	1.7126	1.6843	2.2723	0.04737	0.1677
neg_2598	metab_8314	metab_8314	-	-	487.34	neg	-	-	7.47643	-	-	-	-	-	-	-	-	-	1.24	1.0706	1.1828	0.01501	0.09171
neg_2606	metab_8322	metab_8322	-	-	616.319	neg	-	-	7.5055	-	-	-	-	-	-	-	-	-	1.214	1.0685	0.8335	0.02818	0.1256
neg_2608	metab_8323	metab_8323	-	-	654.306	neg	-	-	7.51505	-	-	-	-	-	-	-	-	-	2.2243	1.9938	0.7709	5.306e-06	0.002027
neg_2609	metab_8324	metab_8324	-	-	671.296	neg	-	-	7.51505	-	-	-	-	-	-	-	-	-	2.7281	2.4484	0.3775	7.768e-06	0.002172
neg_2611	metab_8326	metab_8326	-	-	858.536	neg	-	-	7.5335	-	-	-	-	-	-	-	-	-	1.2884	1.3045	0.8326	0.01639	0.09595
neg_2614	metab_8329	metab_8329	-	-	834.536	neg	-	-	7.5425	-	-	-	-	-	-	-	-	-	2.224	2.2369	0.4795	0.0006637	0.02305
neg_2615	metab_8330	metab_8330	-	-	478.329	neg	-	-	7.5425	-	-	-	-	-	-	-	-	-	1.1189	0.9832	1.1225	0.003502	0.04739
neg_2623	metab_8338	metab_8338	-	-	553.303	neg	-	-	7.60695	-	-	-	-	-	-	-	-	-	1.1123	1.0513	0.9191	0.007073	0.06388
neg_2624	metab_8339	metab_8339	-	-	405.264	neg	-	-	7.60695	-	-	-	-	-	-	-	-	-	1.2637	1.1141	1.1809	0.03012	0.1304
neg_2625	LysoPC(18:3(9Z,12Z,15Z))	metab_8340	-	HMDB0010388	562.317	neg	M+FA-H	C26H48NO7P	7.61592	-	-	-	-	-	-	Lipids and lipid-like molecules	Glycerophospholipids	Glycerophosphocholines	1.4803	1.3846	0.9168	0.0001009	0.007665
neg_2627	metab_8342	metab_8342	-	-	565.325	neg	-	-	7.62518	-	-	-	-	-	-	-	-	-	1.565	1.4459	0.737	0.002597	0.04189
neg_2643	metab_8356	metab_8356	-	-	555.307	neg	-	-	7.7459	-	-	-	-	-	-	-	-	-	1.3421	1.1888	0.9199	6.331e-05	0.006564
neg_2655	metab_8367	metab_8367	-	-	267.196	neg	-	-	7.78177	-	-	-	-	-	-	-	-	-	2.0359	1.8298	1.3711	0.01086	0.07843
neg_2660	metab_8371	metab_8371	-	-	542.253	neg	-	-	7.79955	-	-	-	-	-	-	-	-	-	2.7262	2.4344	0.2999	0.0006065	0.02236
neg_2663	metab_8373	metab_8373	-	-	581.322	neg	-	-	7.8349	-	-	-	-	-	-	-	-	-	1.1317	1.0227	0.937	0.0002019	0.01116
neg_2664	metab_8374	metab_8374	-	-	562.538	neg	-	-	7.8349	-	-	-	-	-	-	-	-	-	2.2101	2.0569	0.6439	8.476e-06	0.002172
neg_2665	metab_8375	metab_8375	-	-	945.583	neg	-	-	7.84383	-	-	-	-	-	-	-	-	-	1.4738	1.5099	1.103	0.0001107	0.007665
neg_2666	metab_8376	metab_8376	-	-	678.311	neg	-	-	7.84383	-	-	-	-	-	-	-	-	-	1.2518	1.1284	0.8599	0.004663	0.05396
neg_2670	metab_8380	metab_8380	-	-	921.583	neg	-	-	7.87023	-	-	-	-	-	-	-	-	-	1.1331	1.2377	1.063	0.001079	0.0274
neg_2679	metab_8388	metab_8388	-	-	297.243	neg	-	-	7.91448	-	-	-	-	-	-	-	-	-	1.2169	1.2763	0.9201	0.0005173	0.01995
neg_2685	metab_8394	metab_8394	-	-	784.488	neg	-	-	7.94983	-	-	-	-	-	-	-	-	-	1.3403	1.1762	1.1404	0.009635	0.07444
neg_2686	metab_8395	metab_8395	-	-	331.204	neg	-	-	7.95858	-	-	-	-	-	-	-	-	-	2.0088	1.8922	0.5454	0.008171	0.06868
neg_2701	metab_8410	metab_8410	-	-	586.316	neg	-	-	8.09118	-	-	-	-	-	-	-	-	-	2.8075	2.77	0.4282	2.181e-06	0.001169
neg_2702	LysoPE(0:0/20:1(11Z))	metab_8411	-	LMGP02050046;HMDB0011482	552.332	neg	M+FA-H	C25H50NO7P	8.09995	-	-	-	-	-	-	Lipids and lipid-like molecules	Glycerophospholipids	Glycerophosphoethanolamines	1.1159	0.9802	0.9398	0.0003233	0.01562
neg_2714	metab_8423	metab_8423	-	-	477.322	neg	-	-	8.1619	-	-	-	-	-	-	-	-	-	1.5506	1.4421	1.303	0.02258	0.113
neg_2719	LysoPC(20:3(5Z,8Z,11Z))	metab_8428	C04230	HMDB0010393;LMGP01050139	590.346	neg	M+FA-H	C28H52NO7P	8.2058	1199257-41-4	Lipids	Phospholipids	map00564;map05231	Metabolism;Human Diseases	Lipid metabolism;Cancers: Overview	Lipids and lipid-like molecules	Glycerophospholipids	Glycerophosphocholines	1.6581	1.4436	0.9068	0.0001087	0.007665
neg_2720	metab_8429	metab_8429	-	-	836.552	neg	-	-	8.2058	-	-	-	-	-	-	-	-	-	1.3546	1.1689	1.1352	0.01673	0.097
neg_2733	9-Oxohexadecanoic acid	metab_8440	-	HMDB0030973	269.212	neg	M-H	C16H30O3	8.25007	54527-30-9	-	-	-	-	-	Lipids and lipid-like molecules	Fatty Acyls	Fatty acids and conjugates	1.9449	1.7648	1.338	0.01891	0.1023
neg_2734	metab_8441	metab_8441	-	-	764.547	neg	-	-	8.25877	-	-	-	-	-	-	-	-	-	3.3655	2.8437	2.7927	0.001008	0.02718
neg_2743	metab_8449	metab_8449	-	-	347.259	neg	-	-	8.32037	-	-	-	-	-	-	-	-	-	1.037	0.8887	0.9349	0.01177	0.08152
neg_2750	metab_8455	metab_8455	-	-	947.621	neg	-	-	8.39073	-	-	-	-	-	-	-	-	-	1.0092	0.8573	1.0632	0.02739	0.1243
neg_2767	metab_8471	metab_8471	-	-	528.311	neg	-	-	8.5051	-	-	-	-	-	-	-	-	-	1.3799	1.2374	0.9245	3.917e-05	0.004449
neg_2769	metab_8473	metab_8473	-	-	690.403	neg	-	-	8.53173	-	-	-	-	-	-	-	-	-	1.2925	1.1606	1.1341	0.007371	0.06427
neg_2772	metab_8476	metab_8476	-	-	605.325	neg	-	-	8.54047	-	-	-	-	-	-	-	-	-	1.4402	1.2517	0.8828	0.001568	0.03213
neg_2773	metab_8477	metab_8477	-	-	839.572	neg	-	-	8.54047	-	-	-	-	-	-	-	-	-	1.8714	1.8227	0.6516	0.003507	0.04739
neg_2776	LysoPC(20:2(11Z,14Z))	metab_8480	C04230	HMDB0010392	592.364	neg	M+FA-H	C28H54NO7P	8.55828	-	Lipids	Phospholipids	map00564;map05231	Metabolism;Human Diseases	Lipid metabolism;Cancers: Overview	Lipids and lipid-like molecules	Glycerophospholipids	Glycerophosphocholines	1.4368	1.243	0.9124	0.001227	0.02946
neg_2787	metab_8491	metab_8491	-	-	546.285	neg	-	-	8.63813	-	-	-	-	-	-	-	-	-	1.5389	1.4245	0.8955	0.0001301	0.008285
neg_2809	metab_8513	metab_8513	-	-	347.223	neg	-	-	8.75398	-	-	-	-	-	-	-	-	-	2.4154	2.185	0.4009	0.000501	0.0195
neg_2834	metab_8538	metab_8538	-	-	572.301	neg	-	-	8.87	-	-	-	-	-	-	-	-	-	1.2584	1.5145	0.9107	0.004734	0.05416
neg_2843	PS(18:1(9Z)/0:0)	metab_8546	-	LMGP03050001	522.285	neg	M-H	C24H46NO9P	8.9762	-	-	-	-	-	-	-	-	-	1.0217	0.967	0.9398	0.01298	0.08483
neg_2844	metab_8547	metab_8547	-	-	513.417	neg	-	-	8.9762	-	-	-	-	-	-	-	-	-	1.2568	1.1246	1.1206	0.007331	0.06419
neg_2872	metab_8572	metab_8572	-	-	599.372	neg	-	-	9.11798	-	-	-	-	-	-	-	-	-	1.677	1.5023	0.6791	0.007125	0.06388
neg_2875	metab_8575	metab_8575	-	-	626.371	neg	-	-	9.13585	-	-	-	-	-	-	-	-	-	2.0484	1.7227	1.3602	0.006449	0.06199
neg_2877	metab_8577	metab_8577	-	-	592.363	neg	-	-	9.14472	-	-	-	-	-	-	-	-	-	3.1704	2.7837	0.1416	0.0002843	0.0144
neg_2878	metab_8578	metab_8578	-	-	329.248	neg	-	-	9.16253	-	-	-	-	-	-	-	-	-	1.2048	1.1227	0.9195	0.00226	0.03958
neg_2892	metab_8590	metab_8590	-	-	301.217	neg	-	-	9.23448	-	-	-	-	-	-	-	-	-	2.9743	2.9252	0.4113	2.211e-06	0.001169
neg_2904	metab_8601	metab_8601	-	-	325.274	neg	-	-	9.33067	-	-	-	-	-	-	-	-	-	2.0238	1.7723	1.3889	0.005741	0.05973
neg_2905	Sagittariol	metab_8602	-	HMDB0036835	351.254	neg	M+FA-H	C20H34O2	9.33067	56497-92-8	-	-	-	-	-	Lipids and lipid-like molecules	Prenol lipids	Diterpenoids	2.2817	2.2306	0.4977	0.0002241	0.01208
neg_2913	metab_8610	metab_8610	-	-	384.313	neg	-	-	9.38098	-	-	-	-	-	-	-	-	-	2.2787	2.1362	0.5455	0.001032	0.02718
neg_2926	metab_8622	metab_8622	-	-	475.333	neg	-	-	9.49743	-	-	-	-	-	-	-	-	-	1.5264	1.5357	0.829	0.003209	0.04646
neg_2934	metab_8630	metab_8630	-	-	488.279	neg	-	-	9.53348	-	-	-	-	-	-	-	-	-	1.6029	1.3322	0.8789	0.008568	0.07061
neg_2946	metab_8641	metab_8641	-	-	357.28	neg	-	-	9.59688	-	-	-	-	-	-	-	-	-	1.2753	1.2152	0.8462	0.005908	0.06027
neg_2990	metab_8680	metab_8680	-	-	388.252	neg	-	-	10.043	-	-	-	-	-	-	-	-	-	1.0971	0.9149	1.0605	0.008787	0.07174
neg_3007	metab_8697	metab_8697	-	-	456.239	neg	-	-	10.1454	-	-	-	-	-	-	-	-	-	1.5616	1.3056	1.2516	0.01801	0.1002
neg_3028	metab_8716	metab_8716	-	-	532.304	neg	-	-	10.4166	-	-	-	-	-	-	-	-	-	2.5977	2.1677	0.584	0.001064	0.02727
neg_3031	metab_8719	metab_8719	-	-	764.529	neg	-	-	10.4444	-	-	-	-	-	-	-	-	-	1.1643	1.2327	0.9067	0.005534	0.05903
neg_3036	metab_8724	metab_8724	-	-	740.528	neg	-	-	10.4911	-	-	-	-	-	-	-	-	-	1.1447	1.1398	0.883	0.01153	0.08054
neg_3059	metab_8744	metab_8744	-	-	516.31	neg	-	-	10.9914	-	-	-	-	-	-	-	-	-	2.253	1.9101	0.7062	0.001727	0.03345
neg_3064	metab_8748	metab_8748	-	-	836.588	neg	-	-	11.0855	-	-	-	-	-	-	-	-	-	1.2898	1.2578	1.1304	0.005878	0.06027
neg_3067	metab_8751	metab_8751	-	-	992.579	neg	-	-	11.1912	-	-	-	-	-	-	-	-	-	1.4906	1.4392	1.0982	1.169e-07	0.0002456
neg_3073	metab_8757	metab_8757	-	-	722.519	neg	-	-	11.2269	-	-	-	-	-	-	-	-	-	2.0329	1.6602	1.4621	0.01476	0.09124
neg_3083	PE(15:0/22:1(13Z))	metab_8766	-	HMDB0008908	804.58	neg	M+FA-H	C42H82NO8P	11.4898	-	-	-	-	-	-	Lipids and lipid-like molecules	Glycerophospholipids	Glycerophosphoethanolamines	1.2118	1.0755	1.055	0.0004039	0.01724
neg_3093	metab_8776	metab_8776	-	-	882.627	neg	-	-	11.903	-	-	-	-	-	-	-	-	-	1.4755	1.3881	1.1271	6.457e-05	0.006564
neg_3099	metab_8782	metab_8782	-	-	900.601	neg	-	-	12.2172	-	-	-	-	-	-	-	-	-	1.476	1.3149	1.1803	0.00403	0.05024
neg_3276	metab_8959	metab_8959	-	-	572.282	neg	-	-	14.1564	-	-	-	-	-	-	-	-	-	1.2427	1.0422	0.8784	0.018	0.1002
neg_3303	metab_8986	metab_8986	-	-	915.527	neg	-	-	14.1203	-	-	-	-	-	-	-	-	-	1.4209	1.3697	1.3672	0.01848	0.1012
neg_3353	PE(15:0/24:1(15Z))	metab_9036	-	HMDB0008915	832.612	neg	M+FA-H	C44H86NO8P	12.2263	-	-	-	-	-	-	Lipids and lipid-like molecules	Glycerophospholipids	Glycerophosphoethanolamines	1.1148	0.971	1.0698	0.006701	0.06266
neg_3355	metab_9038	metab_9038	-	-	491.341	neg	-	-	12.1156	-	-	-	-	-	-	-	-	-	1.114	1.0358	1.142	0.002539	0.04173
neg_3359	PC(o-18:0/20:4(8Z,11Z,14Z,17Z))	metab_9042	-	LMGP01020247;HMDB0013420	840.618	neg	M+FA-H	C46H86NO7P	11.9082	-	-	-	-	-	-	Lipids and lipid-like molecules	Glycerophospholipids	Glycerophosphocholines	1.2297	1.1976	1.0951	0.003136	0.04646
neg_3360	metab_9043	metab_9043	-	-	750.55	neg	-	-	11.8488	-	-	-	-	-	-	-	-	-	2.3877	1.9966	1.8821	0.006507	0.06199
neg_3372	metab_9055	metab_9055	-	-	919.561	neg	-	-	11.4898	-	-	-	-	-	-	-	-	-	1.519	1.2843	1.1545	0.001652	0.03275
neg_3383	PC(22:5(7Z,10Z,13Z,16Z,19Z)/P-18:0)	metab_9064	-	HMDB0008719	864.616	neg	M+FA-H	C48H86NO7P	11.2269	-	-	-	-	-	-	Lipids and lipid-like molecules	Glycerophospholipids	Glycerophosphocholines	1.3466	1.2316	1.2721	0.02201	0.1113
neg_3390	metab_9071	metab_9071	-	-	529.277	neg	-	-	11.2	-	-	-	-	-	-	-	-	-	2.053	1.7251	0.5512	0.00607	0.06133
neg_3400	SM(d18:1/18:1(11Z))	metab_9081	C00550	HMDB0012100	773.586	neg	M+FA-H	C41H81N2O6P	11.0266	-	Lipids	Phospholipids	map00600;map01100;map04071	Metabolism;Metabolism;Environmental Information Processing	Lipid metabolism;Global and overview maps;Signal transduction	Lipids and lipid-like molecules	Sphingolipids	Phosphosphingolipids	1.7201	1.5869	1.2603	0.003361	0.0468
neg_3415	metab_9095	metab_9095	-	-	490.294	neg	-	-	10.7343	-	-	-	-	-	-	-	-	-	1.2097	1.0532	0.9346	0.02668	0.1227
neg_3433	metab_9112	metab_9112	-	-	881.534	neg	-	-	10.4816	-	-	-	-	-	-	-	-	-	1.6765	1.5614	1.2787	0.003585	0.04829
neg_3434	PC(16:0/18:3(6Z,9Z,12Z))	metab_9113	-	LMGP01010598;HMDB0007974	800.55	neg	M+FA-H	C42H78NO8P	10.4816	-	-	-	-	-	-	Lipids and lipid-like molecules	Glycerophospholipids	Glycerophosphocholines	1.3091	1.1981	0.9275	0.0001675	0.009778
neg_3436	PC(14:0/22:5(4Z,7Z,10Z,13Z,16Z))	metab_9115	-	LMGP01012130;HMDB0007890	824.551	neg	M+FA-H	C44H78NO8P	10.4539	-	-	-	-	-	-	-	-	-	1.8736	1.7434	0.8803	5.608e-07	0.0005616
neg_3443	metab_9122	metab_9122	-	-	610.447	neg	-	-	10.3791	-	-	-	-	-	-	-	-	-	1.9731	1.7674	1.4244	0.001341	0.02981
neg_3460	metab_9139	metab_9139	-	-	579.392	neg	-	-	10.1918	-	-	-	-	-	-	-	-	-	1.7064	1.625	0.6946	0.04101	0.1555
neg_3463	metab_9142	metab_9142	-	-	962.58	neg	-	-	10.1731	-	-	-	-	-	-	-	-	-	1.772	1.7425	1.1755	6.443e-06	0.002172
neg_3476	metab_9154	metab_9154	-	-	872.554	neg	-	-	10.0822	-	-	-	-	-	-	-	-	-	2.5968	2.5359	0.5967	7.549e-06	0.002172
neg_3529	metab_9204	metab_9204	-	-	806.539	neg	-	-	9.7801	-	-	-	-	-	-	-	-	-	1.4523	1.3542	1.1499	0.002548	0.04173
neg_3531	metab_9206	metab_9206	-	-	582.413	neg	-	-	9.77107	-	-	-	-	-	-	-	-	-	1.478	1.334	1.1275	0.001297	0.02981
neg_3581	metab_9250	metab_9250	-	-	415.225	neg	-	-	9.53348	-	-	-	-	-	-	-	-	-	1.5783	1.3862	0.84	0.0046	0.05341
neg_3625	metab_9291	metab_9291	-	-	305.248	neg	-	-	9.33578	-	-	-	-	-	-	-	-	-	1.6366	1.5376	0.8533	0.0001999	0.01116
neg_3634	metab_9299	metab_9299	-	-	355.265	neg	-	-	9.30715	-	-	-	-	-	-	-	-	-	1.5608	1.4328	0.765	0.005722	0.05973
neg_3643	metab_9308	metab_9308	-	-	299.259	neg	-	-	9.26188	-	-	-	-	-	-	-	-	-	1.1066	0.9623	1.0986	0.01982	0.1048
neg_3669	metab_9332	metab_9332	-	-	653.305	neg	-	-	9.18967	-	-	-	-	-	-	-	-	-	1.2307	1.0942	0.9222	0.008561	0.07061
neg_3671	metab_9334	metab_9334	-	-	459.251	neg	-	-	9.18045	-	-	-	-	-	-	-	-	-	2.2225	1.9454	0.6497	0.0006906	0.02322
neg_3681	metab_9344	metab_9344	-	-	621.309	neg	-	-	9.14472	-	-	-	-	-	-	-	-	-	1.6028	1.485	0.7276	0.0298	0.1297
neg_3697	metab_9360	metab_9360	-	-	426.302	neg	-	-	9.08235	-	-	-	-	-	-	-	-	-	1.4728	1.3414	0.7849	0.03721	0.147
neg_3700	metab_9363	metab_9363	-	-	718.433	neg	-	-	9.06448	-	-	-	-	-	-	-	-	-	1.4183	1.2926	1.1879	0.01375	0.08715
neg_3714	metab_9374	metab_9374	-	-	521.338	neg	-	-	8.99377	-	-	-	-	-	-	-	-	-	1.7542	1.4109	1.4263	0.04189	0.1573
neg_3727	metab_9385	metab_9385	-	-	323.258	neg	-	-	8.94087	-	-	-	-	-	-	-	-	-	1.9322	1.8491	1.4901	0.01587	0.09392
neg_3733	metab_9391	metab_9391	-	-	410.237	neg	-	-	8.90552	-	-	-	-	-	-	-	-	-	1.2354	1.5047	0.8442	0.04579	0.1642
neg_3734	metab_9392	metab_9392	-	-	642.366	neg	-	-	8.8966	-	-	-	-	-	-	-	-	-	1.4925	1.2978	1.1656	0.03637	0.1454
neg_3737	metab_9394	metab_9394	-	-	528.274	neg	-	-	8.87	-	-	-	-	-	-	-	-	-	1.4829	1.2242	0.9219	0.003982	0.05018
neg_3741	LysoPC(20:1(11Z))	metab_9397	C04230	HMDB0010391	594.38	neg	M+FA-H	C28H56NO7P	8.86097	-	Lipids	Phospholipids	map00564;map05231	Metabolism;Human Diseases	Lipid metabolism;Cancers: Overview	Lipids and lipid-like molecules	Glycerophospholipids	Glycerophosphocholines	1.0483	0.9596	0.9416	0.0003975	0.01724
neg_3747	metab_9403	metab_9403	-	-	297.243	neg	-	-	8.83432	-	-	-	-	-	-	-	-	-	1.6	1.4362	1.1701	0.01206	0.08279
neg_3750	metab_9406	metab_9406	-	-	578.383	neg	-	-	8.81648	-	-	-	-	-	-	-	-	-	1.6584	1.4579	0.7303	0.002818	0.04398
neg_3770	metab_9425	metab_9425	-	-	522.285	neg	-	-	8.74515	-	-	-	-	-	-	-	-	-	1.3781	1.2203	0.8809	0.001651	0.03275
neg_3781	metab_9436	metab_9436	-	-	342.266	neg	-	-	8.70048	-	-	-	-	-	-	-	-	-	1.4001	1.3596	0.8726	0.0007574	0.0243
neg_3799	metab_9452	metab_9452	-	-	481.237	neg	-	-	8.62917	-	-	-	-	-	-	-	-	-	1.3632	1.2499	1.1036	1.773e-05	0.002867
neg_3800	metab_9453	metab_9453	-	-	494.326	neg	-	-	8.62917	-	-	-	-	-	-	-	-	-	1.0004	0.8606	0.9443	0.003375	0.0468
neg_3802	metab_9455	metab_9455	-	-	828.584	neg	-	-	8.62028	-	-	-	-	-	-	-	-	-	1.4497	1.2665	0.8397	0.003829	0.04962
neg_3803	metab_9456	metab_9456	-	-	571.339	neg	-	-	8.62028	-	-	-	-	-	-	-	-	-	1.1752	1.0293	0.9292	9.246e-05	0.007659
neg_3810	metab_9463	metab_9463	-	-	854.511	neg	-	-	8.58488	-	-	-	-	-	-	-	-	-	1.124	1.0692	0.871	0.03676	0.1458
neg_3813	metab_9466	metab_9466	-	-	378.285	neg	-	-	8.56725	-	-	-	-	-	-	-	-	-	1.5653	1.4872	1.279	0.01732	0.09831
neg_3816	metab_9469	metab_9469	-	-	532.34	neg	-	-	8.55828	-	-	-	-	-	-	-	-	-	2.0487	1.7925	0.7512	0.0001184	0.007902
neg_3822	metab_9474	metab_9474	-	-	862.571	neg	-	-	8.53173	-	-	-	-	-	-	-	-	-	1.927	1.6822	0.7713	0.001103	0.0274
neg_3845	metab_9495	metab_9495	-	-	440.244	neg	-	-	8.39942	-	-	-	-	-	-	-	-	-	1.6203	1.4704	0.8581	0.0009005	0.02647
neg_3851	metab_9501	metab_9501	-	-	501.267	neg	-	-	8.37305	-	-	-	-	-	-	-	-	-	1.2368	1.0864	0.8916	0.0153	0.09227
neg_3853	N-Arachidonoyl-L-Serine	metab_9503	-	-	390.266	neg	M-H	C23H37NO4	8.3641	-	-	-	-	-	-	-	-	-	1.7025	1.6951	0.8438	3.244e-05	0.00388
neg_3856	metab_9506	metab_9506	-	-	842.6	neg	-	-	8.32037	-	-	-	-	-	-	-	-	-	1.1639	1.0167	0.8949	0.0197	0.1048
neg_3862	metab_9511	metab_9511	-	-	502.293	neg	-	-	8.28523	-	-	-	-	-	-	-	-	-	1.2887	1.6099	0.8266	0.02626	0.1222
neg_3871	metab_9520	metab_9520	-	-	512.335	neg	-	-	8.23242	-	-	-	-	-	-	-	-	-	1.5413	1.3112	0.6924	0.01585	0.09392
neg_3872	metab_9521	metab_9521	-	-	461.327	neg	-	-	8.23242	-	-	-	-	-	-	-	-	-	1.3391	1.2748	1.179	0.03653	0.1455
neg_3880	metab_9529	metab_9529	-	-	341.212	neg	-	-	8.2058	-	-	-	-	-	-	-	-	-	1.1555	0.976	1.0971	0.04135	0.1562
neg_3881	metab_9530	metab_9530	-	-	520.269	neg	-	-	8.19702	-	-	-	-	-	-	-	-	-	1.5643	1.4273	0.8351	0.003997	0.05018
neg_3893	metab_9542	metab_9542	-	-	875.597	neg	-	-	8.13527	-	-	-	-	-	-	-	-	-	1.7375	1.641	1.2346	0.004744	0.05416
neg_3900	metab_9548	metab_9548	-	-	886.568	neg	-	-	8.09995	-	-	-	-	-	-	-	-	-	1.2546	1.1742	1.1993	0.01982	0.1048
neg_3915	metab_9563	metab_9563	-	-	631.34	neg	-	-	8.0294	-	-	-	-	-	-	-	-	-	1.0901	0.9039	0.9093	0.006927	0.06379
neg_3925	(R)-3-Hydroxy-tetradecanoic acid	metab_9573	-	HMDB0010731	243.196	neg	M-H	C14H28O3	7.97623	-	-	-	-	-	-	Lipids and lipid-like molecules	Fatty Acyls	Fatty acids and conjugates	2.0281	1.7739	1.3413	0.00573	0.05973
neg_3927	metab_9574	metab_9574	-	-	562.536	neg	-	-	7.96748	-	-	-	-	-	-	-	-	-	1.1962	1.0548	0.924	0.0001112	0.007665
neg_3940	metab_9586	metab_9586	-	-	419.153	neg	-	-	7.91448	-	-	-	-	-	-	-	-	-	1.1196	1.0156	0.896	0.0103	0.07645
neg_3942	metab_9588	metab_9588	-	-	524.279	neg	-	-	7.91448	-	-	-	-	-	-	-	-	-	1.0996	0.9947	1.0737	0.02387	0.1169
neg_3949	metab_9594	metab_9594	-	-	543.314	neg	-	-	7.87905	-	-	-	-	-	-	-	-	-	2.1605	2.013	1.4808	0.001046	0.02718
neg_3953	metab_9598	metab_9598	-	-	433.295	neg	-	-	7.8615	-	-	-	-	-	-	-	-	-	2.3281	2.0403	1.8986	0.006102	0.06135
neg_3956	metab_9601	metab_9601	-	-	616.296	neg	-	-	7.84383	-	-	-	-	-	-	-	-	-	1.0807	0.9614	0.8943	0.00638	0.06199
neg_3962	metab_9607	metab_9607	-	-	608.359	neg	-	-	7.8349	-	-	-	-	-	-	-	-	-	1.0009	0.896	0.9395	0.00097	0.02689
neg_3964	LysoPC(18:2(9Z,12Z))	metab_9609	-	HMDB0010386	564.333	neg	M+FA-H	C26H50NO7P	7.8349	-	-	-	-	-	-	Lipids and lipid-like molecules	Glycerophospholipids	Glycerophosphocholines	1.1149	0.9978	0.9563	0.000309	0.0151
neg_3971	metab_9616	metab_9616	-	-	618.344	neg	-	-	7.7908	-	-	-	-	-	-	-	-	-	1.2111	1.0422	0.8941	0.001098	0.0274
neg_3981	metab_9625	metab_9625	-	-	854.564	neg	-	-	7.77298	-	-	-	-	-	-	-	-	-	1.3452	1.5768	0.8596	0.01031	0.07645
neg_3984	metab_9628	metab_9628	-	-	536.603	neg	-	-	7.75505	-	-	-	-	-	-	-	-	-	2.0654	1.7869	0.4748	0.001698	0.03304
neg_3985	metab_9629	metab_9629	-	-	623.295	neg	-	-	7.75505	-	-	-	-	-	-	-	-	-	2.3976	2.1271	0.5502	1.076e-05	0.002205
neg_3987	metab_9631	metab_9631	-	-	530.287	neg	-	-	7.75505	-	-	-	-	-	-	-	-	-	1.5333	1.3423	0.8685	0.0001281	0.008285
neg_3988	metab_9632	metab_9632	-	-	478.295	neg	-	-	7.75505	-	-	-	-	-	-	-	-	-	1.2327	1.0695	0.9084	0.005392	0.05825
neg_3989	LysoPC(16:1(9Z)/0:0)	metab_9633	C04230	HMDB0010383	538.316	neg	M+FA-H	C24H48NO7P	7.75505	76790-27-7	Lipids	Phospholipids	map00564;map05231	Metabolism;Human Diseases	Lipid metabolism;Cancers: Overview	Lipids and lipid-like molecules	Glycerophospholipids	Glycerophosphocholines	1.2602	1.107	0.9387	0.002093	0.03795
neg_3991	metab_9635	metab_9635	-	-	856.539	neg	-	-	7.7459	-	-	-	-	-	-	-	-	-	2.4311	2.2403	0.5652	1.17e-05	0.002205
neg_3992	metab_9636	metab_9636	-	-	924.643	neg	-	-	7.7459	-	-	-	-	-	-	-	-	-	1.6647	1.4673	0.5704	0.0348	0.1412
neg_3993	metab_9637	metab_9637	-	-	590.279	neg	-	-	7.7459	-	-	-	-	-	-	-	-	-	1.7309	1.4917	0.7817	0.0004582	0.01834
neg_3994	metab_9638	metab_9638	-	-	479.337	neg	-	-	7.7459	-	-	-	-	-	-	-	-	-	1.111	0.996	1.1096	0.01086	0.07843
neg_3996	(±)9-HpODE	metab_9640	-	-	311.223	neg	M-H	C18H32O4	7.7459	-	-	-	-	-	-	-	-	-	1.1986	1.3422	0.9191	0.007249	0.06388
neg_3997	metab_9641	metab_9641	-	-	828.544	neg	-	-	7.73702	-	-	-	-	-	-	-	-	-	2.4735	2.397	0.4798	5.889e-05	0.006347
neg_4012	metab_9656	metab_9656	-	-	395.28	neg	-	-	7.69012	-	-	-	-	-	-	-	-	-	1.3242	1.1377	0.7686	0.04882	0.1699
neg_4018	metab_9662	metab_9662	-	-	326.159	neg	-	-	7.64372	-	-	-	-	-	-	-	-	-	2.0678	1.8159	1.6242	0.01526	0.09227
neg_4021	LysoPE(0:0/20:2(11Z,14Z))	metab_9665	-	LMGP02050047;HMDB0011483	550.317	neg	M+FA-H	C25H48NO7P	7.63412	-	-	-	-	-	-	Lipids and lipid-like molecules	Glycerophospholipids	Glycerophosphoethanolamines	2.1174	1.8708	0.7438	2.038e-05	0.003172
neg_4022	metab_9666	metab_9666	-	-	614.28	neg	-	-	7.62518	-	-	-	-	-	-	-	-	-	1.6378	1.4302	0.7559	0.00103	0.02718
neg_4026	LysoPE(0:0/18:1(11Z))	metab_9669	-	HMDB0011475;LMGP02050039	524.301	neg	M+FA-H	C23H46NO7P	7.61592	-	-	-	-	-	-	Lipids and lipid-like molecules	Glycerophospholipids	Glycerophosphoethanolamines	1.4947	1.2763	0.8455	0.003302	0.0468
neg_4034	metab_9676	metab_9676	-	-	536.301	neg	-	-	7.56105	-	-	-	-	-	-	-	-	-	1.1559	0.9805	0.9136	0.004098	0.05051
neg_4038	metab_9680	metab_9680	-	-	315.254	neg	-	-	7.5425	-	-	-	-	-	-	-	-	-	1.2739	1.1583	0.9064	0.0004696	0.01862
neg_4039	metab_9681	metab_9681	-	-	852.545	neg	-	-	7.5335	-	-	-	-	-	-	-	-	-	2.0625	2.3145	0.6328	0.0002442	0.01291
neg_4040	metab_9682	metab_9682	-	-	630.313	neg	-	-	7.5335	-	-	-	-	-	-	-	-	-	1.5292	1.3443	0.8886	4.742e-05	0.005245
neg_4043	metab_9685	metab_9685	-	-	876.548	neg	-	-	7.51505	-	-	-	-	-	-	-	-	-	2.5178	2.3245	0.6066	1.163e-05	0.002205
neg_4044	metab_9686	metab_9686	-	-	526.298	neg	-	-	7.51505	-	-	-	-	-	-	-	-	-	1.4496	1.3524	0.8875	0.0001095	0.007665
neg_4045	metab_9687	metab_9687	-	-	456.239	neg	-	-	7.5055	-	-	-	-	-	-	-	-	-	1.7457	1.5249	0.7876	0.0001008	0.007665
neg_4049	metab_9691	metab_9691	-	-	638.28	neg	-	-	7.5055	-	-	-	-	-	-	-	-	-	1.932	1.7112	0.742	0.0001402	0.008667
neg_4050	metab_9692	metab_9692	-	-	630.341	neg	-	-	7.5055	-	-	-	-	-	-	-	-	-	1.8853	1.6997	0.8112	8.787e-06	0.002172
neg_4051	metab_9693	metab_9693	-	-	455.213	neg	-	-	7.49642	-	-	-	-	-	-	-	-	-	2.1818	1.961	0.6479	9.549e-05	0.007659
neg_4053	metab_9695	metab_9695	-	-	816.642	neg	-	-	7.48593	-	-	-	-	-	-	-	-	-	1.7413	1.5917	1.4712	0.01947	0.104
neg_4054	metab_9696	metab_9696	-	-	281.248	neg	-	-	7.48593	-	-	-	-	-	-	-	-	-	1.0365	0.8848	1.1272	0.02657	0.1224
neg_4056	metab_9698	metab_9698	-	-	460.32	neg	-	-	7.47643	-	-	-	-	-	-	-	-	-	1.2634	1.0819	1.1646	0.01423	0.0889
neg_4058	metab_9700	metab_9700	-	-	241.181	neg	-	-	7.46602	-	-	-	-	-	-	-	-	-	1.8403	1.686	1.3448	0.01863	0.1015
neg_4064	metab_9706	metab_9706	-	-	395.28	neg	-	-	7.43678	-	-	-	-	-	-	-	-	-	1.833	1.8113	0.5631	0.005072	0.0561
neg_4068	metab_9710	metab_9710	-	-	357.208	neg	-	-	7.42635	-	-	-	-	-	-	-	-	-	1.0088	0.8864	1.0863	0.007178	0.06388
neg_4070	metab_9712	metab_9712	-	-	279.233	neg	-	-	7.41688	-	-	-	-	-	-	-	-	-	2.2236	1.8991	7.6697	0.006339	0.06199
neg_4073	metab_9715	metab_9715	-	-	315.254	neg	-	-	7.40652	-	-	-	-	-	-	-	-	-	1.4579	1.4168	0.8463	0.0002061	0.01125
neg_4079	metab_9721	metab_9721	-	-	378.149	neg	-	-	7.36687	-	-	-	-	-	-	-	-	-	2.188	1.8732	0.3089	0.002958	0.04475
neg_4084	metab_9726	metab_9726	-	-	415.27	neg	-	-	7.34685	-	-	-	-	-	-	-	-	-	2.3066	2.005	0.6081	0.0008614	0.02569
neg_4085	metab_9727	metab_9727	-	-	385.258	neg	-	-	7.3374	-	-	-	-	-	-	-	-	-	2.9313	2.8903	0.3147	9.883e-08	0.0002456
neg_4092	metab_9734	metab_9734	-	-	561.271	neg	-	-	7.28725	-	-	-	-	-	-	-	-	-	1.1521	1.0605	0.8751	0.01347	0.08654
neg_4096	metab_9738	metab_9738	-	-	586.283	neg	-	-	7.26733	-	-	-	-	-	-	-	-	-	1.6069	1.3665	0.7203	0.01514	0.09204
neg_4097	metab_9739	metab_9739	-	-	302.179	neg	-	-	7.24758	-	-	-	-	-	-	-	-	-	1.5091	1.2388	0.7384	0.02957	0.1289
neg_4098	metab_9740	metab_9740	-	-	269.212	neg	-	-	7.24758	-	-	-	-	-	-	-	-	-	1.5441	1.6844	0.7938	0.0002898	0.0145
neg_4099	metab_9741	metab_9741	-	-	522.287	neg	-	-	7.22808	-	-	-	-	-	-	-	-	-	1.1761	1.0183	0.8097	0.02904	0.1282
neg_4102	metab_9744	metab_9744	-	-	389.181	neg	-	-	7.22808	-	-	-	-	-	-	-	-	-	1.4031	1.183	0.8093	0.008037	0.06796
neg_4105	metab_9747	metab_9747	-	-	820.431	neg	-	-	7.20853	-	-	-	-	-	-	-	-	-	1.612	1.5872	0.4962	0.03433	0.1401
neg_4108	metab_9750	metab_9750	-	-	341.232	neg	-	-	7.19393	-	-	-	-	-	-	-	-	-	1.1931	1.2019	0.8395	0.02424	0.1176
neg_4114	metab_9756	metab_9756	-	-	549.345	neg	-	-	7.14903	-	-	-	-	-	-	-	-	-	1.5027	1.5531	0.468	0.04635	0.1655
neg_4115	metab_9757	metab_9757	-	-	291.196	neg	-	-	7.14903	-	-	-	-	-	-	-	-	-	2.863	3.1363	0.2839	0.0001558	0.009353
neg_4117	metab_9759	metab_9759	-	-	501.286	neg	-	-	7.13952	-	-	-	-	-	-	-	-	-	1.0634	0.9277	1.172	0.01783	0.09963
neg_4119	5-Tetradecenoic acid	metab_9761	-	HMDB0000499	271.191	neg	M+FA-H	C14H26O2	7.13952	544-66-1	-	-	-	-	-	Lipids and lipid-like molecules	Fatty Acyls	Fatty acids and conjugates	1.2478	1.1718	0.8443	0.000438	0.01805
neg_4132	metab_9774	metab_9774	-	-	497.347	neg	-	-	7.07005	-	-	-	-	-	-	-	-	-	1.0996	1.1861	0.8228	0.03165	0.1334
neg_4134	metab_9776	metab_9776	-	-	313.238	neg	-	-	7.0607	-	-	-	-	-	-	-	-	-	1.9448	1.9628	0.8377	1.328e-05	0.002325
neg_4138	S-(9-hydroxy-PGA2)-glutathione	metab_9780	-	HMDB0013060	642.306	neg	M-H	C30H49N3O10S	7.04143	-	-	-	-	-	-	Organic acids and derivatives	Carboxylic acids and derivatives	Amino acids, peptides, and analogues	1.6655	1.4431	0.6744	0.03035	0.1309
neg_4141	metab_9783	metab_9783	-	-	249.185	neg	-	-	7.0316	-	-	-	-	-	-	-	-	-	1.1267	0.9935	1.1159	0.005662	0.05963
neg_4152	metab_9794	metab_9794	-	-	743.514	neg	-	-	6.98543	-	-	-	-	-	-	-	-	-	1.9112	1.8207	1.7692	0.02503	0.1187
neg_4156	metab_9798	metab_9798	-	-	375.217	neg	-	-	6.97587	-	-	-	-	-	-	-	-	-	1.2494	1.0796	1.1309	0.006482	0.06199
neg_4163	metab_9805	metab_9805	-	-	623.33	neg	-	-	6.93903	-	-	-	-	-	-	-	-	-	1.7599	1.5308	0.7499	0.005365	0.05811
neg_4164	metab_9806	metab_9806	-	-	672.317	neg	-	-	6.93903	-	-	-	-	-	-	-	-	-	1.3403	1.1439	0.8986	0.004221	0.05106
neg_4166	metab_9808	metab_9808	-	-	649.353	neg	-	-	6.9301	-	-	-	-	-	-	-	-	-	1.7833	1.6499	0.6037	0.03507	0.1421
neg_4173	metab_9815	metab_9815	-	-	300.163	neg	-	-	6.90298	-	-	-	-	-	-	-	-	-	2.4654	2.098	0.5261	0.001338	0.02981
neg_4183	metab_9825	metab_9825	-	-	343.212	neg	-	-	6.84927	-	-	-	-	-	-	-	-	-	1.6271	1.529	0.6994	0.002396	0.04049
neg_4191	metab_9833	metab_9833	-	-	483.297	neg	-	-	6.80873	-	-	-	-	-	-	-	-	-	1.1473	0.9566	1.1303	0.02626	0.1222
neg_4192	metab_9834	metab_9834	-	-	375.186	neg	-	-	6.80873	-	-	-	-	-	-	-	-	-	1.1777	1.0125	1.1257	0.0133	0.08599
neg_4199	metab_9839	metab_9839	-	-	544.305	neg	-	-	6.79077	-	-	-	-	-	-	-	-	-	1.565	1.3261	0.8646	0.001017	0.02718
neg_4200	metab_9840	metab_9840	-	-	621.32	neg	-	-	6.79077	-	-	-	-	-	-	-	-	-	1.1861	0.9934	0.9316	0.005141	0.05657
neg_4201	metab_9841	metab_9841	-	-	643.342	neg	-	-	6.7815	-	-	-	-	-	-	-	-	-	1.4295	1.3065	0.6739	0.01733	0.09831
neg_4206	metab_9846	metab_9846	-	-	662.289	neg	-	-	6.77242	-	-	-	-	-	-	-	-	-	2.1543	1.9692	0.612	0.007104	0.06388
neg_4207	metab_9847	metab_9847	-	-	894.561	neg	-	-	6.77242	-	-	-	-	-	-	-	-	-	1.8468	1.592	0.755	0.00222	0.0392
neg_4210	metab_9850	metab_9850	-	-	269.175	neg	-	-	6.76262	-	-	-	-	-	-	-	-	-	1.3424	1.1205	1.1726	0.006684	0.06266
neg_4211	metab_9851	metab_9851	-	-	491.339	neg	-	-	6.76262	-	-	-	-	-	-	-	-	-	1.8387	1.6603	1.6509	0.004866	0.05497
neg_4215	metab_9855	metab_9855	-	-	912.57	neg	-	-	6.75343	-	-	-	-	-	-	-	-	-	1.7266	1.4856	0.6905	0.02229	0.1121
neg_4218	metab_9858	metab_9858	-	-	331.191	neg	-	-	6.74385	-	-	-	-	-	-	-	-	-	1.2798	1.1398	0.7386	0.02475	0.1182
neg_4219	metab_9859	metab_9859	-	-	281.137	neg	-	-	6.74385	-	-	-	-	-	-	-	-	-	1.6562	1.4546	1.3694	0.03083	0.1323
neg_4221	Hernandulcin	metab_9861	C09681	HMDB0037906	281.175	neg	M+FA-H	C15H24O2	6.72522	95602-94-1	-	-	-	-	-	Lipids and lipid-like molecules	Prenol lipids	Sesquiterpenoids	1.5773	1.3675	1.2583	0.00154	0.03213
neg_4223	metab_9863	metab_9863	-	-	541.281	neg	-	-	6.71618	-	-	-	-	-	-	-	-	-	1.8232	1.5738	1.4492	0.002344	0.04005
neg_4224	Prostaglandin F2a	metab_9864	C00639	HMDB0001139;LMFA03010002	399.238	neg	M+FA-H	C20H34O5	6.71618	551-11-1	Lipids	Eicosanoids	map01100;map00590;map04976;map04921;map04080;map04726;map04072;map04913	Metabolism;Metabolism;Organismal Systems;Organismal Systems;Environmental Information Processing;Organismal Systems;Environmental Information Processing;Organismal Systems	Global and overview maps;Lipid metabolism;Digestive system;Endocrine system;Signaling molecules and interaction;Nervous system;Signal transduction;Endocrine system	Lipids and lipid-like molecules	Fatty Acyls	Eicosanoids	1.381	1.2171	0.748	0.007816	0.06677
neg_4232	metab_9872	metab_9872	-	-	446.293	neg	-	-	6.69718	-	-	-	-	-	-	-	-	-	1.82	1.5629	1.5054	0.04323	0.1591
neg_4234	metab_9874	metab_9874	-	-	489.324	neg	-	-	6.68693	-	-	-	-	-	-	-	-	-	1.8563	1.8169	1.6559	0.007093	0.06388
neg_4237	metab_9877	metab_9877	-	-	888.568	neg	-	-	6.66768	-	-	-	-	-	-	-	-	-	1.6037	1.3306	0.6101	0.03414	0.14
neg_4249	metab_9889	metab_9889	-	-	648.324	neg	-	-	6.62992	-	-	-	-	-	-	-	-	-	1.0315	0.869	0.9257	0.03442	0.1402
neg_4254	metab_9894	metab_9894	-	-	557.316	neg	-	-	6.61117	-	-	-	-	-	-	-	-	-	1.3598	1.2957	1.1421	0.002635	0.04211
neg_4261	metab_9901	metab_9901	-	-	357.206	neg	-	-	6.56443	-	-	-	-	-	-	-	-	-	1.271	1.1364	1.1692	0.01017	0.0759
neg_4263	metab_9903	metab_9903	-	-	510.292	neg	-	-	6.55473	-	-	-	-	-	-	-	-	-	1.5279	1.2965	1.3533	0.0122	0.08323
neg_4283	metab_9922	metab_9922	-	-	525.258	neg	-	-	6.47822	-	-	-	-	-	-	-	-	-	1.3571	1.1479	1.4498	0.03406	0.14
neg_4284	metab_9923	metab_9923	-	-	315.161	neg	-	-	6.47822	-	-	-	-	-	-	-	-	-	1.2594	1.0976	0.8108	0.009602	0.07444
neg_4289	metab_9928	metab_9928	-	-	274.148	neg	-	-	6.44885	-	-	-	-	-	-	-	-	-	1.5219	1.3186	0.6399	0.0422	0.1579
neg_4290	metab_9929	metab_9929	-	-	381.123	neg	-	-	6.44885	-	-	-	-	-	-	-	-	-	2.082	1.86	0.537	0.002825	0.04398
neg_4297	metab_9936	metab_9936	-	-	461.291	neg	-	-	6.41847	-	-	-	-	-	-	-	-	-	2.2214	2.0749	1.7821	0.0007209	0.02386
neg_4298	metab_9937	metab_9937	-	-	537.291	neg	-	-	6.41847	-	-	-	-	-	-	-	-	-	1.7058	1.524	1.2455	0.0001765	0.01016
neg_4305	(3beta,8beta)-3-Hydroxy-7(11)-eremophilen-12,8-olide	metab_9943	-	HMDB0040754	285.124	neg	M+Cl	C15H22O3	6.38918	158848-23-8	-	-	-	-	-	Lipids and lipid-like molecules	Prenol lipids	Terpene lactones	2.6201	2.2875	6.0555	0.001056	0.02722
neg_4308	metab_9946	metab_9946	-	-	239.165	neg	-	-	6.37868	-	-	-	-	-	-	-	-	-	1.4805	1.6857	0.7652	0.003216	0.04646
neg_4309	metab_9947	metab_9947	-	-	481.193	neg	-	-	6.36927	-	-	-	-	-	-	-	-	-	1.3475	1.1905	1.3929	0.02413	0.1174
neg_4312	metab_9950	metab_9950	-	-	525.306	neg	-	-	6.35882	-	-	-	-	-	-	-	-	-	1.9286	1.6258	1.5154	0.00883	0.07182
neg_4315	metab_9953	metab_9953	-	-	637.313	neg	-	-	6.34932	-	-	-	-	-	-	-	-	-	1.0943	0.9618	0.8938	0.01601	0.09452
neg_4316	metab_9954	metab_9954	-	-	446.292	neg	-	-	6.34932	-	-	-	-	-	-	-	-	-	2.0914	1.8134	1.6829	0.03799	0.1485
neg_4320	1-Heptadecene-4,6-diyne-3,9-diol	metab_9958	-	LMFA05000599;HMDB0038782	307.191	neg	M+FA-H	C17H26O2	6.31932	77084-19-6	-	-	-	-	-	-	-	-	1.6222	1.8597	0.491	0.01245	0.08429
neg_4325	metab_9963	metab_9963	-	-	351.157	neg	-	-	6.30012	-	-	-	-	-	-	-	-	-	1.8728	1.6065	0.3057	0.01667	0.097
neg_4333	metab_9971	metab_9971	-	-	782.535	neg	-	-	6.28135	-	-	-	-	-	-	-	-	-	1.6383	1.7136	0.5904	0.01766	0.09924
neg_4336	metab_9974	metab_9974	-	-	478.201	neg	-	-	6.28135	-	-	-	-	-	-	-	-	-	3.1056	2.8193	0.2164	2.226e-06	0.001169
neg_4348	metab_9986	metab_9986	-	-	471.243	neg	-	-	6.24452	-	-	-	-	-	-	-	-	-	1.3003	1.1803	1.1334	0.01983	0.1048
neg_4352	metab_9990	metab_9990	-	-	336.101	neg	-	-	6.23028	-	-	-	-	-	-	-	-	-	1.568	1.6686	0.5472	0.03957	0.1522
neg_4359	metab_9997	metab_9997	-	-	478.318	neg	-	-	6.18587	-	-	-	-	-	-	-	-	-	3.3187	2.9594	2.1387	2.955e-05	0.00388
neg_4364	metab_10001	metab_10001	-	-	464.303	neg	-	-	6.17183	-	-	-	-	-	-	-	-	-	2.228	2.0008	1.2312	0.001561	0.03213
neg_4371	metab_10007	metab_10007	-	-	688.312	neg	-	-	6.13587	-	-	-	-	-	-	-	-	-	1.4974	1.2886	0.8127	0.005565	0.05907
neg_4373	metab_10009	metab_10009	-	-	610.293	neg	-	-	6.12548	-	-	-	-	-	-	-	-	-	1.2318	1.1026	0.8881	0.008791	0.07174
neg_4376	metab_10012	metab_10012	-	-	265.145	neg	-	-	6.11602	-	-	-	-	-	-	-	-	-	1.2237	1.0818	1.1769	0.01488	0.09136
neg_4379	metab_10015	metab_10015	-	-	307.118	neg	-	-	6.09625	-	-	-	-	-	-	-	-	-	1.2114	1.0518	1.194	0.04313	0.1591
neg_4389	metab_10025	metab_10025	-	-	661.823	neg	-	-	6.06617	-	-	-	-	-	-	-	-	-	1.0439	1.071	0.8705	0.04964	0.1715
neg_4394	metab_10030	metab_10030	-	-	663.82	neg	-	-	6.05677	-	-	-	-	-	-	-	-	-	1.7363	1.5004	0.7474	0.002538	0.04173
neg_4407	metab_10042	metab_10042	-	-	180.103	neg	-	-	6.0277	-	-	-	-	-	-	-	-	-	1.2535	1.0898	1.2442	0.0219	0.1111
neg_4424	metab_10059	metab_10059	-	-	523.303	neg	-	-	5.96385	-	-	-	-	-	-	-	-	-	1.2702	1.1148	0.7403	0.0493	0.171
neg_4427	metab_10062	metab_10062	-	-	421.259	neg	-	-	5.94587	-	-	-	-	-	-	-	-	-	2.4181	2.2018	2.7809	0.0004458	0.01814
neg_4433	metab_10068	metab_10068	-	-	373.132	neg	-	-	5.92797	-	-	-	-	-	-	-	-	-	2.234	2.0884	0.5273	0.002413	0.04049
neg_4437	metab_10072	metab_10072	-	-	425.182	neg	-	-	5.91028	-	-	-	-	-	-	-	-	-	1.7648	1.6087	1.2625	0.003812	0.04962
neg_4442	metab_10076	metab_10076	-	-	313.11	neg	-	-	5.89642	-	-	-	-	-	-	-	-	-	1.3276	1.1486	1.1635	0.008895	0.0719
neg_4464	metab_10095	metab_10095	-	-	469.224	neg	-	-	5.78152	-	-	-	-	-	-	-	-	-	1.3121	1.1248	1.1486	0.003837	0.04962
neg_4467	metab_10098	metab_10098	-	-	521.223	neg	-	-	5.75173	-	-	-	-	-	-	-	-	-	1.1855	1.6443	1.1999	0.008441	0.07018
neg_4471	metab_10102	metab_10102	-	-	408.283	neg	-	-	5.75173	-	-	-	-	-	-	-	-	-	2.2026	1.9004	2.3865	0.007203	0.06388
neg_4476	metab_10107	metab_10107	-	-	804.409	neg	-	-	5.74253	-	-	-	-	-	-	-	-	-	1.7217	1.46	0.4777	0.02603	0.1218
neg_4489	Undecylenic acid	metab_10120	C13910	HMDB0033724;LMFA01030036	229.144	neg	M+FA-H	C11H20O2	5.73267	112-38-9	-	-	-	-	-	Lipids and lipid-like molecules	Fatty Acyls	Fatty acids and conjugates	1.805	1.7946	0.6608	0.0001163	0.007887
neg_4518	metab_10148	metab_10148	-	-	467.22	neg	-	-	5.63017	-	-	-	-	-	-	-	-	-	1.9086	1.6623	1.4751	0.001761	0.03369
neg_4520	metab_10150	metab_10150	-	-	327.217	neg	-	-	5.63017	-	-	-	-	-	-	-	-	-	1.3993	1.6208	0.7748	0.0109	0.07855
neg_4522	metab_10152	metab_10152	-	-	281.139	neg	-	-	5.63017	-	-	-	-	-	-	-	-	-	1.4999	1.3074	1.3211	0.02651	0.1224
neg_4525	metab_10155	metab_10155	-	-	155.108	neg	-	-	5.6206	-	-	-	-	-	-	-	-	-	2.359	2.0476	1.6008	0.0004014	0.01724
neg_4527	metab_10157	metab_10157	-	-	399.186	neg	-	-	5.60227	-	-	-	-	-	-	-	-	-	1.9929	1.7153	1.5622	0.00588	0.06027
neg_4532	metab_10162	metab_10162	-	-	395.209	neg	-	-	5.59345	-	-	-	-	-	-	-	-	-	1.2745	1.0711	1.2392	0.04503	0.1629
neg_4538	metab_10167	metab_10167	-	-	775.684	neg	-	-	5.57513	-	-	-	-	-	-	-	-	-	1.1181	1.016	0.8973	0.004871	0.05497
neg_4548	metab_10177	metab_10177	-	-	494.26	neg	-	-	5.56518	-	-	-	-	-	-	-	-	-	1.2445	1.1113	1.2007	0.04257	0.1587
neg_4552	metab_10181	metab_10181	-	-	530.276	neg	-	-	5.51813	-	-	-	-	-	-	-	-	-	1.8544	1.6368	1.2805	0.001819	0.03459
neg_4555	metab_10184	metab_10184	-	-	441.179	neg	-	-	5.49975	-	-	-	-	-	-	-	-	-	2.1025	1.8408	1.4022	0.0008082	0.02498
neg_4557	metab_10186	metab_10186	-	-	407.101	neg	-	-	5.49025	-	-	-	-	-	-	-	-	-	2.0971	1.8592	1.9425	0.00584	0.06027
neg_4566	metab_10195	metab_10195	-	-	465.306	neg	-	-	5.46663	-	-	-	-	-	-	-	-	-	1.3672	1.1669	1.1982	0.02833	0.1262
neg_4567	metab_10196	metab_10196	-	-	522.261	neg	-	-	5.4562	-	-	-	-	-	-	-	-	-	2.0975	1.7998	1.732	0.001401	0.03068
neg_4570	metab_10198	metab_10198	-	-	346.169	neg	-	-	5.44683	-	-	-	-	-	-	-	-	-	1.6331	1.5978	0.5942	0.01377	0.08715
neg_4573	metab_10201	metab_10201	-	-	539.234	neg	-	-	5.43625	-	-	-	-	-	-	-	-	-	1.0944	1.1141	1.1172	0.01384	0.08732
neg_4576	metab_10204	metab_10204	-	-	422.186	neg	-	-	5.41652	-	-	-	-	-	-	-	-	-	1.4243	1.2039	1.4443	0.03825	0.1489
neg_4584	3-amino-2-naphthoic acid	metab_10212	-	-	186.056	neg	M-H	C11H9NO2	5.36817	-	-	-	-	-	-	-	-	-	2.4986	2.8468	2.6864	0.0004488	0.01814
neg_4586	metab_10214	metab_10214	-	-	373.096	neg	-	-	5.358	-	-	-	-	-	-	-	-	-	1.3732	1.181	0.6217	0.0499	0.1721
neg_4588	metab_10215	metab_10215	-	-	165.02	neg	-	-	5.358	-	-	-	-	-	-	-	-	-	1.8615	1.6708	0.607	0.001489	0.03144
neg_4589	metab_10216	metab_10216	-	-	346.863	neg	-	-	5.358	-	-	-	-	-	-	-	-	-	1.9643	1.6995	0.2943	0.02334	0.1154
neg_4592	metab_10219	metab_10219	-	-	253.108	neg	-	-	5.358	-	-	-	-	-	-	-	-	-	1.1033	1.0852	1.1339	0.04789	0.1679
neg_4595	metab_10222	metab_10222	-	-	361.127	neg	-	-	5.33842	-	-	-	-	-	-	-	-	-	1.4174	1.2249	0.812	0.009027	0.07241
neg_4599	metab_10226	metab_10226	-	-	473.197	neg	-	-	5.30908	-	-	-	-	-	-	-	-	-	2.0714	1.8286	1.5836	0.001215	0.02943
neg_4603	metab_10230	metab_10230	-	-	410.2	neg	-	-	5.29867	-	-	-	-	-	-	-	-	-	1.6721	1.4774	1.2546	0.002996	0.04513
neg_4604	metab_10231	metab_10231	-	-	339.124	neg	-	-	5.29867	-	-	-	-	-	-	-	-	-	1.1539	1.0196	1.1256	0.01136	0.0803
neg_4608	metab_10235	metab_10235	-	-	327.09	neg	-	-	5.27905	-	-	-	-	-	-	-	-	-	2.1673	1.9606	2.4765	0.006158	0.06146
neg_4609	metab_10236	metab_10236	-	-	439.195	neg	-	-	5.2597	-	-	-	-	-	-	-	-	-	2.1046	1.876	1.7896	0.001881	0.03545
neg_4612	metab_10238	metab_10238	-	-	393.194	neg	-	-	5.23168	-	-	-	-	-	-	-	-	-	1.9998	1.6893	1.6746	0.005548	0.05903
neg_4614	metab_10240	metab_10240	-	-	419.135	neg	-	-	5.23168	-	-	-	-	-	-	-	-	-	1.1812	0.9938	1.1212	0.00894	0.07212
neg_4622	metab_10246	metab_10246	-	-	415.231	neg	-	-	5.19492	-	-	-	-	-	-	-	-	-	1.6577	1.411	1.3869	0.003818	0.04962
neg_4623	metab_10247	metab_10247	-	-	301.038	neg	-	-	5.19492	-	-	-	-	-	-	-	-	-	1.9594	1.6901	1.7767	0.02282	0.1139
neg_4624	metab_10248	metab_10248	-	-	301.111	neg	-	-	5.19492	-	-	-	-	-	-	-	-	-	1.5683	1.3837	1.2132	0.004777	0.05427
neg_4627	metab_10251	metab_10251	-	-	421.151	neg	-	-	5.18578	-	-	-	-	-	-	-	-	-	1.3998	1.2644	1.1348	7.553e-05	0.007061
neg_4628	metab_10252	metab_10252	-	-	500.273	neg	-	-	5.17688	-	-	-	-	-	-	-	-	-	2.2944	2.0416	2.0525	0.0006586	0.02305
neg_4632	metab_10256	metab_10256	-	-	345.101	neg	-	-	5.14983	-	-	-	-	-	-	-	-	-	1.7904	1.7965	0.5884	0.007148	0.06388
neg_4636	metab_10260	metab_10260	-	-	474.17	neg	-	-	5.14102	-	-	-	-	-	-	-	-	-	1.7636	1.6415	1.5885	0.003258	0.04657
neg_4641	metab_10265	metab_10265	-	-	425.182	neg	-	-	5.09578	-	-	-	-	-	-	-	-	-	1.5199	1.4314	1.1852	0.009431	0.07356
neg_4650	metab_10274	metab_10274	-	-	227.089	neg	-	-	5.0629	-	-	-	-	-	-	-	-	-	1.7232	1.4316	1.3422	0.008388	0.06995
neg_4652	metab_10276	metab_10276	-	-	159.102	neg	-	-	5.0629	-	-	-	-	-	-	-	-	-	1.82	1.5326	1.2279	0.005305	0.05761
neg_4654	metab_10278	metab_10278	-	-	530.28	neg	-	-	5.04327	-	-	-	-	-	-	-	-	-	2.2476	1.9695	1.5556	0.00193	0.0359
neg_4656	metab_10280	metab_10280	-	-	265.144	neg	-	-	5.03405	-	-	-	-	-	-	-	-	-	1.0469	0.9252	1.1207	0.02638	0.1224
neg_4657	metab_10281	metab_10281	-	-	268.038	neg	-	-	5.03405	-	-	-	-	-	-	-	-	-	1.8261	1.5612	0.762	0.001688	0.03304
neg_4673	metab_10297	metab_10297	-	-	328.122	neg	-	-	4.9648	-	-	-	-	-	-	-	-	-	1.1858	1.5362	0.8269	0.02027	0.1062
neg_4674	metab_10298	metab_10298	-	-	912.465	neg	-	-	4.9648	-	-	-	-	-	-	-	-	-	1.5172	1.4178	0.7458	0.02065	0.1074
neg_4675	Ganglioside GT3 (d18:1/20:0)	metab_10299	-	HMDB0012073	894.477	neg	M-2H	C83H146N4O37	4.9648	-	-	-	-	-	-	Lipids and lipid-like molecules	Sphingolipids	Glycosphingolipids	1.2341	1.1698	0.8324	0.03826	0.1489
neg_4678	metab_10302	metab_10302	-	-	239.092	neg	-	-	4.95552	-	-	-	-	-	-	-	-	-	1.3016	1.2385	1.2023	0.03401	0.14
neg_4685	metab_10309	metab_10309	-	-	315.09	neg	-	-	4.91612	-	-	-	-	-	-	-	-	-	1.8625	1.6264	1.412	0.001244	0.02953
neg_4691	metab_10315	metab_10315	-	-	198.113	neg	-	-	4.90585	-	-	-	-	-	-	-	-	-	1.2596	1.2768	0.873	0.003799	0.04962
neg_4693	metab_10317	metab_10317	-	-	231.033	neg	-	-	4.89663	-	-	-	-	-	-	-	-	-	1.6941	1.5345	1.283	0.002911	0.04449
neg_4694	metab_10318	metab_10318	-	-	221.081	neg	-	-	4.88623	-	-	-	-	-	-	-	-	-	1.6377	1.4055	1.3605	0.002601	0.04189
neg_4699	metab_10323	metab_10323	-	-	188.071	neg	-	-	4.86693	-	-	-	-	-	-	-	-	-	1.3607	1.6815	1.2428	0.03871	0.1497
neg_4708	metab_10332	metab_10332	-	-	199.097	neg	-	-	4.83305	-	-	-	-	-	-	-	-	-	1.4402	1.2159	1.1865	0.007105	0.06388
neg_4711	metab_10335	metab_10335	-	-	467.191	neg	-	-	4.79648	-	-	-	-	-	-	-	-	-	1.6953	1.712	1.583	0.04137	0.1562
neg_4717	metab_10340	metab_10340	-	-	301.074	neg	-	-	4.77818	-	-	-	-	-	-	-	-	-	2.5799	2.252	1.9891	4.95e-06	0.002027
neg_4721	metab_10344	metab_10344	-	-	423.167	neg	-	-	4.7595	-	-	-	-	-	-	-	-	-	1.361	1.3217	1.2433	0.02867	0.1269
neg_4722	metab_10345	metab_10345	-	-	295.12	neg	-	-	4.73967	-	-	-	-	-	-	-	-	-	1.1475	0.9708	1.1977	0.02076	0.1076
neg_4723	metab_10346	metab_10346	-	-	142.066	neg	-	-	4.73967	-	-	-	-	-	-	-	-	-	1.6351	1.8025	1.3604	0.009466	0.07368
neg_4724	Indoleacrylic acid	metab_10347	-	HMDB0000734	186.056	neg	M-H	C11H9NO2	4.73967	1204-06-4	-	-	-	-	-	Organoheterocyclic compounds	Indoles and derivatives	Indoles	1.5328	1.7269	1.2066	0.009367	0.07356
neg_4725	metab_10348	metab_10348	-	-	499.202	neg	-	-	4.73033	-	-	-	-	-	-	-	-	-	1.3931	1.3111	1.4087	0.03665	0.1457
neg_4727	metab_10350	metab_10350	-	-	433.15	neg	-	-	4.73033	-	-	-	-	-	-	-	-	-	2.4769	2.2201	2.8273	0.006917	0.06379
neg_4737	Cortisol	metab_10359	C00735	LMST02030001;HMDB0000063	407.208	neg	M+FA-H	C21H30O5	4.70008	50-23-7	Steroids;Hormones and transmitters	21-Carbon atoms;Steroid hormones	map01100;map05215;map05200;map04976;map04960;map04080;map00140	Metabolism;Human Diseases;Human Diseases;Organismal Systems;Organismal Systems;Environmental Information Processing;Metabolism	Global and overview maps;Cancers: Specific types;Cancers: Overview;Digestive system;Excretory system;Signaling molecules and interaction;Lipid metabolism	Lipids and lipid-like molecules	Steroids and steroid derivatives	Hydroxysteroids	1.3901	1.1768	1.1953	0.008734	0.07163
neg_4740	metab_10362	metab_10362	-	-	464.019	neg	-	-	4.69078	-	-	-	-	-	-	-	-	-	1.8478	2.18	0.4539	0.04529	0.1633
neg_4741	metab_10363	metab_10363	-	-	319.165	neg	-	-	4.6805	-	-	-	-	-	-	-	-	-	1.8422	1.6055	1.6368	0.01805	0.1002
neg_4744	metab_10366	metab_10366	-	-	253.05	neg	-	-	4.67135	-	-	-	-	-	-	-	-	-	2.0797	2.8931	0.4963	0.01508	0.09198
neg_4751	metab_10373	metab_10373	-	-	412.107	neg	-	-	4.64187	-	-	-	-	-	-	-	-	-	1.9245	1.7287	0.4445	0.0186	0.1015
neg_4762	metab_10383	metab_10383	-	-	355.085	neg	-	-	4.60333	-	-	-	-	-	-	-	-	-	2.251	1.9354	0.4325	0.008476	0.07027
neg_4763	metab_10384	metab_10384	-	-	411.202	neg	-	-	4.60333	-	-	-	-	-	-	-	-	-	1.3725	1.3272	1.2212	0.04724	0.1676
neg_4765	metab_10386	metab_10386	-	-	433.114	neg	-	-	4.59428	-	-	-	-	-	-	-	-	-	1.4668	1.3752	1.2246	0.025	0.1187
neg_4776	metab_10397	metab_10397	-	-	443.192	neg	-	-	4.55085	-	-	-	-	-	-	-	-	-	1.9529	1.7461	1.2403	0.0023	0.03964
neg_4779	metab_10400	metab_10400	-	-	488.179	neg	-	-	4.5316	-	-	-	-	-	-	-	-	-	1.491	1.4468	1.563	0.04377	0.1601
neg_4781	metab_10402	metab_10402	-	-	511.177	neg	-	-	4.5316	-	-	-	-	-	-	-	-	-	1.7576	1.6038	1.3669	0.01788	0.09978
neg_4782	metab_10403	metab_10403	-	-	789.831	neg	-	-	4.52238	-	-	-	-	-	-	-	-	-	2.0272	1.7735	0.6238	0.00458	0.05333
neg_4787	metab_10408	metab_10408	-	-	537.229	neg	-	-	4.50357	-	-	-	-	-	-	-	-	-	1.6718	1.4122	1.2168	0.002418	0.04049
neg_4799	metab_10420	metab_10420	-	-	445.974	neg	-	-	4.45722	-	-	-	-	-	-	-	-	-	1.9782	1.7456	0.4542	0.01203	0.08277
neg_4800	Lysyl-Tryptophan	metab_10421	-	HMDB0028962	313.165	neg	M-H2O-H	C17H24N4O3	4.45722	-	-	-	-	-	-	Organic acids and derivatives	Carboxylic acids and derivatives	Amino acids, peptides, and analogues	1.5982	1.389	1.293	0.01708	0.09814
neg_4803	metab_10423	metab_10423	-	-	267.16	neg	-	-	4.4483	-	-	-	-	-	-	-	-	-	1.3531	1.2217	1.1612	0.01759	0.09912
neg_4804	metab_10424	metab_10424	-	-	419.134	neg	-	-	4.4483	-	-	-	-	-	-	-	-	-	1.3855	1.2878	1.2324	0.02533	0.1196
neg_4811	Glucosamine 6-phosphate	metab_10431	C00352	HMDB0001254	294.015	neg	M+Cl	C6H14NO8P	4.40218	3616-42-0	-	-	map01100;map00520;map00250;map04931	Metabolism;Metabolism;Metabolism;Human Diseases	Global and overview maps;Carbohydrate metabolism;Amino acid metabolism;Endocrine and metabolic diseases	Organic oxygen compounds	Organooxygen compounds	Carbohydrates and carbohydrate conjugates	1.235	1.1974	0.8934	0.01612	0.0949
neg_4816	metab_10436	metab_10436	-	-	700.94	neg	-	-	4.38435	-	-	-	-	-	-	-	-	-	2.2871	2.108	0.4601	0.008528	0.07056
neg_4818	metab_10438	metab_10438	-	-	181.006	neg	-	-	4.38435	-	-	-	-	-	-	-	-	-	1.1278	1.1433	0.8879	0.04496	0.1628
neg_4820	metab_10440	metab_10440	-	-	228.024	neg	-	-	4.38435	-	-	-	-	-	-	-	-	-	1.1603	1.164	0.9203	0.04384	0.1601
neg_4821	5-Phenyl-1,3-oxazinane-2,4-dione	metab_10441	C16596	HMDB0060400	226.027	neg	M+Cl	C10H9NO3	4.38435	-	-	-	map00982	Metabolism	Xenobiotics biodegradation and metabolism	Benzenoids	Benzene and substituted derivatives	-	1.1397	1.142	0.9309	0.04495	0.1628
neg_4823	metab_10442	metab_10442	-	-	704.96	neg	-	-	4.37533	-	-	-	-	-	-	-	-	-	2.3078	2.0369	0.4587	0.003709	0.04933
neg_4825	metab_10444	metab_10444	-	-	517.908	neg	-	-	4.37533	-	-	-	-	-	-	-	-	-	2.1823	1.9023	0.5499	0.002205	0.0392
neg_4826	metab_10445	metab_10445	-	-	313.002	neg	-	-	4.37533	-	-	-	-	-	-	-	-	-	1.7454	1.5848	0.7261	0.006475	0.06199
neg_4828	3-Ethyl-2-hydroxy-4-methyl-2-cyclopenten-1-one	metab_10447	-	HMDB0036176	121.066	neg	M-H2O-H	C8H12O2	4.37533	42348-12-9	-	-	-	-	-	Organic oxygen compounds	Organooxygen compounds	Carbonyl compounds	2.1212	1.9054	1.4855	0.006165	0.06146
neg_4829	metab_10448	metab_10448	-	-	210.914	neg	-	-	4.37025	-	-	-	-	-	-	-	-	-	1.8117	1.6223	0.7028	0.01318	0.08547
neg_4831	metab_10450	metab_10450	-	-	200.39	neg	-	-	4.37025	-	-	-	-	-	-	-	-	-	2.1796	1.9745	2.6074	0.01134	0.0803
neg_4834	2,4-Dihydroxy-7,8-dimethoxy-2H-1,4-benzoxazin-3(4H)-one 2-glucoside	metab_10453	-	HMDB0037550	448.109	neg	M+FA-H	C16H21NO11	4.37025	40246-08-0	-	-	-	-	-	Organic oxygen compounds	Organooxygen compounds	Carbohydrates and carbohydrate conjugates	2.3713	2.0813	2.0356	0.001981	0.03651
neg_4835	4-ethylphenylsulfate	metab_10454	-	HMDB0062551	201.022	neg	M-H	C8H10O4S	4.37025	-	-	-	-	-	-	Organic acids and derivatives	Organic sulfuric acids and derivatives	Arylsulfates	1.7724	1.6015	1.18	0.009062	0.07253
neg_4841	metab_10460	metab_10460	-	-	291.897	neg	-	-	4.35212	-	-	-	-	-	-	-	-	-	1.6591	1.4891	0.7558	0.01441	0.08962
neg_4851	2-Phenylethanol glucuronide	metab_10470	C03033	HMDB0010350	297.098	neg	M-H	C14H18O7	4.3337	-	-	-	map01100;map00040;map04976	Metabolism;Metabolism;Organismal Systems	Global and overview maps;Carbohydrate metabolism;Digestive system	Organic oxygen compounds	Organooxygen compounds	Carbohydrates and carbohydrate conjugates	1.473	1.4743	1.1453	0.01633	0.09595
neg_4856	metab_10475	metab_10475	-	-	530.28	neg	-	-	4.32412	-	-	-	-	-	-	-	-	-	2.0744	1.9323	1.6291	0.01773	0.09935
neg_4857	metab_10476	metab_10476	-	-	708.307	neg	-	-	4.31507	-	-	-	-	-	-	-	-	-	1.4293	1.3056	1.3186	0.04838	0.1686
neg_4858	metab_10477	metab_10477	-	-	248.096	neg	-	-	4.30527	-	-	-	-	-	-	-	-	-	1.1603	1.0296	0.8543	0.04191	0.1573
neg_4859	metab_10478	metab_10478	-	-	321.135	neg	-	-	4.29615	-	-	-	-	-	-	-	-	-	1.9954	1.8241	0.5982	0.0009384	0.02689
neg_4863	metab_10482	metab_10482	-	-	514.284	neg	-	-	4.26647	-	-	-	-	-	-	-	-	-	2.5273	2.3219	4.2463	0.004181	0.05094
neg_4864	metab_10483	metab_10483	-	-	314.045	neg	-	-	4.26647	-	-	-	-	-	-	-	-	-	1.5207	1.4083	0.7268	0.0148	0.09127
neg_4865	metab_10484	metab_10484	-	-	406.022	neg	-	-	4.25722	-	-	-	-	-	-	-	-	-	1.5427	1.4751	1.5212	0.03968	0.1525
neg_4868	metab_10487	metab_10487	-	-	317.142	neg	-	-	4.2468	-	-	-	-	-	-	-	-	-	1.5235	1.8253	0.7647	0.03211	0.1346
neg_4871	metab_10490	metab_10490	-	-	473.146	neg	-	-	4.23745	-	-	-	-	-	-	-	-	-	1.7588	1.6333	1.2849	0.005871	0.06027
neg_4874	metab_10493	metab_10493	-	-	425.181	neg	-	-	4.22695	-	-	-	-	-	-	-	-	-	1.711	1.5891	1.2886	0.01156	0.08054
neg_4875	metab_10494	metab_10494	-	-	527.18	neg	-	-	4.21758	-	-	-	-	-	-	-	-	-	1.7828	1.5908	1.7335	0.01687	0.09755
neg_4877	metab_10496	metab_10496	-	-	448.182	neg	-	-	4.20718	-	-	-	-	-	-	-	-	-	1.9787	1.7802	1.7762	0.01249	0.08429
neg_4878	metab_10497	metab_10497	-	-	237.124	neg	-	-	4.20718	-	-	-	-	-	-	-	-	-	2.0313	2.1249	0.6027	0.00263	0.04211
neg_4881	metab_10500	metab_10500	-	-	265.144	neg	-	-	4.18735	-	-	-	-	-	-	-	-	-	1.6007	1.4335	1.4777	0.02375	0.1166
neg_4889	metab_10508	metab_10508	-	-	825.352	neg	-	-	4.14813	-	-	-	-	-	-	-	-	-	2.1793	1.8621	0.5096	0.00158	0.03213
neg_4890	metab_10509	metab_10509	-	-	313.092	neg	-	-	4.14813	-	-	-	-	-	-	-	-	-	2.3278	2.1893	2.3449	9.652e-06	0.002205
neg_4892	metab_10511	metab_10511	-	-	335.147	neg	-	-	4.13887	-	-	-	-	-	-	-	-	-	1.1213	1.0613	1.1882	0.04488	0.1628
neg_4893	metab_10512	metab_10512	-	-	867.883	neg	-	-	4.13887	-	-	-	-	-	-	-	-	-	1.735	1.4985	0.7452	0.01413	0.08862
neg_4896	(10betaH,11xi)-11-Hydroxy-13-nor-6-eremophilen-8-one	metab_10515	-	HMDB0037605	267.16	neg	M+FA-H	C14H22O2	4.12873	348615-40-7	-	-	-	-	-	Lipids and lipid-like molecules	Prenol lipids	Sesquiterpenoids	1.1227	1.1218	1.1251	0.04467	0.1624
neg_4901	metab_10520	metab_10520	-	-	608.276	neg	-	-	4.08085	-	-	-	-	-	-	-	-	-	1.5953	1.554	0.743	0.03726	0.147
neg_4910	metab_10529	metab_10529	-	-	187.097	neg	-	-	4.06172	-	-	-	-	-	-	-	-	-	1.4618	1.2875	1.3009	0.02568	0.1206
neg_4911	metab_10530	metab_10530	-	-	658.799	neg	-	-	4.06172	-	-	-	-	-	-	-	-	-	1.8727	1.8956	0.6821	0.04643	0.1657
neg_4914	metab_10533	metab_10533	-	-	805.349	neg	-	-	4.0425	-	-	-	-	-	-	-	-	-	2.0991	1.7798	0.4621	0.005607	0.05936
neg_4917	metab_10536	metab_10536	-	-	286.049	neg	-	-	4.03268	-	-	-	-	-	-	-	-	-	2.2834	1.9822	0.4883	0.0005432	0.02048
neg_4923	metab_10542	metab_10542	-	-	232.994	neg	-	-	4.00408	-	-	-	-	-	-	-	-	-	2.5232	2.3176	3.7386	0.009178	0.07269
neg_4927	metab_10546	metab_10546	-	-	395.081	neg	-	-	3.97573	-	-	-	-	-	-	-	-	-	2.304	2.0267	2.8467	0.0001089	0.007665
neg_4934	metab_10552	metab_10552	-	-	281.115	neg	-	-	3.9484	-	-	-	-	-	-	-	-	-	1.484	1.6527	0.7757	0.02358	0.1161
neg_4935	metab_10553	metab_10553	-	-	375.127	neg	-	-	3.93932	-	-	-	-	-	-	-	-	-	1.4229	1.4315	1.3203	0.02986	0.1298
neg_4936	N-(1-Deoxy-1-fructosyl)threonine	metab_10554	-	HMDB0037843	318.057	neg	M+K-2H	C10H19NO8	3.93932	70954-04-0	-	-	-	-	-	Organic oxygen compounds	Organooxygen compounds	Carbohydrates and carbohydrate conjugates	1.8177	1.5643	0.4164	0.01954	0.1041
neg_4939	metab_10557	metab_10557	-	-	316.057	neg	-	-	3.92137	-	-	-	-	-	-	-	-	-	2.2138	1.9463	0.6773	0.0007859	0.02483
neg_4947	metab_10564	metab_10564	-	-	331.086	neg	-	-	3.89322	-	-	-	-	-	-	-	-	-	1.4896	1.2736	1.237	0.004167	0.05091
neg_4956	metab_10572	metab_10572	-	-	870.871	neg	-	-	3.87922	-	-	-	-	-	-	-	-	-	1.4365	1.476	0.7642	0.04058	0.1548
neg_4959	Nopalinic acid	metab_10575	C01683	HMDB0029437	299.065	neg	M+K-2H	C10H18N2O6	3.87922	63409-16-5	-	-	-	-	-	Organic acids and derivatives	Carboxylic acids and derivatives	Amino acids, peptides, and analogues	2.181	1.8718	0.6556	0.007281	0.06402
neg_4961	metab_10577	metab_10577	-	-	231.077	neg	-	-	3.87922	-	-	-	-	-	-	-	-	-	1.6534	1.5075	0.8623	0.01016	0.0759
neg_4969	metab_10585	metab_10585	-	-	939.484	neg	-	-	3.85215	-	-	-	-	-	-	-	-	-	1.5466	1.3262	0.7107	0.02942	0.1287
neg_4975	metab_10590	metab_10590	-	-	491.156	neg	-	-	3.8155	-	-	-	-	-	-	-	-	-	1.5528	1.5206	1.4802	0.03688	0.146
neg_4978	metab_10592	metab_10592	-	-	801.34	neg	-	-	3.80623	-	-	-	-	-	-	-	-	-	1.0297	0.9145	0.9164	0.01934	0.1038
neg_4983	metab_10597	metab_10597	-	-	886.461	neg	-	-	3.78792	-	-	-	-	-	-	-	-	-	2.4013	2.1926	0.5452	0.008189	0.0687
neg_5001	metab_10614	metab_10614	-	-	333.154	neg	-	-	3.75127	-	-	-	-	-	-	-	-	-	1.6595	1.7514	1.4951	0.0251	0.1187
neg_5003	metab_10616	metab_10616	-	-	516.025	neg	-	-	3.75127	-	-	-	-	-	-	-	-	-	1.2524	1.0436	0.8697	0.02504	0.1187
neg_5008	metab_10621	metab_10621	-	-	973.497	neg	-	-	3.74222	-	-	-	-	-	-	-	-	-	2.4288	2.1057	0.6051	0.001151	0.02812
neg_5015	metab_10628	metab_10628	-	-	594.279	neg	-	-	3.72395	-	-	-	-	-	-	-	-	-	2.0351	1.9144	0.7373	0.01528	0.09227
neg_5017	metab_10630	metab_10630	-	-	644.802	neg	-	-	3.70572	-	-	-	-	-	-	-	-	-	1.9126	1.7239	0.8073	0.01069	0.07803
neg_5019	metab_10632	metab_10632	-	-	682.337	neg	-	-	3.70572	-	-	-	-	-	-	-	-	-	1.5454	1.4325	0.7509	0.02197	0.1112
neg_5022	metab_10634	metab_10634	-	-	680.323	neg	-	-	3.69663	-	-	-	-	-	-	-	-	-	2.5127	2.1974	0.5936	0.004551	0.05314
neg_5027	metab_10639	metab_10639	-	-	589.293	neg	-	-	3.67858	-	-	-	-	-	-	-	-	-	1.8312	1.6157	0.6651	0.00774	0.06625
neg_5031	metab_10643	metab_10643	-	-	131.071	neg	-	-	3.66977	-	-	-	-	-	-	-	-	-	1.1391	0.9762	1.1135	0.01411	0.08862
neg_5035	metab_10647	metab_10647	-	-	589.157	neg	-	-	3.6606	-	-	-	-	-	-	-	-	-	1.7723	1.479	1.5474	0.04181	0.1572
neg_5036	metab_10648	metab_10648	-	-	607.042	neg	-	-	3.6606	-	-	-	-	-	-	-	-	-	1.5425	1.4258	1.185	0.02652	0.1224
neg_5043	metab_10653	metab_10653	-	-	443.192	neg	-	-	3.63387	-	-	-	-	-	-	-	-	-	1.704	1.5089	1.1836	0.002867	0.04428
neg_5046	metab_10656	metab_10656	-	-	186.418	neg	-	-	3.62475	-	-	-	-	-	-	-	-	-	2.0109	2.0603	1.8973	0.0358	0.1441
neg_5047	metab_10657	metab_10657	-	-	735.408	neg	-	-	3.62475	-	-	-	-	-	-	-	-	-	1.1531	1.1367	0.8939	0.03113	0.1327
neg_5050	P-cresol	metab_10659	C01468	HMDB0001858	107.051	neg	M-H	C7H8O	3.616	106-44-5	-	-	map01100;map04974	Metabolism;Organismal Systems	Global and overview maps;Digestive system	Benzenoids	Phenols	Cresols	1.9875	1.7652	1.3417	0.01696	0.09793
neg_5061	metab_10669	metab_10669	-	-	409.924	neg	-	-	3.58033	-	-	-	-	-	-	-	-	-	1.8114	1.6634	0.6943	0.01827	0.1005
neg_5064	metab_10671	metab_10671	-	-	711.834	neg	-	-	3.57137	-	-	-	-	-	-	-	-	-	1.8311	1.7238	0.6823	0.01581	0.09392
neg_5095	metab_10699	metab_10699	-	-	767.154	neg	-	-	3.44655	-	-	-	-	-	-	-	-	-	2.0753	1.8659	1.4126	0.006681	0.06266
neg_5096	O-methoxycatechol-O-sulphate	metab_10700	-	HMDB0060013	203.001	neg	M-H	C7H8O5S	3.44655	-	-	-	-	-	-	Organic acids and derivatives	Organic sulfuric acids and derivatives	Arylsulfates	2.9838	2.5954	1.8758	0.0004026	0.01724
neg_5102	metab_10706	metab_10706	-	-	443.192	neg	-	-	3.42	-	-	-	-	-	-	-	-	-	1.7047	1.5227	1.219	0.006089	0.06135
neg_5108	metab_10711	metab_10711	-	-	607.042	neg	-	-	3.41092	-	-	-	-	-	-	-	-	-	1.9056	1.6663	1.2476	0.006977	0.06388
neg_5115	metab_10718	metab_10718	-	-	546.873	neg	-	-	3.3843	-	-	-	-	-	-	-	-	-	1.7801	1.5161	1.2837	0.01304	0.0851
neg_5126	metab_10729	metab_10729	-	-	429.084	neg	-	-	3.35713	-	-	-	-	-	-	-	-	-	2.3665	2.6318	0.6123	0.001696	0.03304
neg_5176	metab_10773	metab_10773	-	-	535.96	neg	-	-	3.19572	-	-	-	-	-	-	-	-	-	1.677	1.497	1.1476	0.002843	0.04409
neg_5202	Indoxylsulfuric acid	metab_10798	-	HMDB0000682	212.002	neg	M-H	C8H7NO4S	3.1596	-	-	-	-	-	-	Organic acids and derivatives	Organic sulfuric acids and derivatives	Arylsulfates	1.5036	1.325	1.0975	0.001416	0.03085
neg_5205	metab_10801	metab_10801	-	-	470.069	neg	-	-	3.15068	-	-	-	-	-	-	-	-	-	2.4208	2.1517	1.7833	0.001929	0.0359
neg_5206	Blepharin	metab_10802	-	HMDB0029344	308.077	neg	M-H2O-H	C14H17NO8	3.15068	27625-86-1	-	-	-	-	-	Organic oxygen compounds	Organooxygen compounds	Carbohydrates and carbohydrate conjugates	1.2987	1.1724	1.1985	0.02154	0.1097
neg_5224	metab_10819	metab_10819	-	-	273.007	neg	-	-	3.11407	-	-	-	-	-	-	-	-	-	1.5407	1.7078	0.8374	0.01269	0.08429
neg_5240	metab_10835	metab_10835	-	-	336.072	neg	-	-	3.09468	-	-	-	-	-	-	-	-	-	2.8903	2.5888	5.5216	7.061e-06	0.002172
neg_5243	metab_10838	metab_10838	-	-	506.123	neg	-	-	3.08385	-	-	-	-	-	-	-	-	-	1.1421	1.0523	1.2966	0.0405	0.1547
neg_5245	metab_10840	metab_10840	-	-	609.255	neg	-	-	3.07427	-	-	-	-	-	-	-	-	-	1.6669	1.4415	0.6651	0.01114	0.07934
neg_5247	metab_10842	metab_10842	-	-	672.324	neg	-	-	3.07427	-	-	-	-	-	-	-	-	-	1.1213	0.986	0.8883	0.03383	0.1398
neg_5254	metab_10848	metab_10848	-	-	332.125	neg	-	-	3.05427	-	-	-	-	-	-	-	-	-	1.2341	1.065	0.8012	0.04516	0.1631
neg_5255	metab_10849	metab_10849	-	-	349.002	neg	-	-	3.05427	-	-	-	-	-	-	-	-	-	2.4769	2.676	0.5606	0.0003772	0.01717
neg_5257	metab_10851	metab_10851	-	-	357.112	neg	-	-	3.04412	-	-	-	-	-	-	-	-	-	2.3783	2.282	1.6444	3.098e-07	0.000434
neg_5262	({6-[(E)-2-methoxyethenyl]-2-oxo-2H-chromen-7-yl}methoxy)sulfonic acid	metab_10856	-	HMDB0135800	333.007	neg	M+Na-2H	C13H12O7S	3.035	-	-	-	-	-	-	Phenylpropanoids and polyketides	Coumarins and derivatives	-	2.7204	2.9603	0.4399	8.158e-05	0.007454
neg_5266	metab_10860	metab_10860	-	-	172.991	neg	-	-	3.035	-	-	-	-	-	-	-	-	-	1.6951	1.461	1.1964	0.008834	0.07182
neg_5267	metab_10861	metab_10861	-	-	421.127	neg	-	-	3.02513	-	-	-	-	-	-	-	-	-	1.5919	1.4659	0.3408	0.04359	0.1599
neg_5271	metab_10865	metab_10865	-	-	581.772	neg	-	-	3.00642	-	-	-	-	-	-	-	-	-	1.7217	1.6795	0.7185	0.0006234	0.02277
neg_5273	6-Hydroxy-1H-indole-3-acetamide	metab_10867	-	HMDB0031173	235.072	neg	M+FA-H	C10H10N2O2	3.00642	192184-73-9	-	-	-	-	-	Organoheterocyclic compounds	Indoles and derivatives	Hydroxyindoles	2.2774	1.9656	0.4914	0.004064	0.05024
neg_5287	metab_10880	metab_10880	-	-	283.013	neg	-	-	2.97017	-	-	-	-	-	-	-	-	-	1.5514	1.3721	0.7905	0.003945	0.05018
neg_5290	metab_10883	metab_10883	-	-	412.981	neg	-	-	2.96127	-	-	-	-	-	-	-	-	-	1.5232	1.5011	0.8351	0.0003671	0.01717
neg_5292	3,4,5-trihydroxy-6-[2-(3-oxoprop-1-en-1-yl)phenoxy]oxane-2-carboxylic acid	metab_10885	-	HMDB0134044	369.083	neg	M+FA-H	C15H16O8	2.96127	-	-	-	-	-	-	Organic oxygen compounds	Organooxygen compounds	Carbohydrates and carbohydrate conjugates	2.2612	2.3748	0.6452	0.0005667	0.02108
neg_5296	metab_10889	metab_10889	-	-	371.098	neg	-	-	2.95213	-	-	-	-	-	-	-	-	-	1.1527	1.213	1.0967	0.002749	0.04311
neg_5299	metab_10892	metab_10892	-	-	308.117	neg	-	-	2.94325	-	-	-	-	-	-	-	-	-	1.4427	1.2816	0.8786	0.0001613	0.009546
neg_5314	Pyrocatechol sulfate	metab_10907	-	HMDB0059724	188.985	neg	M-H	C6H6O5S	2.89813	4918-96-1	-	-	-	-	-	Organic acids and derivatives	Organic sulfuric acids and derivatives	Arylsulfates	1.3602	1.2019	1.1621	0.04052	0.1547
neg_5334	N-Formylmethionine	metab_10926	C03145	-	176.038	neg	M-H	C6H11NO3S	2.87127	-	Peptides	Amino acids	map00270	Metabolism	Amino acid metabolism	-	-	-	1.8938	1.5875	0.6593	0.04314	0.1591
neg_5339	metab_10930	metab_10930	-	-	217.017	neg	-	-	2.86193	-	-	-	-	-	-	-	-	-	1.4772	1.4438	1.3074	0.02046	0.1068
neg_5345	3-Indole carboxylic acid glucuronide	metab_10936	-	HMDB0013189	336.072	neg	M-H	C15H15NO8	2.85287	-	-	-	-	-	-	Organic oxygen compounds	Organooxygen compounds	Carbohydrates and carbohydrate conjugates	1.7314	1.5618	1.5582	0.004891	0.05497
neg_5360	metab_10950	metab_10950	-	-	485.086	neg	-	-	2.82005	-	-	-	-	-	-	-	-	-	1.1319	1.0372	0.8304	0.02993	0.13
neg_5370	metab_10960	metab_10960	-	-	369.976	neg	-	-	2.70045	-	-	-	-	-	-	-	-	-	1.8582	1.5567	0.2309	0.02661	0.1225
neg_5405	metab_10995	metab_10995	-	-	213.967	neg	-	-	1.95445	-	-	-	-	-	-	-	-	-	1.9399	1.7405	0.3916	0.02686	0.1229
neg_5418	metab_11008	metab_11008	-	-	176.038	neg	-	-	1.73817	-	-	-	-	-	-	-	-	-	1.667	1.4187	0.7597	0.0222	0.1119
neg_5426	metab_11016	metab_11016	-	-	142.051	neg	-	-	1.53915	-	-	-	-	-	-	-	-	-	1.7003	1.4332	0.8294	0.002708	0.04263
neg_5434	metab_11024	metab_11024	-	-	226.065	neg	-	-	1.39082	-	-	-	-	-	-	-	-	-	2.0076	1.7152	1.7888	0.002274	0.03964
neg_5438	metab_11028	metab_11028	-	-	380.093	neg	-	-	1.33118	-	-	-	-	-	-	-	-	-	1.0074	0.9494	1.0688	0.003239	0.04646
neg_5440	metab_11029	metab_11029	-	-	242.052	neg	-	-	1.31103	-	-	-	-	-	-	-	-	-	1.497	1.3087	1.1975	0.0006392	0.02277
neg_5441	metab_11030	metab_11030	-	-	255.991	neg	-	-	1.31103	-	-	-	-	-	-	-	-	-	1.1542	1.0424	0.8788	0.02067	0.1074
neg_5445	metab_11034	metab_11034	-	-	201.087	neg	-	-	1.26247	-	-	-	-	-	-	-	-	-	1.8625	1.6574	0.1457	0.03676	0.1458
neg_5447	metab_11036	metab_11036	-	-	118.942	neg	-	-	1.23443	-	-	-	-	-	-	-	-	-	1.2206	1.1649	0.8	0.02675	0.1227
neg_5451	metab_11040	metab_11040	-	-	472.205	neg	-	-	1.19325	-	-	-	-	-	-	-	-	-	2.5495	2.187	1.7985	0.001479	0.0314
neg_5452	metab_11041	metab_11041	-	-	283.103	neg	-	-	1.17142	-	-	-	-	-	-	-	-	-	2.0042	1.715	1.2503	0.0007947	0.02492
neg_5453	metab_11042	metab_11042	-	-	162.995	neg	-	-	1.16625	-	-	-	-	-	-	-	-	-	1.8	1.596	1.6255	0.01269	0.08429
neg_5455	metab_11044	metab_11044	-	-	222.989	neg	-	-	1.15997	-	-	-	-	-	-	-	-	-	1.1744	1.0059	1.128	0.01482	0.09127
neg_5456	metab_11045	metab_11045	-	-	532.041	neg	-	-	1.14948	-	-	-	-	-	-	-	-	-	1.254	1.065	1.1809	0.02939	0.1287
neg_5460	metab_11049	metab_11049	-	-	117.019	neg	-	-	1.07255	-	-	-	-	-	-	-	-	-	1.4764	1.34	1.1659	0.001559	0.03213
neg_5462	metab_11051	metab_11051	-	-	483.99	neg	-	-	1.02442	-	-	-	-	-	-	-	-	-	1.1611	0.9978	1.2818	0.02352	0.116
neg_5463	metab_11052	metab_11052	-	-	492.031	neg	-	-	1.02442	-	-	-	-	-	-	-	-	-	1.2262	1.0327	1.1276	0.008885	0.0719
neg_5466	metab_11055	metab_11055	-	-	665.235	neg	-	-	1.01415	-	-	-	-	-	-	-	-	-	2.4498	2.0607	2.4203	0.005206	0.05683
neg_5467	metab_11056	metab_11056	-	-	638.204	neg	-	-	1.01415	-	-	-	-	-	-	-	-	-	2.4707	2.1217	1.8316	0.003767	0.04962
neg_5481	metab_11070	metab_11070	-	-	128.035	neg	-	-	0.975383	-	-	-	-	-	-	-	-	-	1.2332	1.0704	0.9072	0.00565	0.05963
neg_5483	metab_11072	metab_11072	-	-	281.036	neg	-	-	0.956067	-	-	-	-	-	-	-	-	-	1.0917	0.9368	0.8595	0.007362	0.06427
neg_5488	metab_11077	metab_11077	-	-	474.878	neg	-	-	0.917717	-	-	-	-	-	-	-	-	-	1.4801	1.3163	1.2767	0.005194	0.05683
neg_5493	metab_11082	metab_11082	-	-	380.815	neg	-	-	0.8987	-	-	-	-	-	-	-	-	-	1.2824	1.098	0.8745	0.001336	0.02981
neg_5494	metab_11083	metab_11083	-	-	746.849	neg	-	-	0.88955	-	-	-	-	-	-	-	-	-	1.4692	1.2557	1.2816	0.009179	0.07269
neg_5501	metab_11090	metab_11090	-	-	322.855	neg	-	-	0.879767	-	-	-	-	-	-	-	-	-	1.335	1.1418	0.8552	0.006482	0.06199
neg_5507	metab_11096	metab_11096	-	-	744.852	neg	-	-	0.861117	-	-	-	-	-	-	-	-	-	1.4425	1.2422	1.2872	0.01309	0.08527
neg_5509	metab_11098	metab_11098	-	-	578.564	neg	-	-	0.861117	-	-	-	-	-	-	-	-	-	1.459	1.3788	0.819	0.003969	0.05018
neg_5518	metab_11107	metab_11107	-	-	564.587	neg	-	-	0.852033	-	-	-	-	-	-	-	-	-	1.1338	1.0139	0.8939	0.01153	0.08054
neg_5534	metab_11123	metab_11123	-	-	390.108	neg	-	-	0.805467	-	-	-	-	-	-	-	-	-	1.6718	1.5017	1.3278	0.006633	0.06258
neg_5535	Zeanoside B	metab_11124	-	HMDB0038844	412.088	neg	M+FA-H	C16H17NO9	0.805467	113202-67-8	-	-	-	-	-	-	-	-	1.5133	1.2996	1.2536	0.01275	0.08438
neg_5538	metab_11127	metab_11127	-	-	103.041	neg	-	-	0.805467	-	-	-	-	-	-	-	-	-	1.4858	1.3413	1.176	0.00764	0.06553
neg_5542	metab_11131	metab_11131	-	-	341.026	neg	-	-	0.7964	-	-	-	-	-	-	-	-	-	1.4708	1.2275	0.6554	0.03656	0.1455
neg_5543	metab_11132	metab_11132	-	-	174.017	neg	-	-	0.7964	-	-	-	-	-	-	-	-	-	1.9551	1.7364	0.5716	0.001092	0.0274
neg_5549	metab_11138	metab_11138	-	-	462.114	neg	-	-	0.7964	-	-	-	-	-	-	-	-	-	1.6147	1.5671	1.5923	0.01606	0.09467
neg_5551	metab_11140	metab_11140	-	-	240.048	neg	-	-	0.7964	-	-	-	-	-	-	-	-	-	1.563	1.3453	0.6554	0.01258	0.08429
neg_5554	metab_11143	metab_11143	-	-	723.192	neg	-	-	0.7964	-	-	-	-	-	-	-	-	-	1.6294	1.401	1.3122	0.01037	0.07647
neg_5557	N-(1-Deoxy-1-fructosyl)leucine	metab_11146	-	HMDB0037840	585.29	neg	2M-H	C12H23NO7	0.7964	34393-18-5	-	-	-	-	-	Organic acids and derivatives	Carboxylic acids and derivatives	Amino acids, peptides, and analogues	1.3331	1.1405	1.1492	0.02336	0.1154
neg_5561	metab_11150	metab_11150	-	-	202.108	neg	-	-	0.7964	-	-	-	-	-	-	-	-	-	1.141	0.9683	1.1267	0.01678	0.09712
neg_5563	metab_11152	metab_11152	-	-	130.087	neg	-	-	0.7964	-	-	-	-	-	-	-	-	-	1.0342	0.8869	1.1026	0.02087	0.1079
neg_5567	metab_11156	metab_11156	-	-	292.14	neg	-	-	0.7964	-	-	-	-	-	-	-	-	-	1.1273	0.9757	1.0892	0.03754	0.1474
neg_5573	Uridine	metab_11162	C00299	HMDB0000296	279.039	neg	M+Cl	C9H12N2O6	0.78645	58-96-8	Nucleic acids	Nucleosides	map00240;map01100	Metabolism;Metabolism	Nucleotide metabolism;Global and overview maps	Nucleosides, nucleotides, and analogues	Pyrimidine nucleosides	-	1.0841	0.9379	0.932	0.0008203	0.02516
neg_5574	metab_11163	metab_11163	-	-	185.993	neg	-	-	0.78645	-	-	-	-	-	-	-	-	-	1.7014	1.4713	0.8201	0.0009384	0.02689
neg_5603	metab_11192	metab_11192	-	-	682.504	neg	-	-	0.74955	-	-	-	-	-	-	-	-	-	1.0368	0.9079	0.9108	0.00975	0.07465
neg_5608	metab_11197	metab_11197	-	-	824.402	neg	-	-	0.74955	-	-	-	-	-	-	-	-	-	1.4494	1.2585	0.8213	0.003329	0.0468
neg_5616	metab_11205	metab_11205	-	-	218.873	neg	-	-	0.740617	-	-	-	-	-	-	-	-	-	1.5876	1.426	0.7085	0.0006354	0.02277
neg_5626	metab_11215	metab_11215	-	-	273.074	neg	-	-	0.713117	-	-	-	-	-	-	-	-	-	2.7096	2.3631	2.272	0.002321	0.03982
neg_5629	metab_11218	metab_11218	-	-	458.19	neg	-	-	0.713117	-	-	-	-	-	-	-	-	-	1.5955	1.3681	1.2261	0.009498	0.07379
neg_5644	metab_11231	metab_11231	-	-	215.032	neg	-	-	0.680483	-	-	-	-	-	-	-	-	-	1.2178	1.0559	1.0502	0.0002458	0.01291
neg_5645	metab_11232	metab_11232	-	-	217.029	neg	-	-	0.680483	-	-	-	-	-	-	-	-	-	1.2566	1.0916	1.0584	0.0001879	0.01067
neg_5649	N2-Acetyl-L-ornithine	metab_11236	C00437	HMDB0003357	173.093	neg	M-H	C7H14N2O3	0.675067	-	-	-	map01100;map01210;map00220;map01230	Metabolism;Metabolism;Metabolism;Metabolism	Global and overview maps;Global and overview maps;Amino acid metabolism;Global and overview maps	Organic acids and derivatives	Carboxylic acids and derivatives	Amino acids, peptides, and analogues	1.649	1.4126	0.7923	0.0003799	0.01717
neg_5691	metab_11277	metab_11277	-	-	282.823	neg	-	-	0.6016	-	-	-	-	-	-	-	-	-	1.1149	0.9588	0.9082	0.0003763	0.01717
neg_5708	metab_11294	metab_11294	-	-	750.507	neg	-	-	0.6016	-	-	-	-	-	-	-	-	-	1.0548	0.974	0.8734	0.01006	0.07575
neg_5759	metab_11344	metab_11344	-	-	858.785	neg	-	-	0.581333	-	-	-	-	-	-	-	-	-	1.6765	1.466	0.7186	0.003362	0.0468
neg_5901	2-O-Methyl-L-fucose	metab_11486	-	HMDB0033789	401.167	neg	2M+FA-H	C7H14O5	0.524533	34299-00-8	-	-	-	-	-	Organic oxygen compounds	Organooxygen compounds	Carbohydrates and carbohydrate conjugates	1.4931	1.3408	1.3678	0.003102	0.04623
pos_1	metab_0	metab_0	-	-	373.275	pos	-	-	6.83728	-	-	-	-	-	-	-	-	-	2.2346	1.9562	1.1758	0.01779	0.138
pos_2	Glycocholic Acid	metab_1	C01921	HMDB0000138;HMDB0000331;LMST05030001	466.317	pos	M+H-2H2O, M+K, M+H, M+H-H2O, 2M+K, 2M+H, 2M+Na	C26H43NO6	6.21182	475-31-0	Steroids	24-Carbon atoms	map01100;map04976;map00120	Metabolism;Organismal Systems;Metabolism	Global and overview maps;Digestive system;Lipid metabolism	Lipids and lipid-like molecules	Steroids and steroid derivatives	Bile acids, alcohols and derivatives	2.5966	2.3487	1.217	0.001505	0.04536
pos_3	metab_2	metab_2	-	-	294.155	pos	-	-	0.802033	-	-	-	-	-	-	-	-	-	1.3894	1.2303	1.0682	0.02963	0.1723
pos_7	metab_6	metab_6	-	-	228.042	pos	-	-	4.4881	-	-	-	-	-	-	-	-	-	1.4585	1.376	0.9083	0.03933	0.1969
pos_9	metab_8	metab_8	-	-	856.689	pos	-	-	0.588033	-	-	-	-	-	-	-	-	-	1.2242	1.2936	1.0821	0.01018	0.1067
pos_12	metab_11	metab_11	-	-	266.849	pos	-	-	0.609367	-	-	-	-	-	-	-	-	-	1.1455	1.0064	0.9487	0.003594	0.06702
pos_14	metab_13	metab_13	-	-	886.55	pos	-	-	0.5992	-	-	-	-	-	-	-	-	-	1.1346	1.005	0.9262	0.01293	0.1197
pos_16	metab_15	metab_15	-	-	446.29	pos	-	-	5.5592	-	-	-	-	-	-	-	-	-	2.0716	1.8999	1.3508	0.0369	0.1917
pos_18	metab_17	metab_17	-	-	494.325	pos	-	-	7.76305	-	-	-	-	-	-	-	-	-	1.437	1.3608	0.945	0.005835	0.08008
pos_26	metab_25	metab_25	-	-	152.032	pos	-	-	0.802033	-	-	-	-	-	-	-	-	-	2.2554	1.9743	0.7774	0.001389	0.04462
pos_31	metab_30	metab_30	-	-	393.225	pos	-	-	5.71785	-	-	-	-	-	-	-	-	-	1.067	0.9808	1.0673	0.03637	0.1907
pos_36	metab_35	metab_35	-	-	772.632	pos	-	-	0.5992	-	-	-	-	-	-	-	-	-	1.1113	0.9642	0.9343	0.01245	0.117
pos_37	metab_36	metab_36	-	-	702.646	pos	-	-	0.5992	-	-	-	-	-	-	-	-	-	1.1705	1.0238	0.932	0.007214	0.08845
pos_41	Phenylacetylglycine	metab_40	C05598	HMDB0000821	194.081	pos	M+H, 2M+H, M+Na, M+H-H2O	C10H11NO3	3.57017	500-98-1	-	-	map00360	Metabolism	Amino acid metabolism	Organic acids and derivatives	Carboxylic acids and derivatives	Amino acids, peptides, and analogues	1.9609	1.7614	1.183	0.01728	0.1373
pos_58	metab_57	metab_57	-	-	736.707	pos	-	-	0.588033	-	-	-	-	-	-	-	-	-	1.0873	1.2575	1.0683	0.0061	0.08259
pos_63	metab_62	metab_62	-	-	748.718	pos	-	-	0.588033	-	-	-	-	-	-	-	-	-	1.2083	1.2771	1.0742	0.001857	0.05059
pos_70	metab_69	metab_69	-	-	527.395	pos	-	-	6.82728	-	-	-	-	-	-	-	-	-	1.9236	1.6832	1.1556	0.02009	0.1448
pos_74	metab_73	metab_73	-	-	878.521	pos	-	-	0.5992	-	-	-	-	-	-	-	-	-	1.4296	1.2538	0.8972	0.00299	0.06285
pos_76	metab_75	metab_75	-	-	324.808	pos	-	-	0.609367	-	-	-	-	-	-	-	-	-	1.454	1.2667	0.9253	0.001107	0.04045
pos_78	metab_77	metab_77	-	-	520.341	pos	-	-	7.83838	-	-	-	-	-	-	-	-	-	1.4135	1.3219	0.9619	2.071e-05	0.008002
pos_82	metab_81	metab_81	-	-	450.754	pos	-	-	0.609367	-	-	-	-	-	-	-	-	-	1.2322	1.0811	0.9409	0.002589	0.05797
pos_84	metab_83	metab_83	-	-	510.358	pos	-	-	8.629	-	-	-	-	-	-	-	-	-	1.1	0.988	0.9703	0.002591	0.05797
pos_96	metab_95	metab_95	-	-	203.053	pos	-	-	0.6397	-	-	-	-	-	-	-	-	-	1.3561	1.1987	1.0426	0.0006461	0.03504
pos_97	metab_96	metab_96	-	-	890.547	pos	-	-	0.5992	-	-	-	-	-	-	-	-	-	1.4555	1.2851	0.8852	0.0045	0.07191
pos_98	metab_97	metab_97	-	-	714.672	pos	-	-	0.5992	-	-	-	-	-	-	-	-	-	1.1498	1.0025	0.9336	0.008217	0.09492
pos_106	metab_105	metab_105	-	-	377.073	pos	-	-	0.802033	-	-	-	-	-	-	-	-	-	1.8481	1.6559	0.758	0.01892	0.1388
pos_110	metab_109	metab_109	-	-	294.155	pos	-	-	1.213	-	-	-	-	-	-	-	-	-	1.5408	1.3771	1.0785	0.02082	0.147
pos_130	metab_129	metab_129	-	-	480.332	pos	-	-	6.23167	-	-	-	-	-	-	-	-	-	3.6407	3.2828	1.947	0.0003897	0.02781
pos_136	metab_135	metab_135	-	-	737.348	pos	-	-	6.46713	-	-	-	-	-	-	-	-	-	1.4396	1.2682	1.1769	0.01295	0.1197
pos_139	metab_138	metab_138	-	-	414.3	pos	-	-	6.78778	-	-	-	-	-	-	-	-	-	3.0145	2.8536	1.8004	0.001573	0.04612
pos_140	metab_139	metab_139	-	-	560.335	pos	-	-	6.81762	-	-	-	-	-	-	-	-	-	1.1239	1.0572	0.9595	0.03144	0.1773
pos_156	metab_155	metab_155	-	-	520.342	pos	-	-	7.97003	-	-	-	-	-	-	-	-	-	1.1081	1.0074	0.979	7.426e-05	0.01263
pos_157	metab_156	metab_156	-	-	891.408	pos	-	-	8.0922	-	-	-	-	-	-	-	-	-	1.0589	0.9368	1.0384	0.01444	0.1281
pos_158	metab_157	metab_157	-	-	803.355	pos	-	-	8.1582	-	-	-	-	-	-	-	-	-	1.0364	0.9158	1.035	0.009039	0.09955
pos_160	metab_159	metab_159	-	-	715.302	pos	-	-	8.22402	-	-	-	-	-	-	-	-	-	1.0206	0.903	1.0344	0.005935	0.08086
pos_161	PE(16:0/0:0)	metab_160	-	LMGP02050002;HMDB0011503	454.294	pos	M+H, M+Na, M+H-H2O	C21H44NO7P	8.403	-	-	-	-	-	-	Lipids and lipid-like molecules	Glycerophospholipids	Glycerophosphoethanolamines	1.2161	1.0819	1.0542	0.02308	0.1552
pos_167	metab_166	metab_166	-	-	506.289	pos	-	-	8.86548	-	-	-	-	-	-	-	-	-	2.8813	2.5401	0.5427	0.001123	0.04045
pos_176	metab_175	metab_175	-	-	847.381	pos	-	-	8.12053	-	-	-	-	-	-	-	-	-	1.0586	0.9369	1.0365	0.009838	0.1046
pos_178	metab_177	metab_177	-	-	935.434	pos	-	-	8.07337	-	-	-	-	-	-	-	-	-	1.1194	0.996	1.0454	0.01892	0.1388
pos_180	metab_179	metab_179	-	-	979.461	pos	-	-	8.0452	-	-	-	-	-	-	-	-	-	1.2361	1.0936	1.0565	0.01506	0.1308
pos_183	Sphingosine-1-phosphate	metab_182	C06124	LMSP01050001	380.257	pos	M+H-H2O, M+H, M+Na	C18H38NO5P	7.85722	-	-	-	map01100;map04666;map05152;map00600;map04080;map04020;map04371;map04072;map04071	Metabolism;Organismal Systems;Human Diseases;Metabolism;Environmental Information Processing;Environmental Information Processing;Environmental Information Processing;Environmental Information Processing;Environmental Information Processing	Global and overview maps;Immune system;Infectious diseases: Bacterial;Lipid metabolism;Signaling molecules and interaction;Signal transduction;Signal transduction;Signal transduction;Signal transduction	-	-	-	1.7777	1.7058	1.0754	3.398e-05	0.01012
pos_185	metab_184	metab_184	-	-	518.325	pos	-	-	7.62768	-	-	-	-	-	-	-	-	-	1.6065	1.6574	0.9349	0.0003448	0.02712
pos_186	metab_185	metab_185	-	-	530.287	pos	-	-	9.95223	-	-	-	-	-	-	-	-	-	1.7424	1.6664	0.8544	0.04086	0.2013
pos_196	metab_195	metab_195	-	-	876.907	pos	-	-	0.567883	-	-	-	-	-	-	-	-	-	1.0079	0.8774	0.9232	0.03847	0.1961
pos_204	metab_203	metab_203	-	-	448.757	pos	-	-	0.620367	-	-	-	-	-	-	-	-	-	1.3058	1.1424	0.9345	0.0007752	0.03788
pos_205	metab_204	metab_204	-	-	394.792	pos	-	-	0.609367	-	-	-	-	-	-	-	-	-	1.0496	0.9157	0.9557	0.005648	0.0799
pos_226	metab_225	metab_225	-	-	147.929	pos	-	-	3.28702	-	-	-	-	-	-	-	-	-	1.2964	1.4479	1.0744	0.02393	0.157
pos_230	metab_229	metab_229	-	-	208.946	pos	-	-	3.2777	-	-	-	-	-	-	-	-	-	1.1592	1.285	1.0677	0.03369	0.1821
pos_231	metab_230	metab_230	-	-	936.478	pos	-	-	0.5992	-	-	-	-	-	-	-	-	-	1.4896	1.3021	0.8764	0.003769	0.06861
pos_233	metab_232	metab_232	-	-	582.646	pos	-	-	0.620367	-	-	-	-	-	-	-	-	-	1.9118	1.6662	0.7931	0.005335	0.07818
pos_235	metab_234	metab_234	-	-	502.678	pos	-	-	0.620367	-	-	-	-	-	-	-	-	-	1.8103	1.5942	0.8292	0.002198	0.05448
pos_253	metab_252	metab_252	-	-	441.116	pos	-	-	4.12063	-	-	-	-	-	-	-	-	-	1.4138	1.2445	1.1236	0.04285	0.2072
pos_259	metab_258	metab_258	-	-	574.703	pos	-	-	0.620367	-	-	-	-	-	-	-	-	-	1.59	1.4078	0.8886	0.001452	0.04473
pos_260	metab_259	metab_259	-	-	636.656	pos	-	-	0.620367	-	-	-	-	-	-	-	-	-	1.4045	1.2293	0.9139	0.002377	0.05583
pos_270	metab_269	metab_269	-	-	386.087	pos	-	-	4.4881	-	-	-	-	-	-	-	-	-	1.416	1.3281	0.8979	0.02526	0.1596
pos_288	metab_287	metab_287	-	-	384.089	pos	-	-	4.49893	-	-	-	-	-	-	-	-	-	1.4888	1.3997	0.9024	0.02444	0.1574
pos_293	metab_292	metab_292	-	-	830.59	pos	-	-	0.5992	-	-	-	-	-	-	-	-	-	1.2943	1.1381	0.9127	0.005409	0.07821
pos_296	metab_295	metab_295	-	-	403.182	pos	-	-	0.52855	-	-	-	-	-	-	-	-	-	1.6078	1.4057	1.2343	0.008589	0.09645
pos_300	metab_299	metab_299	-	-	419.286	pos	-	-	5.1529	-	-	-	-	-	-	-	-	-	2.4069	2.091	1.378	0.001997	0.05252
pos_301	metab_300	metab_300	-	-	419.161	pos	-	-	0.50855	-	-	-	-	-	-	-	-	-	2.5334	2.2232	0.6064	0.004875	0.07428
pos_307	metab_306	metab_306	-	-	170.066	pos	-	-	0.518883	-	-	-	-	-	-	-	-	-	1.4219	1.2541	0.8447	0.02843	0.1681
pos_309	metab_308	metab_308	-	-	305.181	pos	-	-	0.50855	-	-	-	-	-	-	-	-	-	1.1586	1.0418	0.9346	0.03092	0.1758
pos_314	metab_313	metab_313	-	-	82.0143	pos	-	-	0.518883	-	-	-	-	-	-	-	-	-	1.3047	1.1658	0.8019	0.04577	0.2124
pos_325	metab_324	metab_324	-	-	760.821	pos	-	-	0.588033	-	-	-	-	-	-	-	-	-	1.1923	1.0603	0.9147	0.01646	0.1344
pos_340	metab_339	metab_339	-	-	159.086	pos	-	-	0.518883	-	-	-	-	-	-	-	-	-	1.5662	1.3805	0.7185	0.01788	0.138
pos_363	metab_362	metab_362	-	-	706.64	pos	-	-	0.5992	-	-	-	-	-	-	-	-	-	1.3453	1.1839	0.9012	0.007064	0.08806
pos_365	metab_364	metab_364	-	-	578.697	pos	-	-	0.620367	-	-	-	-	-	-	-	-	-	1.4366	1.268	0.9231	0.0004195	0.02781
pos_366	metab_365	metab_365	-	-	694.615	pos	-	-	0.609367	-	-	-	-	-	-	-	-	-	1.3176	1.1525	0.9235	0.001335	0.04455
pos_367	metab_366	metab_366	-	-	556.643	pos	-	-	0.620367	-	-	-	-	-	-	-	-	-	1.8605	1.651	0.84	0.0002974	0.02583
pos_369	metab_368	metab_368	-	-	576.7	pos	-	-	0.620367	-	-	-	-	-	-	-	-	-	1.4035	1.2379	0.9295	0.0003522	0.02712
pos_370	metab_369	metab_369	-	-	692.618	pos	-	-	0.620367	-	-	-	-	-	-	-	-	-	1.8518	1.6377	0.8631	1.553e-05	0.006603
pos_371	metab_370	metab_370	-	-	568.668	pos	-	-	0.620367	-	-	-	-	-	-	-	-	-	1.1901	1.05	0.9289	0.01189	0.1159
pos_372	metab_371	metab_371	-	-	516.745	pos	-	-	0.620367	-	-	-	-	-	-	-	-	-	1.409	1.2367	0.913	0.001892	0.05109
pos_373	metab_372	metab_372	-	-	616.598	pos	-	-	0.620367	-	-	-	-	-	-	-	-	-	1.8244	1.5996	0.8462	0.0003085	0.02623
pos_375	metab_374	metab_374	-	-	742.545	pos	-	-	0.620367	-	-	-	-	-	-	-	-	-	1.6039	1.4201	0.8415	0.01281	0.1193
pos_376	metab_375	metab_375	-	-	460.783	pos	-	-	0.6397	-	-	-	-	-	-	-	-	-	1.078	0.9352	0.9502	0.004574	0.07201
pos_379	metab_378	metab_378	-	-	328.999	pos	-	-	0.6397	-	-	-	-	-	-	-	-	-	1.3886	1.2416	1.0728	0.0005738	0.03296
pos_380	metab_379	metab_379	-	-	444.916	pos	-	-	0.6492	-	-	-	-	-	-	-	-	-	1.5447	1.3497	1.1173	0.002068	0.05328
pos_381	metab_380	metab_380	-	-	584.732	pos	-	-	0.6397	-	-	-	-	-	-	-	-	-	1.4562	1.2615	0.8898	0.006832	0.08669
pos_382	metab_381	metab_381	-	-	512.903	pos	-	-	0.6492	-	-	-	-	-	-	-	-	-	1.4751	1.3392	1.0893	0.0002864	0.02583
pos_384	metab_383	metab_383	-	-	330.996	pos	-	-	0.658867	-	-	-	-	-	-	-	-	-	1.7462	1.5406	1.1438	0.001001	0.04045
pos_399	metab_398	metab_398	-	-	665.79	pos	-	-	3.83932	-	-	-	-	-	-	-	-	-	2.9237	2.7154	0.5179	0.007576	0.09021
pos_400	metab_399	metab_399	-	-	596.292	pos	-	-	3.83932	-	-	-	-	-	-	-	-	-	2.0061	1.8841	0.7953	0.02547	0.1596
pos_401	metab_400	metab_400	-	-	447.093	pos	-	-	3.85932	-	-	-	-	-	-	-	-	-	2.0458	2.4301	0.803	0.003827	0.06877
pos_411	metab_410	metab_410	-	-	522.204	pos	-	-	3.99098	-	-	-	-	-	-	-	-	-	2.5125	2.3461	0.5627	0.01977	0.1429
pos_419	metab_418	metab_418	-	-	331.144	pos	-	-	4.1008	-	-	-	-	-	-	-	-	-	1.4112	1.2656	1.1404	0.02806	0.167
pos_425	metab_424	metab_424	-	-	660.813	pos	-	-	4.17247	-	-	-	-	-	-	-	-	-	2.6634	2.3351	0.2971	0.03552	0.1878
pos_434	metab_433	metab_433	-	-	346.238	pos	-	-	4.26495	-	-	-	-	-	-	-	-	-	1.5762	1.7045	0.8836	0.002248	0.0546
pos_440	metab_439	metab_439	-	-	383.236	pos	-	-	4.35612	-	-	-	-	-	-	-	-	-	1.1313	1.0332	1.1217	0.04222	0.2056
pos_442	metab_441	metab_441	-	-	573.259	pos	-	-	4.43695	-	-	-	-	-	-	-	-	-	2.8459	2.5089	2.0122	0.008898	0.09824
pos_444	metab_443	metab_443	-	-	488.208	pos	-	-	4.49893	-	-	-	-	-	-	-	-	-	1.4951	1.4368	0.8686	0.02997	0.1725
pos_445	metab_444	metab_444	-	-	483.081	pos	-	-	4.50827	-	-	-	-	-	-	-	-	-	1.8835	1.7094	0.8095	0.02082	0.147
pos_446	metab_445	metab_445	-	-	411.205	pos	-	-	4.55743	-	-	-	-	-	-	-	-	-	1.9058	1.7108	1.2389	0.011	0.1111
pos_449	metab_448	metab_448	-	-	650.028	pos	-	-	4.63743	-	-	-	-	-	-	-	-	-	2.4368	2.3802	0.6297	0.001782	0.04888
pos_455	metab_454	metab_454	-	-	585.338	pos	-	-	4.77275	-	-	-	-	-	-	-	-	-	1.3199	1.1677	1.142	0.02761	0.1665
pos_458	metab_457	metab_457	-	-	477.175	pos	-	-	4.78258	-	-	-	-	-	-	-	-	-	2.2156	1.9517	1.3802	0.003149	0.06285
pos_461	metab_460	metab_460	-	-	828.482	pos	-	-	4.83458	-	-	-	-	-	-	-	-	-	1.2602	1.107	1.1351	0.03975	0.1976
pos_464	metab_463	metab_463	-	-	893.458	pos	-	-	4.87958	-	-	-	-	-	-	-	-	-	1.0993	0.976	1.0687	0.01852	0.1387
pos_474	metab_473	metab_473	-	-	464.233	pos	-	-	4.96785	-	-	-	-	-	-	-	-	-	1.9881	2.0584	1.2324	0.01972	0.1428
pos_475	metab_474	metab_474	-	-	896.487	pos	-	-	5.01573	-	-	-	-	-	-	-	-	-	1.2445	1.2714	0.9244	0.04656	0.2147
pos_487	metab_485	metab_485	-	-	315.03	pos	-	-	5.17273	-	-	-	-	-	-	-	-	-	2.4389	2.5097	0.5267	0.03637	0.1907
pos_492	metab_490	metab_490	-	-	462.236	pos	-	-	5.21173	-	-	-	-	-	-	-	-	-	1.6978	1.4809	1.1812	0.01735	0.1373
pos_493	metab_491	metab_491	-	-	466.316	pos	-	-	5.24055	-	-	-	-	-	-	-	-	-	2.731	2.3768	2.7051	0.01566	0.133
pos_498	metab_496	metab_496	-	-	165.091	pos	-	-	4.54727	-	-	-	-	-	-	-	-	-	3.6149	3.3074	2.873	0.0001834	0.02047
pos_501	metab_499	metab_499	-	-	876.781	pos	-	-	5.36988	-	-	-	-	-	-	-	-	-	2.7784	2.5535	1.3534	0.0004766	0.02854
pos_502	metab_500	metab_500	-	-	431.26	pos	-	-	5.40038	-	-	-	-	-	-	-	-	-	1.3155	1.1561	1.1371	0.02051	0.1463
pos_503	metab_501	metab_501	-	-	353.254	pos	-	-	5.40988	-	-	-	-	-	-	-	-	-	2.8777	2.5926	3.0688	0.004493	0.07191
pos_508	metab_506	metab_506	-	-	430.295	pos	-	-	5.5097	-	-	-	-	-	-	-	-	-	2.2001	1.9383	1.3006	0.004256	0.07172
pos_512	metab_509	metab_509	-	-	379.249	pos	-	-	5.61887	-	-	-	-	-	-	-	-	-	1.6795	1.5199	1.2709	0.03376	0.1821
pos_532	metab_529	metab_529	-	-	424.307	pos	-	-	6.13967	-	-	-	-	-	-	-	-	-	1.9691	1.724	1.3001	0.0301	0.1727
pos_533	metab_530	metab_530	-	-	412.285	pos	-	-	6.21182	-	-	-	-	-	-	-	-	-	2.5311	2.2854	1.2825	0.002439	0.05697
pos_536	metab_532	metab_532	-	-	950.594	pos	-	-	6.19167	-	-	-	-	-	-	-	-	-	2.2217	2.0348	2.7266	0.01776	0.138
pos_537	metab_533	metab_533	-	-	389.269	pos	-	-	6.13967	-	-	-	-	-	-	-	-	-	1.546	1.3456	1.1468	0.04194	0.2049
pos_540	metab_536	metab_536	-	-	562.344	pos	-	-	6.10917	-	-	-	-	-	-	-	-	-	1.3762	1.2028	1.1201	0.01212	0.1166
pos_557	metab_553	metab_553	-	-	359.222	pos	-	-	6.51797	-	-	-	-	-	-	-	-	-	1.2017	1.1209	1.0925	0.02801	0.167
pos_560	metab_556	metab_556	-	-	466.176	pos	-	-	6.58445	-	-	-	-	-	-	-	-	-	1.1849	1.0347	0.8998	0.03065	0.1751
pos_561	metab_557	metab_557	-	-	449.149	pos	-	-	6.58975	-	-	-	-	-	-	-	-	-	1.1637	1.1016	0.9309	0.01935	0.1406
pos_572	metab_568	metab_568	-	-	799.575	pos	-	-	6.83728	-	-	-	-	-	-	-	-	-	2.9133	2.5847	1.8317	0.03686	0.1917
pos_573	metab_569	metab_569	-	-	469.352	pos	-	-	6.84695	-	-	-	-	-	-	-	-	-	2.4945	2.1888	1.3353	0.01531	0.1315
pos_582	metab_578	metab_578	-	-	845.481	pos	-	-	6.82728	-	-	-	-	-	-	-	-	-	2.0965	1.9656	1.2538	0.006504	0.08613
pos_590	metab_586	metab_586	-	-	390.337	pos	-	-	7.1511	-	-	-	-	-	-	-	-	-	2.5183	2.2692	0.6772	0.0004349	0.02781
pos_597	metab_593	metab_593	-	-	397.203	pos	-	-	7.26358	-	-	-	-	-	-	-	-	-	1.4098	1.283	1.1339	0.01534	0.1315
pos_599	metab_595	metab_595	-	-	424.343	pos	-	-	7.17142	-	-	-	-	-	-	-	-	-	1.1876	1.1743	1.0654	0.04528	0.2117
pos_600	metab_596	metab_596	-	-	378.242	pos	-	-	7.30458	-	-	-	-	-	-	-	-	-	1.0104	0.9904	1.037	0.003507	0.06685
pos_603	metab_599	metab_599	-	-	883.442	pos	-	-	7.30458	-	-	-	-	-	-	-	-	-	1.6587	1.4658	1.2985	0.02276	0.1535
pos_604	metab_600	metab_600	-	-	492.309	pos	-	-	7.35625	-	-	-	-	-	-	-	-	-	1.0407	1.2144	0.95	0.01506	0.1308
pos_615	Octadecenoylcarnitine	metab_611	-	HMDB0094687	426.359	pos	M+H, M+Na	C25H47NO4	7.49957	-	-	-	-	-	-	Lipids and lipid-like molecules	Fatty Acyls	Fatty acid esters	1.4972	1.3191	1.0663	0.004842	0.07428
pos_617	metab_613	metab_613	-	-	542.322	pos	-	-	7.52957	-	-	-	-	-	-	-	-	-	1.481	1.4356	0.9404	0.002204	0.05448
pos_621	metab_617	metab_617	-	-	301.216	pos	-	-	7.55462	-	-	-	-	-	-	-	-	-	1.6103	1.5735	0.9221	9.213e-06	0.006009
pos_626	metab_622	metab_622	-	-	480.309	pos	-	-	7.62768	-	-	-	-	-	-	-	-	-	2.0579	1.8501	0.7657	0.01485	0.1299
pos_635	metab_631	metab_631	-	-	755.888	pos	-	-	7.6224	-	-	-	-	-	-	-	-	-	1.2784	1.1288	1.0919	0.0299	0.1725
pos_642	metab_638	metab_638	-	-	607.447	pos	-	-	7.9887	-	-	-	-	-	-	-	-	-	1.2864	1.1944	0.9275	0.001659	0.04799
pos_644	metab_640	metab_640	-	-	480.345	pos	-	-	8.05453	-	-	-	-	-	-	-	-	-	1.1804	1.2903	0.9194	0.02974	0.1725
pos_646	PC(17:1(9Z)/0:0)	metab_642	-	LMGP01050126	508.341	pos	M+H, M+Na	C25H50NO7P	8.0922	-	-	-	-	-	-	-	-	-	1.3176	1.2701	0.9472	0.0009749	0.04045
pos_647	metab_643	metab_643	-	-	343.228	pos	-	-	8.21468	-	-	-	-	-	-	-	-	-	1.3416	1.1795	1.1004	0.02432	0.1574
pos_651	metab_647	metab_647	-	-	671.276	pos	-	-	8.24285	-	-	-	-	-	-	-	-	-	1.0688	0.9595	1.0427	0.007531	0.09007
pos_653	metab_649	metab_649	-	-	610.373	pos	-	-	8.24285	-	-	-	-	-	-	-	-	-	1.3237	1.2417	1.1061	0.02757	0.1665
pos_657	metab_653	metab_653	-	-	539.197	pos	-	-	8.41235	-	-	-	-	-	-	-	-	-	1.1464	1.0136	1.0718	0.02318	0.1554
pos_659	metab_655	metab_655	-	-	327.232	pos	-	-	8.516	-	-	-	-	-	-	-	-	-	1.2441	1.1094	1.1074	0.03841	0.196
pos_666	metab_662	metab_662	-	-	949.629	pos	-	-	8.38418	-	-	-	-	-	-	-	-	-	1.3386	1.2321	1.0976	0.0311	0.1765
pos_671	metab_665	metab_665	-	-	337.275	pos	-	-	8.77032	-	-	-	-	-	-	-	-	-	2.8168	2.5096	0.632	0.0002852	0.02583
pos_681	metab_675	metab_675	-	-	674.441	pos	-	-	9.07297	-	-	-	-	-	-	-	-	-	1.3634	1.2948	1.0796	0.01929	0.1404
pos_683	metab_677	metab_677	-	-	550.389	pos	-	-	8.86548	-	-	-	-	-	-	-	-	-	1.0367	0.952	0.9647	0.001692	0.04831
pos_685	metab_679	metab_679	-	-	756.443	pos	-	-	9.1203	-	-	-	-	-	-	-	-	-	1.4571	1.3033	0.8607	0.04515	0.2114
pos_686	metab_680	metab_680	-	-	530.291	pos	-	-	8.82715	-	-	-	-	-	-	-	-	-	1.9391	1.7553	0.8308	0.01569	0.133
pos_695	metab_688	metab_688	-	-	536.373	pos	-	-	8.70432	-	-	-	-	-	-	-	-	-	1.4857	1.3864	0.9316	0.001429	0.04466
pos_702	metab_695	metab_695	-	-	818.536	pos	-	-	9.32762	-	-	-	-	-	-	-	-	-	2.0988	1.8774	1.3014	0.01689	0.1365
pos_704	metab_697	metab_697	-	-	466.331	pos	-	-	9.27112	-	-	-	-	-	-	-	-	-	1.1607	1.0177	1.0603	0.04753	0.217
pos_711	metab_704	metab_704	-	-	621.462	pos	-	-	7.9792	-	-	-	-	-	-	-	-	-	1.2295	1.1284	0.9532	0.000936	0.04045
pos_732	metab_725	metab_725	-	-	538.422	pos	-	-	9.73642	-	-	-	-	-	-	-	-	-	1.7685	1.6099	1.079	3.57e-05	0.01012
pos_743	metab_736	metab_736	-	-	673.529	pos	-	-	10.0109	-	-	-	-	-	-	-	-	-	1.8812	1.8021	0.8666	0.0001751	0.02047
pos_749	metab_742	metab_742	-	-	796.552	pos	-	-	10.1087	-	-	-	-	-	-	-	-	-	1.2055	1.1412	1.0481	0.01166	0.1147
pos_752	metab_745	metab_745	-	-	615.497	pos	-	-	10.1184	-	-	-	-	-	-	-	-	-	2.1021	1.9652	0.8068	0.003063	0.06285
pos_754	metab_747	metab_747	-	-	876.556	pos	-	-	10.1676	-	-	-	-	-	-	-	-	-	1.3978	1.2113	1.076	0.01021	0.1067
pos_762	metab_754	metab_754	-	-	704.527	pos	-	-	10.4255	-	-	-	-	-	-	-	-	-	1.6727	1.7	0.866	0.008449	0.09604
pos_770	metab_762	metab_762	-	-	756.556	pos	-	-	10.5292	-	-	-	-	-	-	-	-	-	1.4391	1.4748	0.9499	0.001277	0.04309
pos_771	metab_763	metab_763	-	-	768.557	pos	-	-	10.5762	-	-	-	-	-	-	-	-	-	1.4088	1.3742	0.9472	0.0006816	0.03504
pos_772	metab_764	metab_764	-	-	806.573	pos	-	-	10.6283	-	-	-	-	-	-	-	-	-	1.0312	0.924	1.0196	0.0009087	0.04045
pos_777	metab_769	metab_769	-	-	740.562	pos	-	-	10.6755	-	-	-	-	-	-	-	-	-	2.4236	2.2375	0.7604	0.002516	0.0578
pos_780	metab_772	metab_772	-	-	804.014	pos	-	-	10.6379	-	-	-	-	-	-	-	-	-	1.66	1.4945	1.0881	3.842e-05	0.01021
pos_781	metab_773	metab_773	-	-	907.693	pos	-	-	10.619	-	-	-	-	-	-	-	-	-	1.3365	1.165	1.0745	0.01723	0.1373
pos_786	metab_778	metab_778	-	-	792.593	pos	-	-	11.0795	-	-	-	-	-	-	-	-	-	1.2474	1.198	1.0449	0.0007601	0.03757
pos_792	metab_784	metab_784	-	-	834.604	pos	-	-	11.1641	-	-	-	-	-	-	-	-	-	1.6606	1.5311	1.0482	4.258e-06	0.005612
pos_796	metab_788	metab_788	-	-	780.557	pos	-	-	10.482	-	-	-	-	-	-	-	-	-	2.0981	2.0917	0.9176	2.943e-06	0.005612
pos_797	metab_789	metab_789	-	-	421.274	pos	-	-	12.1313	-	-	-	-	-	-	-	-	-	1.2491	1.1181	0.9386	0.002531	0.0578
pos_799	metab_791	metab_791	-	-	788.618	pos	-	-	12.26	-	-	-	-	-	-	-	-	-	1.1502	1.0136	1.0496	0.02656	0.1639
pos_801	metab_793	metab_793	-	-	754.541	pos	-	-	10.3404	-	-	-	-	-	-	-	-	-	1.4302	1.3037	0.929	0.01556	0.1325
pos_895	metab_887	metab_887	-	-	275.128	pos	-	-	5.73785	-	-	-	-	-	-	-	-	-	2.2114	1.9543	1.3192	0.004526	0.07191
pos_913	metab_904	metab_904	-	-	481.084	pos	-	-	4.49893	-	-	-	-	-	-	-	-	-	1.7112	1.5857	0.8454	0.02115	0.1483
pos_914	metab_905	metab_905	-	-	156.038	pos	-	-	4.50827	-	-	-	-	-	-	-	-	-	1.3236	1.2236	0.8972	0.03173	0.1784
pos_915	metab_906	metab_906	-	-	184.033	pos	-	-	4.49893	-	-	-	-	-	-	-	-	-	1.395	1.3096	0.8857	0.03692	0.1917
pos_916	metab_907	metab_907	-	-	502.188	pos	-	-	4.49893	-	-	-	-	-	-	-	-	-	1.5485	1.465	0.9001	0.02061	0.1465
pos_918	metab_909	metab_909	-	-	230.039	pos	-	-	4.49893	-	-	-	-	-	-	-	-	-	1.4282	1.3713	0.8964	0.04319	0.2079
pos_921	metab_912	metab_912	-	-	613.121	pos	-	-	4.4881	-	-	-	-	-	-	-	-	-	2.7225	2.5308	0.5906	0.01283	0.1193
pos_927	metab_918	metab_918	-	-	427.198	pos	-	-	4.36595	-	-	-	-	-	-	-	-	-	2.1582	2.005	1.541	0.03256	0.1809
pos_931	metab_922	metab_922	-	-	243.101	pos	-	-	4.12063	-	-	-	-	-	-	-	-	-	2.2348	1.9748	1.6879	0.02118	0.1483
pos_941	metab_932	metab_932	-	-	166.086	pos	-	-	3.86965	-	-	-	-	-	-	-	-	-	2.1143	1.9259	0.644	0.03344	0.1821
pos_950	metab_941	metab_941	-	-	307.079	pos	-	-	3.78032	-	-	-	-	-	-	-	-	-	2.1896	1.9437	1.2878	0.0215	0.1493
pos_951	metab_942	metab_942	-	-	316.143	pos	-	-	3.73233	-	-	-	-	-	-	-	-	-	2.565	2.3823	0.6355	0.009454	0.1028
pos_956	metab_947	metab_947	-	-	403.21	pos	-	-	3.73233	-	-	-	-	-	-	-	-	-	1.8116	1.5972	1.1673	0.002291	0.05472
pos_962	metab_953	metab_953	-	-	245.072	pos	-	-	0.678033	-	-	-	-	-	-	-	-	-	1.3418	1.2524	1.0943	0.02523	0.1596
pos_963	metab_954	metab_954	-	-	104.107	pos	-	-	0.658867	-	-	-	-	-	-	-	-	-	1.2187	1.0757	0.9521	0.0008874	0.04045
pos_964	metab_955	metab_955	-	-	316.112	pos	-	-	0.678033	-	-	-	-	-	-	-	-	-	1.5334	1.4308	1.1469	0.01883	0.1387
pos_968	metab_959	metab_959	-	-	499.033	pos	-	-	0.706367	-	-	-	-	-	-	-	-	-	2.6342	2.3526	1.3174	0.0003519	0.02712
pos_969	metab_960	metab_960	-	-	614.949	pos	-	-	0.697033	-	-	-	-	-	-	-	-	-	2.8581	2.5515	1.509	0.001476	0.0451
pos_979	metab_970	metab_970	-	-	382.062	pos	-	-	0.735033	-	-	-	-	-	-	-	-	-	1.2728	1.1655	1.1037	0.03778	0.1944
pos_988	metab_979	metab_979	-	-	490.652	pos	-	-	0.773533	-	-	-	-	-	-	-	-	-	1.5523	1.3556	0.8868	0.006339	0.08506
pos_996	metab_987	metab_987	-	-	144.065	pos	-	-	0.821683	-	-	-	-	-	-	-	-	-	2.5092	2.2366	0.6775	0.004649	0.07265
pos_997	metab_988	metab_988	-	-	173.128	pos	-	-	0.821683	-	-	-	-	-	-	-	-	-	1.752	1.5574	1.2111	0.01883	0.1387
pos_999	metab_990	metab_990	-	-	503.158	pos	-	-	0.821683	-	-	-	-	-	-	-	-	-	1.9737	1.7892	0.6072	0.01337	0.1207
pos_1004	metab_995	metab_995	-	-	261.011	pos	-	-	0.87935	-	-	-	-	-	-	-	-	-	1.5959	1.3915	1.1056	0.001057	0.04045
pos_1006	metab_997	metab_997	-	-	711.206	pos	-	-	0.8122	-	-	-	-	-	-	-	-	-	2.1007	1.8381	1.4706	0.02186	0.1499
pos_1007	metab_998	metab_998	-	-	340.196	pos	-	-	0.8122	-	-	-	-	-	-	-	-	-	1.3728	1.2001	1.1125	0.003855	0.06886
pos_1011	metab_1002	metab_1002	-	-	323.002	pos	-	-	0.998683	-	-	-	-	-	-	-	-	-	1.419	1.2617	1.0837	0.002001	0.05252
pos_1012	metab_1003	metab_1003	-	-	354.08	pos	-	-	1.01018	-	-	-	-	-	-	-	-	-	1.0655	0.9297	0.9414	0.006721	0.08669
pos_1013	metab_1004	metab_1004	-	-	543.227	pos	-	-	0.802033	-	-	-	-	-	-	-	-	-	1.5772	1.3985	1.1954	0.02892	0.1698
pos_1018	metab_1009	metab_1009	-	-	307.104	pos	-	-	1.203	-	-	-	-	-	-	-	-	-	1.6641	1.4577	1.1319	0.000863	0.04045
pos_1019	metab_1010	metab_1010	-	-	631.266	pos	-	-	0.802033	-	-	-	-	-	-	-	-	-	2.0215	1.7684	1.2287	0.006633	0.08623
pos_1020	metab_1011	metab_1011	-	-	258.133	pos	-	-	1.23747	-	-	-	-	-	-	-	-	-	1.6759	1.463	1.1325	0.003135	0.06285
pos_1026	metab_1016	metab_1016	-	-	215.016	pos	-	-	0.792533	-	-	-	-	-	-	-	-	-	1.1188	1.1935	1.0776	0.03692	0.1917
pos_1028	metab_1018	metab_1018	-	-	318.97	pos	-	-	0.697033	-	-	-	-	-	-	-	-	-	1.1244	1.0228	1.0451	0.001172	0.04151
pos_1030	metab_1020	metab_1020	-	-	454.945	pos	-	-	0.6492	-	-	-	-	-	-	-	-	-	1.6267	1.4373	1.1254	0.0007363	0.03683
pos_1031	metab_1021	metab_1021	-	-	144.065	pos	-	-	1.69263	-	-	-	-	-	-	-	-	-	1.9687	1.733	0.8543	0.002743	0.06038
pos_1033	metab_1023	metab_1023	-	-	185.042	pos	-	-	0.6397	-	-	-	-	-	-	-	-	-	2.4266	2.1612	1.4279	0.0009371	0.04045
pos_1035	metab_1025	metab_1025	-	-	282.12	pos	-	-	1.85555	-	-	-	-	-	-	-	-	-	1.804	1.5913	0.8291	0.01896	0.1388
pos_1036	metab_1026	metab_1026	-	-	143.031	pos	-	-	0.6397	-	-	-	-	-	-	-	-	-	1.1236	1.0372	1.0891	0.0268	0.1641
pos_1037	metab_1027	metab_1027	-	-	644.688	pos	-	-	0.6397	-	-	-	-	-	-	-	-	-	1.195	1.0443	0.9315	0.007543	0.09007
pos_1041	metab_1031	metab_1031	-	-	802.5	pos	-	-	0.620367	-	-	-	-	-	-	-	-	-	1.4518	1.2799	0.8515	0.02564	0.1596
pos_1046	metab_1036	metab_1036	-	-	626.627	pos	-	-	0.620367	-	-	-	-	-	-	-	-	-	1.6086	1.4128	0.8823	0.002111	0.05375
pos_1048	metab_1038	metab_1038	-	-	498.684	pos	-	-	0.620367	-	-	-	-	-	-	-	-	-	1.7811	1.5783	0.8727	0.0003572	0.02712
pos_1050	metab_1040	metab_1040	-	-	752.574	pos	-	-	0.620367	-	-	-	-	-	-	-	-	-	1.3232	1.1631	0.9196	0.001711	0.04831
pos_1051	metab_1041	metab_1041	-	-	818.563	pos	-	-	0.609367	-	-	-	-	-	-	-	-	-	1.216	1.0786	0.9073	0.02108	0.1483
pos_1052	metab_1042	metab_1042	-	-	814.523	pos	-	-	0.609367	-	-	-	-	-	-	-	-	-	1.1783	1.0355	0.9005	0.0298	0.1725
pos_1053	metab_1043	metab_1043	-	-	938.477	pos	-	-	0.609367	-	-	-	-	-	-	-	-	-	1.7387	1.5577	0.8319	0.002947	0.06285
pos_1055	metab_1045	metab_1045	-	-	898.577	pos	-	-	0.5992	-	-	-	-	-	-	-	-	-	1.4609	1.3756	0.8889	0.001416	0.04462
pos_1059	metab_1049	metab_1049	-	-	828.592	pos	-	-	0.5992	-	-	-	-	-	-	-	-	-	1.0765	0.9338	0.9328	0.01189	0.1159
pos_1061	metab_1051	metab_1051	-	-	322.145	pos	-	-	2.95688	-	-	-	-	-	-	-	-	-	1.2837	1.1912	0.8863	0.01859	0.1387
pos_1065	metab_1055	metab_1055	-	-	202.085	pos	-	-	2.97572	-	-	-	-	-	-	-	-	-	3.3733	2.9484	4.2047	0.004412	0.07175
pos_1071	metab_1061	metab_1061	-	-	404.137	pos	-	-	3.00388	-	-	-	-	-	-	-	-	-	1.2204	1.1257	0.9305	0.01345	0.1212
pos_1092	metab_1081	metab_1081	-	-	188.07	pos	-	-	2.98505	-	-	-	-	-	-	-	-	-	1.1357	1.0243	0.9635	0.008311	0.09523
pos_1096	metab_1085	metab_1085	-	-	648.681	pos	-	-	0.588033	-	-	-	-	-	-	-	-	-	1.0896	0.9583	0.9253	0.008694	0.09726
pos_1100	metab_1089	metab_1089	-	-	558.857	pos	-	-	0.578033	-	-	-	-	-	-	-	-	-	1.3249	1.2052	0.9021	0.00228	0.05472
pos_1105	metab_1094	metab_1094	-	-	626.845	pos	-	-	0.578033	-	-	-	-	-	-	-	-	-	1.3212	1.1976	0.8924	0.009251	0.1014
pos_1119	metab_1107	metab_1107	-	-	145.932	pos	-	-	3.28702	-	-	-	-	-	-	-	-	-	1.4285	1.4931	1.0876	0.01474	0.1292
pos_1140	metab_1128	metab_1128	-	-	651.792	pos	-	-	3.40035	-	-	-	-	-	-	-	-	-	1.2591	1.1477	0.9401	0.01304	0.12
pos_1142	metab_1130	metab_1130	-	-	643.808	pos	-	-	3.41002	-	-	-	-	-	-	-	-	-	1.2618	1.1111	0.9469	0.005153	0.07649
pos_1147	metab_1135	metab_1135	-	-	947.505	pos	-	-	3.38152	-	-	-	-	-	-	-	-	-	1.2035	1.0775	0.9454	0.005751	0.0799
pos_1155	metab_1143	metab_1143	-	-	315.159	pos	-	-	3.49485	-	-	-	-	-	-	-	-	-	1.0378	1.0401	1.0496	0.006799	0.08669
pos_1159	metab_1147	metab_1147	-	-	896.796	pos	-	-	0.578033	-	-	-	-	-	-	-	-	-	1.2649	1.1185	0.8989	0.03368	0.1821
pos_1228	metab_1216	metab_1216	-	-	551.931	pos	-	-	0.567883	-	-	-	-	-	-	-	-	-	1.1987	1.1351	0.859	0.01698	0.1367
pos_1237	metab_1225	metab_1225	-	-	966.567	pos	-	-	0.5992	-	-	-	-	-	-	-	-	-	1.3639	1.2652	0.853	0.008207	0.09492
pos_1239	metab_1227	metab_1227	-	-	958.535	pos	-	-	0.5992	-	-	-	-	-	-	-	-	-	1.1006	1.034	0.8893	0.02192	0.1501
pos_1244	metab_1232	metab_1232	-	-	384.764	pos	-	-	0.609367	-	-	-	-	-	-	-	-	-	1.6694	1.4763	0.886	0.000324	0.02649
pos_1249	metab_1237	metab_1237	-	-	558.64	pos	-	-	0.620367	-	-	-	-	-	-	-	-	-	1.6535	1.4546	0.8461	0.002975	0.06285
pos_1252	metab_1240	metab_1240	-	-	622.781	pos	-	-	0.629867	-	-	-	-	-	-	-	-	-	1.582	1.426	1.1349	0.0001926	0.02047
pos_1254	metab_1242	metab_1242	-	-	530.768	pos	-	-	0.6492	-	-	-	-	-	-	-	-	-	1.3542	1.1839	0.8904	0.007697	0.09114
pos_1260	metab_1248	metab_1248	-	-	506.868	pos	-	-	0.668367	-	-	-	-	-	-	-	-	-	1.1705	1.0332	1.0722	0.00437	0.07172
pos_1261	metab_1249	metab_1249	-	-	283.163	pos	-	-	0.687367	-	-	-	-	-	-	-	-	-	1.7225	1.5229	1.1957	0.01616	0.1339
pos_1263	Pisatoside	metab_1251	-	HMDB0039127	244.082	pos	M+H-H2O	C10H15NO7	0.697033	18814-39-6	-	-	-	-	-	Organic oxygen compounds	Organooxygen compounds	Carbohydrates and carbohydrate conjugates	1.2396	1.1901	1.1008	0.01622	0.1341
pos_1274	metab_1262	metab_1262	-	-	337.922	pos	-	-	0.744533	-	-	-	-	-	-	-	-	-	1.4148	1.7061	0.8022	0.04351	0.2079
pos_1279	metab_1267	metab_1267	-	-	782.442	pos	-	-	0.773533	-	-	-	-	-	-	-	-	-	1.7228	1.51	0.8617	0.001569	0.04612
pos_1280	metab_1268	metab_1268	-	-	784.439	pos	-	-	0.773533	-	-	-	-	-	-	-	-	-	2.0119	1.7505	0.8049	0.001412	0.04462
pos_1281	metab_1269	metab_1269	-	-	548.611	pos	-	-	0.773533	-	-	-	-	-	-	-	-	-	2.0968	1.8401	0.7581	0.00336	0.06552
pos_1286	metab_1274	metab_1274	-	-	135.003	pos	-	-	0.802033	-	-	-	-	-	-	-	-	-	1.4959	1.3239	0.9022	0.001376	0.04462
pos_1290	Methyl N-methylanthranilate	metab_1278	-	HMDB0034169	210.05	pos	M+2Na-H	C9H11NO2	0.821683	85-91-6	-	-	-	-	-	Benzenoids	Benzene and substituted derivatives	Benzoic acids and derivatives	1.075	0.9495	0.9083	0.04395	0.2086
pos_1294	metab_1282	metab_1282	-	-	259.188	pos	-	-	0.84085	-	-	-	-	-	-	-	-	-	2.8386	2.4985	0.5368	0.0002144	0.02223
pos_1298	metab_1286	metab_1286	-	-	501.031	pos	-	-	0.86985	-	-	-	-	-	-	-	-	-	2.0857	1.8173	1.2415	0.0009102	0.04045
pos_1299	metab_1287	metab_1287	-	-	387.042	pos	-	-	0.86985	-	-	-	-	-	-	-	-	-	2.5478	2.2614	2.0117	0.01514	0.1311
pos_1301	metab_1289	metab_1289	-	-	558.992	pos	-	-	0.87935	-	-	-	-	-	-	-	-	-	1.8777	1.6386	1.2576	0.001114	0.04045
pos_1303	metab_1291	metab_1291	-	-	616.949	pos	-	-	0.89885	-	-	-	-	-	-	-	-	-	1.5955	1.4074	1.2053	0.00722	0.08845
pos_1304	metab_1292	metab_1292	-	-	614.95	pos	-	-	0.89885	-	-	-	-	-	-	-	-	-	2.0692	1.8099	1.3289	0.0009692	0.04045
pos_1308	metab_1296	metab_1296	-	-	441.075	pos	-	-	0.978517	-	-	-	-	-	-	-	-	-	1.9756	1.7238	1.2701	0.001118	0.04045
pos_1314	metab_1302	metab_1302	-	-	144.065	pos	-	-	1.0154	-	-	-	-	-	-	-	-	-	1.8958	1.6724	0.5857	0.004868	0.07428
pos_1315	metab_1303	metab_1303	-	-	152.031	pos	-	-	1.0154	-	-	-	-	-	-	-	-	-	1.7208	1.5051	0.7924	0.005038	0.07595
pos_1318	Ketotifen-N-glucuronide	metab_1306	-	HMDB0060596	518.182	pos	M+CH3OH+H	C25H27NO7S	1.04663	-	-	-	-	-	-	Organic oxygen compounds	Organooxygen compounds	Carbohydrates and carbohydrate conjugates	1.8728	1.6348	1.2881	0.007214	0.08845
pos_1319	metab_1307	metab_1307	-	-	433.216	pos	-	-	1.05702	-	-	-	-	-	-	-	-	-	2.7803	2.4569	1.8921	0.00105	0.04045
pos_1323	metab_1311	metab_1311	-	-	230.14	pos	-	-	1.19335	-	-	-	-	-	-	-	-	-	1.515	1.3298	1.1764	0.01746	0.1377
pos_1324	4-Hydroxybutyric acid	metab_1312	C01991;C00989	HMDB0000710	87.0446	pos	M+H-H2O	C4H8O3	1.213	591-81-1	-;Organic acids	-;Carboxylic acids	map01100;map01200;map00650	Metabolism;Metabolism;Metabolism	Global and overview maps;Global and overview maps;Carbohydrate metabolism	Lipids and lipid-like molecules	Fatty Acyls	Fatty acids and conjugates	2.265	1.9962	1.3146	0.002613	0.05816
pos_1326	metab_1314	metab_1314	-	-	262.013	pos	-	-	1.2225	-	-	-	-	-	-	-	-	-	2.0114	1.8139	1.3222	0.0121	0.1166
pos_1327	metab_1315	metab_1315	-	-	384.222	pos	-	-	1.23747	-	-	-	-	-	-	-	-	-	1.728	1.527	1.18	0.001341	0.04455
pos_1329	metab_1317	metab_1317	-	-	410.254	pos	-	-	1.24733	-	-	-	-	-	-	-	-	-	1.0875	0.9528	1.071	0.01508	0.1308
pos_1330	metab_1318	metab_1318	-	-	366.061	pos	-	-	1.24733	-	-	-	-	-	-	-	-	-	2.7101	2.3867	2.2431	0.01685	0.1365
pos_1332	metab_1320	metab_1320	-	-	394.166	pos	-	-	1.34298	-	-	-	-	-	-	-	-	-	1.5976	1.4017	1.1395	0.007733	0.09131
pos_1337	metab_1325	metab_1325	-	-	379.2	pos	-	-	1.43615	-	-	-	-	-	-	-	-	-	1.0172	0.9171	1.0562	0.03964	0.1975
pos_1347	6-Lactoyltetrahydropterin	metab_1335	C04244	HMDB0002065	272.136	pos	M+CH3OH+H	C9H13N5O3	1.69263	33405-80-0	-	-	map01100;map00790	Metabolism;Metabolism	Global and overview maps;Metabolism of cofactors and vitamins	Organoheterocyclic compounds	Pteridines and derivatives	Pterins and derivatives	1.5481	1.5039	1.1819	0.02869	0.1694
pos_1354	Fluvoxamino acid	metab_1342	-	HMDB0060950	351.155	pos	M+CH3OH+H	C14H17F3N2O3	1.87135	88699-91-6	-	-	-	-	-	Benzenoids	Benzene and substituted derivatives	Trifluoromethylbenzenes	2.0538	1.8808	1.2469	0.03975	0.1976
pos_1355	metab_1343	metab_1343	-	-	404.137	pos	-	-	1.90863	-	-	-	-	-	-	-	-	-	1.5876	1.3965	0.8701	0.00495	0.07489
pos_1362	metab_1350	metab_1350	-	-	227.102	pos	-	-	2.4673	-	-	-	-	-	-	-	-	-	1.262	1.2223	0.8605	0.04865	0.2197
pos_1366	metab_1354	metab_1354	-	-	171.101	pos	-	-	2.5613	-	-	-	-	-	-	-	-	-	1.0341	0.9699	0.9461	0.001733	0.04831
pos_1368	metab_1356	metab_1356	-	-	169.086	pos	-	-	2.60933	-	-	-	-	-	-	-	-	-	1.0439	0.9653	0.9374	0.006625	0.08623
pos_1378	L-Norleucine	metab_1366	C01933	HMDB0001645	173.128	pos	M+ACN+H	C6H13NO2	2.85572	327-57-1	-	-	-	-	-	Organic acids and derivatives	Carboxylic acids and derivatives	Amino acids, peptides, and analogues	1.7849	1.5447	1.1334	0.00537	0.07818
pos_1386	metab_1373	metab_1373	-	-	382.197	pos	-	-	2.91888	-	-	-	-	-	-	-	-	-	1.211	1.0647	0.8886	0.02505	0.1594
pos_1389	Erinacine C	metab_1376	-	HMDB0040389	435.27	pos	M+H	C25H38O6	2.92838	156101-09-6	-	-	-	-	-	Lipids and lipid-like molecules	Prenol lipids	Diterpenoids	2.0658	1.8037	1.7307	0.03928	0.1969
pos_1390	metab_1377	metab_1377	-	-	540.757	pos	-	-	2.93805	-	-	-	-	-	-	-	-	-	1.4774	1.3138	0.9091	0.002001	0.05252
pos_1430	metab_1417	metab_1417	-	-	404.138	pos	-	-	3.13637	-	-	-	-	-	-	-	-	-	1.8793	1.6483	0.8169	0.01464	0.1287
pos_1432	metab_1419	metab_1419	-	-	160.075	pos	-	-	3.14587	-	-	-	-	-	-	-	-	-	1.8568	1.6308	0.7928	0.01407	0.1259
pos_1467	metab_1445	metab_1445	-	-	525.913	pos	-	-	3.31535	-	-	-	-	-	-	-	-	-	1.4732	1.4105	0.8839	0.01014	0.1067
pos_1488	metab_1462	metab_1462	-	-	243.071	pos	-	-	3.37218	-	-	-	-	-	-	-	-	-	1.1826	1.1418	1.068	0.01075	0.1101
pos_1513	23-trans-p-Coumaroyloxytormentic acid	metab_1486	-	HMDB0040682	651.394	pos	M+H	C39H54O8	3.52317	144604-14-8	-	-	-	-	-	Lipids and lipid-like molecules	Prenol lipids	Triterpenoids	1.7839	1.5964	1.1784	0.002184	0.05448
pos_1550	metab_1520	metab_1520	-	-	379.25	pos	-	-	3.6745	-	-	-	-	-	-	-	-	-	1.4595	1.2655	0.9075	0.01315	0.12
pos_1567	metab_1534	metab_1534	-	-	401.263	pos	-	-	3.73233	-	-	-	-	-	-	-	-	-	1.2512	1.0816	0.9298	0.02136	0.1493
pos_1568	metab_1535	metab_1535	-	-	848.889	pos	-	-	3.76115	-	-	-	-	-	-	-	-	-	1.6384	1.6074	0.8329	0.04729	0.2166
pos_1576	metab_1541	metab_1541	-	-	433.741	pos	-	-	3.79982	-	-	-	-	-	-	-	-	-	1.4994	1.3404	0.7983	0.03796	0.1949
pos_1578	metab_1543	metab_1543	-	-	330.156	pos	-	-	3.80982	-	-	-	-	-	-	-	-	-	1.2379	1.1012	1.1049	0.02539	0.1596
pos_1579	metab_1544	metab_1544	-	-	462.235	pos	-	-	3.80982	-	-	-	-	-	-	-	-	-	2.662	2.4328	1.6669	0.01247	0.117
pos_1596	metab_1560	metab_1560	-	-	975.501	pos	-	-	3.85932	-	-	-	-	-	-	-	-	-	2.4502	2.1555	0.5138	0.01549	0.1323
pos_1606	metab_1570	metab_1570	-	-	888.469	pos	-	-	3.89948	-	-	-	-	-	-	-	-	-	2.5524	2.5111	0.4819	0.02558	0.1596
pos_1609	metab_1573	metab_1573	-	-	800.872	pos	-	-	3.91965	-	-	-	-	-	-	-	-	-	1.1469	1.035	0.9373	0.03598	0.1898
pos_1621	metab_1584	metab_1584	-	-	377.164	pos	-	-	3.96015	-	-	-	-	-	-	-	-	-	2.3706	2.0804	1.9069	0.01869	0.1387
pos_1632	metab_1595	metab_1595	-	-	255.074	pos	-	-	3.99098	-	-	-	-	-	-	-	-	-	2.2046	1.9445	0.777	0.003008	0.06285
pos_1633	metab_1596	metab_1596	-	-	507.238	pos	-	-	3.99098	-	-	-	-	-	-	-	-	-	1.9546	1.8286	0.7965	0.0155	0.1323
pos_1636	Nicotyrine	metab_1599	C10161	-	159.091	pos	M+H	C10H10N2	3.99098	-	-	-	-	-	-	-	-	-	2.3247	2.089	0.509	0.00966	0.1037
pos_1637	metab_1600	metab_1600	-	-	451.195	pos	-	-	4.00063	-	-	-	-	-	-	-	-	-	1.6994	1.4809	1.1706	0.0127	0.1186
pos_1638	metab_1601	metab_1601	-	-	250.119	pos	-	-	4.00063	-	-	-	-	-	-	-	-	-	2.6094	2.2775	0.4221	0.006099	0.08259
pos_1649	metab_1612	metab_1612	-	-	318.074	pos	-	-	4.06047	-	-	-	-	-	-	-	-	-	2.7495	2.4186	0.3842	0.004119	0.07038
pos_1677	metab_1639	metab_1639	-	-	383.111	pos	-	-	4.16163	-	-	-	-	-	-	-	-	-	1.6877	1.4637	1.2601	0.02769	0.1665
pos_1720	metab_1679	metab_1679	-	-	806.356	pos	-	-	4.29578	-	-	-	-	-	-	-	-	-	2.1718	1.92	0.5687	0.04039	0.1994
pos_1722	4-formyl Indole	metab_1681	-	-	146.06	pos	M+H	C9H7NO	4.30545	-	-	-	-	-	-	-	-	-	1.2748	1.1852	0.864	0.01637	0.1344
pos_1728	metab_1687	metab_1687	-	-	286.202	pos	-	-	4.33595	-	-	-	-	-	-	-	-	-	2.4906	2.2179	0.6867	0.0004402	0.02781
pos_1730	metab_1689	metab_1689	-	-	497.143	pos	-	-	4.35612	-	-	-	-	-	-	-	-	-	3.0123	2.6966	3.8956	0.006819	0.08669
pos_1739	metab_1698	metab_1698	-	-	370.062	pos	-	-	4.40628	-	-	-	-	-	-	-	-	-	2.5335	2.1748	0.4403	0.006521	0.08613
pos_1744	metab_1703	metab_1703	-	-	316.14	pos	-	-	4.44678	-	-	-	-	-	-	-	-	-	1.754	1.5957	1.1855	0.01853	0.1387
pos_1745	metab_1704	metab_1704	-	-	344.172	pos	-	-	4.44678	-	-	-	-	-	-	-	-	-	1.9292	1.7324	1.791	0.0431	0.2077
pos_1746	metab_1705	metab_1705	-	-	321.095	pos	-	-	4.45745	-	-	-	-	-	-	-	-	-	2.1748	1.9907	1.5225	0.02407	0.1572
pos_1749	2'-Hydroxy-4,4',6'-trimethoxychalcone	metab_1708	-	HMDB0033586	359.084	pos	M+2Na-H	C18H18O5	4.45745	3420-72-2	-	-	-	-	-	Phenylpropanoids and polyketides	Linear 1,3-diarylpropanoids	Chalcones and dihydrochalcones	2.7939	2.428	2.4808	0.004225	0.07155
pos_1752	metab_1711	metab_1711	-	-	493.156	pos	-	-	4.46728	-	-	-	-	-	-	-	-	-	3.2982	2.8607	3.9161	0.007361	0.08992
pos_1753	metab_1712	metab_1712	-	-	419.295	pos	-	-	4.46728	-	-	-	-	-	-	-	-	-	1.9637	1.6957	1.4561	0.008285	0.09523
pos_1754	metab_1713	metab_1713	-	-	467.104	pos	-	-	4.4781	-	-	-	-	-	-	-	-	-	1.9273	1.7806	0.7121	0.02535	0.1596
pos_1755	metab_1714	metab_1714	-	-	349.217	pos	-	-	4.4781	-	-	-	-	-	-	-	-	-	2.8097	2.4219	2.5467	0.006482	0.08613
pos_1759	metab_1718	metab_1718	-	-	499.052	pos	-	-	4.49893	-	-	-	-	-	-	-	-	-	2.3325	2.1403	0.573	0.01141	0.1133
pos_1761	3,11,12-Trihydroxy-1(10)-spirovetiven-2-one	metab_1720	-	HMDB0038154	310.203	pos	M+ACN+H	C15H24O4	4.50827	84321-96-0	-	-	-	-	-	Lipids and lipid-like molecules	Prenol lipids	Sesquiterpenoids	1.5113	1.4021	0.7704	0.03824	0.1956
pos_1778	metab_1737	metab_1737	-	-	254.058	pos	-	-	4.6071	-	-	-	-	-	-	-	-	-	1.3007	1.1471	1.1151	0.03463	0.1852
pos_1779	5-Hydroxyindoleacetylglycine	metab_1738	C05832	HMDB0004185	231.076	pos	M+H-H2O	C12H12N2O4	4.6071	-	-	-	map00380	Metabolism	Amino acid metabolism	Organic acids and derivatives	Carboxylic acids and derivatives	Amino acids, peptides, and analogues	2.3711	2.1483	2.4886	0.02626	0.1627
pos_1787	metab_1746	metab_1746	-	-	462.234	pos	-	-	4.6576	-	-	-	-	-	-	-	-	-	2.2952	2.0656	1.3051	0.005723	0.0799
pos_1791	metab_1750	metab_1750	-	-	564.325	pos	-	-	4.6671	-	-	-	-	-	-	-	-	-	1.4504	1.2927	1.165	0.0146	0.1287
pos_1797	metab_1756	metab_1756	-	-	585.275	pos	-	-	4.70193	-	-	-	-	-	-	-	-	-	1.2371	1.0915	1.0826	0.008735	0.09746
pos_1803	metab_1762	metab_1762	-	-	587.825	pos	-	-	4.72192	-	-	-	-	-	-	-	-	-	2.2731	2.0005	1.6945	0.006868	0.08689
pos_1816	metab_1772	metab_1772	-	-	255.065	pos	-	-	4.76208	-	-	-	-	-	-	-	-	-	2.023	2.6226	0.6667	0.01881	0.1387
pos_1825	metab_1781	metab_1781	-	-	375.112	pos	-	-	4.79342	-	-	-	-	-	-	-	-	-	2.3103	2.0185	0.4623	0.01594	0.133
pos_1836	metab_1792	metab_1792	-	-	918.962	pos	-	-	4.85985	-	-	-	-	-	-	-	-	-	2.6703	2.4104	1.411	0.01727	0.1373
pos_1837	metab_1793	metab_1793	-	-	888.499	pos	-	-	4.85985	-	-	-	-	-	-	-	-	-	1.2695	1.1279	1.1203	0.03085	0.1758
pos_1839	metab_1795	metab_1795	-	-	878.45	pos	-	-	4.86992	-	-	-	-	-	-	-	-	-	1.4993	1.3401	1.0931	0.03145	0.1773
pos_1842	metab_1798	metab_1798	-	-	878.198	pos	-	-	4.86992	-	-	-	-	-	-	-	-	-	1.7595	1.5533	1.1565	0.026	0.1616
pos_1844	metab_1800	metab_1800	-	-	856.436	pos	-	-	4.87958	-	-	-	-	-	-	-	-	-	2.0569	1.9072	1.7115	0.02799	0.167
pos_1854	metab_1810	metab_1810	-	-	915.215	pos	-	-	4.91925	-	-	-	-	-	-	-	-	-	1.5344	1.4798	1.1101	0.04638	0.2143
pos_1869	metab_1824	metab_1824	-	-	103.112	pos	-	-	4.94375	-	-	-	-	-	-	-	-	-	1.5036	1.3189	0.8354	0.003545	0.06697
pos_1870	metab_1825	metab_1825	-	-	130.065	pos	-	-	4.96785	-	-	-	-	-	-	-	-	-	2.1044	2.0011	1.4092	0.01465	0.1287
pos_1871	metab_1826	metab_1826	-	-	482.206	pos	-	-	4.96785	-	-	-	-	-	-	-	-	-	2.1744	2.282	1.8382	0.02399	0.157
pos_1876	Phe4Cl-Phe-OH	metab_1829	-	-	455.097	pos	M+H	C23H19ClN2O6	5.02523	-	-	-	-	-	-	-	-	-	2.0405	1.7955	0.5989	0.04814	0.2186
pos_1885	metab_1838	metab_1838	-	-	918.963	pos	-	-	5.07407	-	-	-	-	-	-	-	-	-	2.1772	1.9707	1.3176	0.02378	0.157
pos_1889	metab_1842	metab_1842	-	-	439.083	pos	-	-	5.11357	-	-	-	-	-	-	-	-	-	2.7703	2.429	0.4884	0.001257	0.04274
pos_1894	metab_1847	metab_1847	-	-	955.226	pos	-	-	5.13323	-	-	-	-	-	-	-	-	-	1.9134	1.7973	1.2709	0.04415	0.2086
pos_1903	metab_1856	metab_1856	-	-	888.954	pos	-	-	5.1529	-	-	-	-	-	-	-	-	-	2.2254	1.9765	1.4441	0.02385	0.157
pos_1904	metab_1857	metab_1857	-	-	926.215	pos	-	-	5.1529	-	-	-	-	-	-	-	-	-	1.999	1.8536	1.429	0.03664	0.1916
pos_1919	metab_1872	metab_1872	-	-	412.215	pos	-	-	5.20173	-	-	-	-	-	-	-	-	-	2.0245	1.7715	1.3029	0.01092	0.1108
pos_1924	N-(1-Deoxy-b-D-fructopyranosyl) (R)C(S)S-alliin	metab_1877	-	HMDB0040829	362.091	pos	M+Na	C12H21NO8S	5.21173	149340-22-7	-	-	-	-	-	Organic acids and derivatives	Carboxylic acids and derivatives	Amino acids, peptides, and analogues	2.399	2.1888	0.3374	0.006925	0.08694
pos_1926	metab_1879	metab_1879	-	-	467.189	pos	-	-	5.23105	-	-	-	-	-	-	-	-	-	2.72	2.4174	1.7342	0.001095	0.04045
pos_1930	metab_1883	metab_1883	-	-	447.128	pos	-	-	5.26038	-	-	-	-	-	-	-	-	-	1.2941	1.1825	0.8804	0.003591	0.06702
pos_1938	metab_1891	metab_1891	-	-	923.452	pos	-	-	5.32038	-	-	-	-	-	-	-	-	-	1.6697	1.4527	1.2563	0.02395	0.157
pos_1943	metab_1895	metab_1895	-	-	624.834	pos	-	-	5.35022	-	-	-	-	-	-	-	-	-	1.565	1.3657	1.2701	0.04502	0.2113
pos_1949	metab_1901	metab_1901	-	-	737.378	pos	-	-	5.36988	-	-	-	-	-	-	-	-	-	1.5093	1.3487	1.3199	0.03963	0.1975
pos_1959	metab_1911	metab_1911	-	-	460.255	pos	-	-	5.42022	-	-	-	-	-	-	-	-	-	1.8744	1.6602	1.2818	0.005135	0.07649
pos_1963	metab_1915	metab_1915	-	-	407.279	pos	-	-	5.44022	-	-	-	-	-	-	-	-	-	2.2125	2.0158	1.6942	0.04338	0.2079
pos_1969	metab_1921	metab_1921	-	-	489.301	pos	-	-	5.5097	-	-	-	-	-	-	-	-	-	2.1054	1.8805	4.9411	0.0101	0.1066
pos_1975	metab_1927	metab_1927	-	-	465.309	pos	-	-	5.56993	-	-	-	-	-	-	-	-	-	1.3914	1.2413	1.1201	0.04325	0.2079
pos_1980	metab_1932	metab_1932	-	-	435.206	pos	-	-	5.61887	-	-	-	-	-	-	-	-	-	1.7633	1.5774	1.2231	0.01085	0.1106
pos_1982	Thyroxine	metab_1934	C01829	HMDB0000248	777.695	pos	M+H	C15H11I4NO4	5.61887	51-48-9	Peptides;Hormones and transmitters;Hormones and transmitters	Amino acids;Other hormones;Neurotransmitters	map01100;map05320;map04976;map04918;map04919;map04080;map00350	Metabolism;Human Diseases;Organismal Systems;Organismal Systems;Organismal Systems;Environmental Information Processing;Metabolism	Global and overview maps;Immune diseases;Digestive system;Endocrine system;Endocrine system;Signaling molecules and interaction;Amino acid metabolism	Organic acids and derivatives	Carboxylic acids and derivatives	Amino acids, peptides, and analogues	1.2159	1.1335	0.9297	0.004846	0.07428
pos_1993	metab_1942	metab_1942	-	-	885.944	pos	-	-	5.6687	-	-	-	-	-	-	-	-	-	1.1074	0.9628	0.9166	0.04553	0.2123
pos_1994	metab_1943	metab_1943	-	-	675.269	pos	-	-	5.6687	-	-	-	-	-	-	-	-	-	1.2254	1.1716	1.2387	0.04025	0.1992
pos_1996	metab_1945	metab_1945	-	-	566.285	pos	-	-	5.67837	-	-	-	-	-	-	-	-	-	1.1656	1.0462	1.1424	0.03367	0.1821
pos_1997	metab_1946	metab_1946	-	-	801.421	pos	-	-	5.67837	-	-	-	-	-	-	-	-	-	1.4673	1.3659	0.7899	0.0484	0.2191
pos_2006	metab_1955	metab_1955	-	-	355.264	pos	-	-	5.80852	-	-	-	-	-	-	-	-	-	3.0828	2.7025	2.854	0.005645	0.0799
pos_2007	metab_1956	metab_1956	-	-	527.396	pos	-	-	5.80852	-	-	-	-	-	-	-	-	-	2.8032	2.4338	2.3688	0.007536	0.09007
pos_2036	metab_1982	metab_1982	-	-	275.128	pos	-	-	5.958	-	-	-	-	-	-	-	-	-	2.6148	2.31	1.9149	0.00397	0.06907
pos_2058	metab_2002	metab_2002	-	-	488.298	pos	-	-	6.21182	-	-	-	-	-	-	-	-	-	2.4704	2.2565	1.2411	0.0005882	0.03334
pos_2059	metab_2003	metab_2003	-	-	948.651	pos	-	-	6.21182	-	-	-	-	-	-	-	-	-	4.1319	3.7254	3.3255	0.0004141	0.02781
pos_2060	metab_2004	metab_2004	-	-	717.943	pos	-	-	6.21182	-	-	-	-	-	-	-	-	-	3.2219	2.8699	6.3451	0.0005998	0.03355
pos_2063	metab_2007	metab_2007	-	-	485.29	pos	-	-	6.22148	-	-	-	-	-	-	-	-	-	3.8203	3.5171	2.9104	6.601e-06	0.005612
pos_2064	metab_2008	metab_2008	-	-	530.257	pos	-	-	6.22148	-	-	-	-	-	-	-	-	-	3.1943	3.402	0.445	0.0004092	0.02781
pos_2068	metab_2011	metab_2011	-	-	522.235	pos	-	-	6.24717	-	-	-	-	-	-	-	-	-	2.8944	2.7046	3.4963	0.0006324	0.03492
pos_2103	metab_2046	metab_2046	-	-	418.217	pos	-	-	6.35515	-	-	-	-	-	-	-	-	-	1.3115	1.2879	1.1206	0.008075	0.09379
pos_2104	metab_2047	metab_2047	-	-	828.946	pos	-	-	6.35515	-	-	-	-	-	-	-	-	-	1.5177	1.3218	1.2025	0.04379	0.2086
pos_2107	metab_2050	metab_2050	-	-	354.171	pos	-	-	6.36565	-	-	-	-	-	-	-	-	-	1.0521	0.9191	0.899	0.04334	0.2079
pos_2112	metab_2055	metab_2055	-	-	997.47	pos	-	-	6.39598	-	-	-	-	-	-	-	-	-	1.0925	0.9832	1.0914	0.04809	0.2186
pos_2113	metab_2056	metab_2056	-	-	765.4	pos	-	-	6.39598	-	-	-	-	-	-	-	-	-	1.5218	1.3161	1.1848	0.02782	0.167
pos_2119	metab_2062	metab_2062	-	-	762.908	pos	-	-	6.40648	-	-	-	-	-	-	-	-	-	1.5608	1.371	1.263	0.04494	0.2113
pos_2121	metab_2064	metab_2064	-	-	287.139	pos	-	-	6.41632	-	-	-	-	-	-	-	-	-	3.1323	2.7489	3.4308	0.004422	0.07175
pos_2123	metab_2066	metab_2066	-	-	458.355	pos	-	-	6.41632	-	-	-	-	-	-	-	-	-	2.267	1.9906	1.8488	0.002532	0.0578
pos_2127	metab_2070	metab_2070	-	-	699.362	pos	-	-	6.44697	-	-	-	-	-	-	-	-	-	1.4726	1.3028	1.2079	0.02214	0.1511
pos_2145	20-hydroxy LTB4	metab_2088	C04853	LMFA03020018;HMDB0001509	375.215	pos	M+Na	C20H32O5	6.5693	-	-	-	map00590	Metabolism	Lipid metabolism	Lipids and lipid-like molecules	Fatty Acyls	Eicosanoids	1.0852	0.9603	1.0737	0.01836	0.1387
pos_2150	metab_2093	metab_2093	-	-	509.206	pos	-	-	6.58975	-	-	-	-	-	-	-	-	-	1.1869	1.1027	0.8852	0.02565	0.1596
pos_2154	metab_2097	metab_2097	-	-	552.33	pos	-	-	6.60963	-	-	-	-	-	-	-	-	-	1.7664	1.7824	0.7771	0.01768	0.138
pos_2167	metab_2110	metab_2110	-	-	330.262	pos	-	-	6.73962	-	-	-	-	-	-	-	-	-	1.4662	1.8077	0.8036	0.01818	0.1387
pos_2173	metab_2115	metab_2115	-	-	572.312	pos	-	-	6.80745	-	-	-	-	-	-	-	-	-	2.5181	2.4075	0.5683	0.008798	0.09765
pos_2180	metab_2121	metab_2121	-	-	454.353	pos	-	-	6.84695	-	-	-	-	-	-	-	-	-	2.4058	2.1065	1.4674	0.01793	0.1381
pos_2184	metab_2125	metab_2125	-	-	596.312	pos	-	-	6.88562	-	-	-	-	-	-	-	-	-	2.1192	1.9209	0.7024	0.02325	0.1557
pos_2207	metab_2147	metab_2147	-	-	416.337	pos	-	-	7.0126	-	-	-	-	-	-	-	-	-	1.7673	1.5718	1.2351	0.01893	0.1388
pos_2247	metab_2187	metab_2187	-	-	551.36	pos	-	-	7.17142	-	-	-	-	-	-	-	-	-	1.9313	1.8911	0.3941	0.01817	0.1387
pos_2250	metab_2190	metab_2190	-	-	851.362	pos	-	-	7.18125	-	-	-	-	-	-	-	-	-	1.0063	1.2966	1.0876	0.02608	0.1619
pos_2251	metab_2191	metab_2191	-	-	366.337	pos	-	-	7.19192	-	-	-	-	-	-	-	-	-	3.1511	3.0106	0.4436	4.744e-05	0.01026
pos_2260	metab_2200	metab_2200	-	-	707.335	pos	-	-	7.23325	-	-	-	-	-	-	-	-	-	1.4321	1.2905	1.1689	0.01642	0.1344
pos_2265	metab_2205	metab_2205	-	-	685.319	pos	-	-	7.25375	-	-	-	-	-	-	-	-	-	1.4661	1.2855	1.1595	0.005164	0.07649
pos_2276	metab_2216	metab_2216	-	-	641.294	pos	-	-	7.30458	-	-	-	-	-	-	-	-	-	1.461	1.294	1.2008	0.01048	0.1091
pos_2283	metab_2223	metab_2223	-	-	934.475	pos	-	-	7.32492	-	-	-	-	-	-	-	-	-	1.7873	1.6215	1.5375	0.01835	0.1387
pos_2285	metab_2225	metab_2225	-	-	527.814	pos	-	-	7.33558	-	-	-	-	-	-	-	-	-	2.3053	2.0883	1.8415	0.006524	0.08613
pos_2289	metab_2228	metab_2228	-	-	393.262	pos	-	-	7.34542	-	-	-	-	-	-	-	-	-	2.0715	2.1533	0.6238	0.01021	0.1067
pos_2301	metab_2240	metab_2240	-	-	277.216	pos	-	-	7.38658	-	-	-	-	-	-	-	-	-	2.0214	2.2916	0.8326	0.0001858	0.02047
pos_2307	metab_2246	metab_2246	-	-	371.328	pos	-	-	7.40708	-	-	-	-	-	-	-	-	-	1.8684	1.7356	0.6982	0.01319	0.12
pos_2311	metab_2250	metab_2250	-	-	884.595	pos	-	-	7.42742	-	-	-	-	-	-	-	-	-	1.7913	1.7823	0.6841	0.0004574	0.02781
pos_2347	metab_2285	metab_2285	-	-	824.411	pos	-	-	7.55462	-	-	-	-	-	-	-	-	-	1.0245	0.9021	1.0595	0.03197	0.1788
pos_2355	metab_2293	metab_2293	-	-	802.399	pos	-	-	7.57907	-	-	-	-	-	-	-	-	-	1.2371	1.0975	1.0704	0.007507	0.09007
pos_2357	metab_2295	metab_2295	-	-	312.682	pos	-	-	7.58857	-	-	-	-	-	-	-	-	-	1.5025	1.3151	0.8376	0.0305	0.1747
pos_2362	metab_2300	metab_2300	-	-	777.901	pos	-	-	7.6079	-	-	-	-	-	-	-	-	-	1.2141	1.0744	1.0819	0.02764	0.1665
pos_2366	metab_2304	metab_2304	-	-	736.362	pos	-	-	7.62768	-	-	-	-	-	-	-	-	-	1.1419	1.0058	1.0633	0.02038	0.1456
pos_2367	metab_2305	metab_2305	-	-	758.374	pos	-	-	7.62768	-	-	-	-	-	-	-	-	-	1.1626	1.0275	1.0678	0.02693	0.1643
pos_2369	metab_2307	metab_2307	-	-	733.875	pos	-	-	7.64673	-	-	-	-	-	-	-	-	-	1.1151	0.9975	1.0726	0.03761	0.1941
pos_2373	metab_2311	metab_2311	-	-	506.325	pos	-	-	7.65605	-	-	-	-	-	-	-	-	-	2.3869	2.2715	0.8002	1.131e-05	0.006009
pos_2378	metab_2316	metab_2316	-	-	711.862	pos	-	-	7.67538	-	-	-	-	-	-	-	-	-	1.1254	1.0021	1.0756	0.03771	0.1943
pos_2381	metab_2319	metab_2319	-	-	843.941	pos	-	-	7.67538	-	-	-	-	-	-	-	-	-	1.7111	1.5018	1.2633	0.02797	0.167
pos_2383	metab_2321	metab_2321	-	-	524.3	pos	-	-	7.68522	-	-	-	-	-	-	-	-	-	2.3005	2.0196	1.4515	0.004122	0.07038
pos_2385	metab_2323	metab_2323	-	-	824.411	pos	-	-	7.69472	-	-	-	-	-	-	-	-	-	1.3117	1.1658	1.1117	0.0277	0.1665
pos_2408	metab_2345	metab_2345	-	-	623.808	pos	-	-	7.77238	-	-	-	-	-	-	-	-	-	1.6414	1.4438	1.1815	0.003425	0.06617
pos_2417	metab_2353	metab_2353	-	-	621.462	pos	-	-	7.83838	-	-	-	-	-	-	-	-	-	1.5376	1.3596	0.8915	0.004068	0.07001
pos_2420	metab_2356	metab_2356	-	-	947.59	pos	-	-	7.84772	-	-	-	-	-	-	-	-	-	1.9511	1.7971	1.1533	4.754e-05	0.01026
pos_2423	metab_2359	metab_2359	-	-	264.269	pos	-	-	7.85722	-	-	-	-	-	-	-	-	-	1.8756	1.9099	1.1444	0.0001407	0.01929
pos_2425	metab_2361	metab_2361	-	-	481.375	pos	-	-	7.85722	-	-	-	-	-	-	-	-	-	2.7262	2.4219	2.2227	0.001136	0.04057
pos_2426	metab_2362	metab_2362	-	-	664.347	pos	-	-	7.86655	-	-	-	-	-	-	-	-	-	1.804	1.8076	1.2492	0.03669	0.1916
pos_2428	metab_2364	metab_2364	-	-	971.709	pos	-	-	7.88538	-	-	-	-	-	-	-	-	-	1.301	1.1442	1.1085	0.04166	0.2044
pos_2441	metab_2377	metab_2377	-	-	899.592	pos	-	-	7.95137	-	-	-	-	-	-	-	-	-	2.1332	2.029	1.2169	6.797e-05	0.01256
pos_2444	metab_2379	metab_2379	-	-	635.477	pos	-	-	7.9792	-	-	-	-	-	-	-	-	-	1.1191	1.0468	0.9247	0.01734	0.1373
pos_2462	metab_2396	metab_2396	-	-	765.99	pos	-	-	8.14868	-	-	-	-	-	-	-	-	-	1.2008	1.2538	1.0907	0.01599	0.133
pos_2478	Ganoderic acid alpha	metab_2410	-	HMDB0033024	616.348	pos	M+ACN+H	C32H46O9	8.23352	220181-81-7	-	-	-	-	-	Lipids and lipid-like molecules	Prenol lipids	Triterpenoids	2.1839	1.9606	1.3	0.01593	0.133
pos_2481	metab_2413	metab_2413	-	-	623.481	pos	-	-	8.24285	-	-	-	-	-	-	-	-	-	1.986	1.7702	0.6322	0.0079	0.09266
pos_2515	metab_2445	metab_2445	-	-	646.41	pos	-	-	8.52533	-	-	-	-	-	-	-	-	-	1.4517	1.2881	1.0904	0.01141	0.1133
pos_2517	Cucurbitacin B	metab_2447	C08794	HMDB0034927;LMST01010104	600.352	pos	M+ACN+H	C32H46O8	8.53483	6199-67-3	-	-	-	-	-	Lipids and lipid-like molecules	Steroids and steroid derivatives	Cucurbitacins	1.9623	1.7406	1.3228	0.0198	0.1429
pos_2525	metab_2455	metab_2455	-	-	658.409	pos	-	-	8.58183	-	-	-	-	-	-	-	-	-	2.4972	2.1929	1.5016	0.004551	0.07191
pos_2533	metab_2463	metab_2463	-	-	508.745	pos	-	-	8.629	-	-	-	-	-	-	-	-	-	1.927	1.7387	0.7354	0.0052	0.07675
pos_2538	metab_2468	metab_2468	-	-	413.307	pos	-	-	8.64782	-	-	-	-	-	-	-	-	-	1.5086	1.3494	0.8646	0.03136	0.1773
pos_2571	metab_2497	metab_2497	-	-	624.388	pos	-	-	8.86548	-	-	-	-	-	-	-	-	-	2.7512	2.6155	1.6096	0.003527	0.06693
pos_2585	metab_2511	metab_2511	-	-	572.372	pos	-	-	8.99763	-	-	-	-	-	-	-	-	-	1.1402	1.0661	0.9513	0.004307	0.07172
pos_2616	metab_2536	metab_2536	-	-	655.319	pos	-	-	9.17695	-	-	-	-	-	-	-	-	-	2.2831	2.0197	0.7102	0.007871	0.09266
pos_2622	metab_2541	metab_2541	-	-	560.371	pos	-	-	9.19578	-	-	-	-	-	-	-	-	-	1.508	1.4226	0.9214	0.003896	0.06907
pos_2729	metab_2622	metab_2622	-	-	633.465	pos	-	-	9.71725	-	-	-	-	-	-	-	-	-	1.5764	1.5592	0.8534	0.02634	0.163
pos_2785	metab_2674	metab_2674	-	-	445.369	pos	-	-	10.0791	-	-	-	-	-	-	-	-	-	1.1823	1.0572	0.9507	0.003962	0.06907
pos_2847	metab_2730	metab_2730	-	-	687.484	pos	-	-	10.5814	-	-	-	-	-	-	-	-	-	1.0418	1.0205	1.0605	0.02839	0.1681
pos_2870	metab_2747	metab_2747	-	-	790.577	pos	-	-	10.854	-	-	-	-	-	-	-	-	-	1.6932	1.6289	1.0886	6.199e-06	0.005612
pos_2893	metab_2764	metab_2764	-	-	924.574	pos	-	-	11.1548	-	-	-	-	-	-	-	-	-	2.2961	2.1912	1.1897	2.042e-06	0.005612
pos_2922	metab_2790	metab_2790	-	-	893.565	pos	-	-	11.7116	-	-	-	-	-	-	-	-	-	1.2563	1.2113	0.9372	0.002221	0.05458
pos_2928	metab_2796	metab_2796	-	-	838.635	pos	-	-	11.8821	-	-	-	-	-	-	-	-	-	1.5692	1.4096	1.0747	0.0002315	0.02289
pos_2930	metab_2798	metab_2798	-	-	818.606	pos	-	-	11.9386	-	-	-	-	-	-	-	-	-	1.6906	1.6221	1.1029	0.0001861	0.02047
pos_2938	metab_2806	metab_2806	-	-	242.247	pos	-	-	12.1508	-	-	-	-	-	-	-	-	-	1.1095	1.0492	0.8997	0.03705	0.1921
pos_2970	metab_2838	metab_2838	-	-	182.202	pos	-	-	12.8149	-	-	-	-	-	-	-	-	-	1.1373	0.9943	0.9181	0.03363	0.1821
pos_3015	metab_2883	metab_2883	-	-	771.489	pos	-	-	13.7379	-	-	-	-	-	-	-	-	-	1.2831	1.12	0.9094	0.01926	0.1404
pos_3208	metab_3076	metab_3076	-	-	520.343	pos	-	-	14.1913	-	-	-	-	-	-	-	-	-	1.4689	1.331	0.8736	0.01773	0.138
pos_3288	metab_3156	metab_3156	-	-	530.289	pos	-	-	14.1129	-	-	-	-	-	-	-	-	-	1.417	1.2514	0.8008	0.04837	0.2191
pos_3419	metab_3284	metab_3284	-	-	816.595	pos	-	-	11.7448	-	-	-	-	-	-	-	-	-	1.8245	1.8653	1.1994	0.001107	0.04045
pos_3420	metab_3285	metab_3285	-	-	822.639	pos	-	-	11.7167	-	-	-	-	-	-	-	-	-	1.7681	1.6316	1.1141	0.0004579	0.02781
pos_3430	metab_3294	metab_3294	-	-	850.559	pos	-	-	11.503	-	-	-	-	-	-	-	-	-	1.6259	1.4519	1.1027	0.0006796	0.03504
pos_3431	metab_3295	metab_3295	-	-	760.588	pos	-	-	11.4936	-	-	-	-	-	-	-	-	-	1.4114	1.2549	1.0426	0.0004279	0.02781
pos_3463	metab_3325	metab_3325	-	-	729.594	pos	-	-	11.0702	-	-	-	-	-	-	-	-	-	1.422	1.332	1.0815	0.007943	0.09277
pos_3506	metab_3356	metab_3356	-	-	643.458	pos	-	-	10.6567	-	-	-	-	-	-	-	-	-	1.3934	1.4181	1.0977	0.003963	0.06907
pos_3513	metab_3360	metab_3360	-	-	817.574	pos	-	-	10.619	-	-	-	-	-	-	-	-	-	1.2292	1.0933	1.0647	0.006933	0.08694
pos_3551	metab_3388	metab_3388	-	-	566.456	pos	-	-	10.3685	-	-	-	-	-	-	-	-	-	1.9203	1.7401	1.1205	2.27e-05	0.008041
pos_3576	metab_3411	metab_3411	-	-	880.582	pos	-	-	10.1676	-	-	-	-	-	-	-	-	-	2.014	1.76	1.1812	0.002699	0.05976
pos_3587	PS(24:1(15Z)/18:3(6Z,9Z,12Z))	metab_3422	-	HMDB0112919	850.598	pos	M+H-H2O	C48H86NO10P	10.1184	-	-	-	-	-	-	Lipids and lipid-like molecules	Glycerophospholipids	Glycerophosphoserines	1.3409	1.2368	1.0412	0.000453	0.02781
pos_3650	metab_3479	metab_3479	-	-	866.592	pos	-	-	9.82208	-	-	-	-	-	-	-	-	-	1.1544	1.0324	1.0497	0.03452	0.1852
pos_3654	metab_3482	metab_3482	-	-	496.374	pos	-	-	9.79342	-	-	-	-	-	-	-	-	-	1.9907	1.7316	1.1892	0.004349	0.07172
pos_3666	metab_3493	metab_3493	-	-	494.362	pos	-	-	9.72692	-	-	-	-	-	-	-	-	-	2.7489	2.4042	1.4778	0.004343	0.07172
pos_3676	metab_3502	metab_3502	-	-	842.531	pos	-	-	9.67908	-	-	-	-	-	-	-	-	-	2.7433	2.4467	1.7828	0.02109	0.1483
pos_3684	metab_3508	metab_3508	-	-	536.409	pos	-	-	9.64108	-	-	-	-	-	-	-	-	-	2.1647	1.9325	1.1655	1.116e-05	0.006009
pos_3703	metab_3522	metab_3522	-	-	604.437	pos	-	-	9.53643	-	-	-	-	-	-	-	-	-	1.5065	1.3472	0.9053	0.003449	0.06635
pos_3716	metab_3531	metab_3531	-	-	904.57	pos	-	-	9.51727	-	-	-	-	-	-	-	-	-	1.9788	1.7163	1.2357	0.02317	0.1554
pos_3724	metab_3538	metab_3538	-	-	756.486	pos	-	-	9.47893	-	-	-	-	-	-	-	-	-	2.127	1.9753	1.3079	0.01638	0.1344
pos_3757	metab_3562	metab_3562	-	-	728.488	pos	-	-	9.3746	-	-	-	-	-	-	-	-	-	1.1796	1.0352	1.0714	0.04031	0.1993
pos_3775	metab_3577	metab_3577	-	-	752.488	pos	-	-	9.28995	-	-	-	-	-	-	-	-	-	2.2609	1.9993	1.566	0.01116	0.1123
pos_3807	LysoPE(0:0/20:0)	metab_3604	-	HMDB0011481;LMGP02050045	532.34	pos	M+Na	C25H52NO7P	9.18628	-	-	-	-	-	-	Lipids and lipid-like molecules	Glycerophospholipids	Glycerophosphoethanolamines	1.4208	1.4359	0.902	0.006557	0.08623
pos_3816	metab_3611	metab_3611	-	-	628.384	pos	-	-	9.14845	-	-	-	-	-	-	-	-	-	1.8434	1.634	1.2261	0.01314	0.12
pos_3851	metab_3638	metab_3638	-	-	546.355	pos	-	-	8.9788	-	-	-	-	-	-	-	-	-	1.035	0.915	0.9773	0.0005514	0.03211
pos_3875	metab_3659	metab_3659	-	-	574.316	pos	-	-	8.85598	-	-	-	-	-	-	-	-	-	1.4813	1.4351	0.9074	0.009989	0.1059
pos_3890	metab_3673	metab_3673	-	-	574.388	pos	-	-	8.78948	-	-	-	-	-	-	-	-	-	1.7274	1.5265	0.8768	0.001485	0.0451
pos_3908	metab_3690	metab_3690	-	-	361.275	pos	-	-	8.71365	-	-	-	-	-	-	-	-	-	1.7285	1.5257	0.8276	0.01294	0.1197
pos_3922	metab_3702	metab_3702	-	-	510.453	pos	-	-	8.65715	-	-	-	-	-	-	-	-	-	2.0327	1.9155	1.3946	0.01589	0.133
pos_3923	metab_3703	metab_3703	-	-	542.323	pos	-	-	8.65715	-	-	-	-	-	-	-	-	-	1.6148	1.4736	0.9343	1.373e-05	0.006484
pos_3938	metab_3716	metab_3716	-	-	847.383	pos	-	-	8.59133	-	-	-	-	-	-	-	-	-	1.1647	1.0557	1.0781	0.03622	0.1906
pos_3946	metab_3724	metab_3724	-	-	380.257	pos	-	-	8.55367	-	-	-	-	-	-	-	-	-	1.6121	1.6364	1.0936	0.0002886	0.02583
pos_3947	Phytolaccinic acid	metab_3725	-	HMDB0034640	549.376	pos	M+CH3OH+H	C31H48O6	8.55367	54928-05-1	-	-	-	-	-	Lipids and lipid-like molecules	Prenol lipids	Triterpenoids	1.8661	1.6806	0.9	0.0006841	0.03504
pos_3951	metab_3729	metab_3729	-	-	891.409	pos	-	-	8.53483	-	-	-	-	-	-	-	-	-	1.6155	1.4542	1.1781	0.01161	0.1146
pos_3955	metab_3733	metab_3733	-	-	483.329	pos	-	-	8.5065	-	-	-	-	-	-	-	-	-	1.3869	1.3458	0.88	0.02357	0.157
pos_3979	metab_3754	metab_3754	-	-	583.223	pos	-	-	8.35585	-	-	-	-	-	-	-	-	-	1.0718	0.9624	1.0607	0.0337	0.1821
pos_3985	metab_3760	metab_3760	-	-	989.661	pos	-	-	8.33702	-	-	-	-	-	-	-	-	-	2.7062	2.6598	0.6345	0.001569	0.04612
pos_3996	metab_3771	metab_3771	-	-	649.293	pos	-	-	8.26168	-	-	-	-	-	-	-	-	-	1.4115	1.2644	1.1062	0.005747	0.0799
pos_4000	metab_3774	metab_3774	-	-	473.29	pos	-	-	8.23352	-	-	-	-	-	-	-	-	-	1.9114	1.6686	1.446	0.01863	0.1387
pos_4003	metab_3777	metab_3777	-	-	468.345	pos	-	-	8.23352	-	-	-	-	-	-	-	-	-	1.1549	1.0382	0.9073	0.02117	0.1483
pos_4013	1-(8Z,11Z,14Z-eicosatrienoyl)-sn-glycero-3-phosphocholine	metab_3787	-	-	546.356	pos	M+H	C28H52NO7P	8.19585	-	-	-	-	-	-	-	-	-	2.1629	1.9332	0.9024	4.852e-05	0.01026
pos_4026	metab_3799	metab_3799	-	-	637.494	pos	-	-	8.14868	-	-	-	-	-	-	-	-	-	1.2543	1.5354	0.8845	0.0282	0.1677
pos_4036	metab_3808	metab_3808	-	-	382.441	pos	-	-	8.08287	-	-	-	-	-	-	-	-	-	2.1874	2.1543	0.7815	0.001013	0.04045
pos_4042	metab_3813	metab_3813	-	-	383.276	pos	-	-	8.06403	-	-	-	-	-	-	-	-	-	2.0416	1.9816	1.1534	7.253e-05	0.01263
pos_4052	metab_3823	metab_3823	-	-	330.709	pos	-	-	7.99803	-	-	-	-	-	-	-	-	-	1.1306	0.9894	0.9329	0.02556	0.1596
pos_4054	metab_3825	metab_3825	-	-	523.268	pos	-	-	7.9887	-	-	-	-	-	-	-	-	-	1.5569	1.4624	1.1745	0.01051	0.1091
pos_4055	metab_3826	metab_3826	-	-	798.982	pos	-	-	7.9792	-	-	-	-	-	-	-	-	-	1.1459	1.0068	0.9199	0.0336	0.1821
pos_4057	metab_3828	metab_3828	-	-	802.996	pos	-	-	7.97003	-	-	-	-	-	-	-	-	-	1.4746	1.3073	0.8449	0.01429	0.1271
pos_4058	metab_3829	metab_3829	-	-	518.696	pos	-	-	7.97003	-	-	-	-	-	-	-	-	-	1.2207	1.1394	0.9573	3.197e-05	0.01012
pos_4064	metab_3835	metab_3835	-	-	454.39	pos	-	-	7.92303	-	-	-	-	-	-	-	-	-	2.1921	1.9174	1.2099	0.001085	0.04045
pos_4065	metab_3836	metab_3836	-	-	526.296	pos	-	-	7.9137	-	-	-	-	-	-	-	-	-	1.3279	1.2174	1.0714	0.01064	0.1095
pos_4077	metab_3848	metab_3848	-	-	923.591	pos	-	-	7.88538	-	-	-	-	-	-	-	-	-	1.4223	1.388	1.0734	0.0004416	0.02781
pos_4081	metab_3852	metab_3852	-	-	429.378	pos	-	-	7.86655	-	-	-	-	-	-	-	-	-	1.9306	1.7022	1.1391	0.001099	0.04045
pos_4089	metab_3860	metab_3860	-	-	518.696	pos	-	-	7.83838	-	-	-	-	-	-	-	-	-	1.6675	1.6181	0.878	0.0004285	0.02781
pos_4108	metab_3878	metab_3878	-	-	327.232	pos	-	-	7.76305	-	-	-	-	-	-	-	-	-	1.0565	0.9685	1.0621	0.04917	0.2212
pos_4111	metab_3880	metab_3880	-	-	367.225	pos	-	-	7.75338	-	-	-	-	-	-	-	-	-	2.1878	1.9064	1.366	0.003112	0.06285
pos_4112	metab_3881	metab_3881	-	-	626.308	pos	-	-	7.75338	-	-	-	-	-	-	-	-	-	1.1515	1.0206	1.0814	0.01764	0.138
pos_4133	metab_3902	metab_3902	-	-	821.929	pos	-	-	7.69472	-	-	-	-	-	-	-	-	-	1.4063	1.2448	1.1521	0.03599	0.1898
pos_4137	metab_3906	metab_3906	-	-	530.325	pos	-	-	7.68522	-	-	-	-	-	-	-	-	-	2.0132	1.7959	0.8171	0.0003232	0.02649
pos_4142	5-cis-15(R)-Iloprost	metab_3910	-	-	343.226	pos	M+H-H2O	C22H32O4	7.67538	-	-	-	-	-	-	-	-	-	1.2274	1.0602	1.092	0.02443	0.1574
pos_4146	metab_3914	metab_3914	-	-	714.349	pos	-	-	7.65605	-	-	-	-	-	-	-	-	-	1.0694	0.9449	1.0573	0.024	0.157
pos_4152	metab_3920	metab_3920	-	-	414.358	pos	-	-	7.63707	-	-	-	-	-	-	-	-	-	1.3306	1.1619	1.1266	0.02661	0.1639
pos_4157	metab_3924	metab_3924	-	-	985.627	pos	-	-	7.6174	-	-	-	-	-	-	-	-	-	2.6634	2.6443	0.4268	0.005712	0.0799
pos_4161	metab_3928	metab_3928	-	-	452.374	pos	-	-	7.6174	-	-	-	-	-	-	-	-	-	1.5127	1.4454	1.1518	0.03296	0.1821
pos_4165	metab_3932	metab_3932	-	-	780.386	pos	-	-	7.6079	-	-	-	-	-	-	-	-	-	1.1409	1.004	1.0671	0.02993	0.1725
pos_4171	metab_3938	metab_3938	-	-	648.318	pos	-	-	7.58857	-	-	-	-	-	-	-	-	-	1.5353	1.3907	1.1437	0.009493	0.1028
pos_4173	metab_3940	metab_3940	-	-	799.915	pos	-	-	7.57907	-	-	-	-	-	-	-	-	-	1.0469	0.9225	1.0686	0.03893	0.1964
pos_4179	metab_3946	metab_3946	-	-	667.834	pos	-	-	7.56923	-	-	-	-	-	-	-	-	-	1.3499	1.2048	1.1599	0.04772	0.2175
pos_4180	metab_3947	metab_3947	-	-	670.328	pos	-	-	7.55982	-	-	-	-	-	-	-	-	-	1.4301	1.284	1.1398	0.02481	0.1586
pos_4187	metab_3954	metab_3954	-	-	444.369	pos	-	-	7.54923	-	-	-	-	-	-	-	-	-	1.2882	1.1756	1.1001	0.01873	0.1387
pos_4190	metab_3957	metab_3957	-	-	846.423	pos	-	-	7.5399	-	-	-	-	-	-	-	-	-	1.0802	0.9465	1.0628	0.0216	0.1495
pos_4196	metab_3962	metab_3962	-	-	891.422	pos	-	-	7.5199	-	-	-	-	-	-	-	-	-	1.2385	1.0812	1.0967	0.02926	0.1709
pos_4199	metab_3965	metab_3965	-	-	935.439	pos	-	-	7.5094	-	-	-	-	-	-	-	-	-	1.1507	1.024	1.0847	0.04416	0.2086
pos_4205	metab_3971	metab_3971	-	-	458.253	pos	-	-	7.4889	-	-	-	-	-	-	-	-	-	1.8061	1.6034	0.7743	0.01236	0.1168
pos_4218	metab_3984	metab_3984	-	-	479.359	pos	-	-	7.44773	-	-	-	-	-	-	-	-	-	1.101	0.977	0.9136	0.01647	0.1344
pos_4219	metab_3985	metab_3985	-	-	572.298	pos	-	-	7.44773	-	-	-	-	-	-	-	-	-	1.8998	1.7101	0.85	0.002809	0.06124
pos_4222	metab_3988	metab_3988	-	-	480.309	pos	-	-	7.4379	-	-	-	-	-	-	-	-	-	1.6381	1.7016	0.8519	0.0112	0.1123
pos_4232	metab_3998	metab_3998	-	-	532.824	pos	-	-	7.38658	-	-	-	-	-	-	-	-	-	1.8612	1.6778	1.483	0.0273	0.1661
pos_4240	metab_4006	metab_4006	-	-	293.211	pos	-	-	7.36608	-	-	-	-	-	-	-	-	-	1.5907	2.0548	0.7906	0.0338	0.1821
pos_4245	metab_4011	metab_4011	-	-	890.948	pos	-	-	7.35625	-	-	-	-	-	-	-	-	-	1.1008	1.0183	1.145	0.0428	0.2072
pos_4258	metab_4024	metab_4024	-	-	611.29	pos	-	-	7.31508	-	-	-	-	-	-	-	-	-	1.1727	1.0862	1.1093	0.0275	0.1665
pos_4270	metab_4036	metab_4036	-	-	663.312	pos	-	-	7.28408	-	-	-	-	-	-	-	-	-	1.2872	1.1595	1.1402	0.02149	0.1493
pos_4276	metab_4042	metab_4042	-	-	328.195	pos	-	-	7.26358	-	-	-	-	-	-	-	-	-	2.1633	1.9178	0.728	0.009202	0.1011
pos_4277	metab_4043	metab_4043	-	-	678.842	pos	-	-	7.25375	-	-	-	-	-	-	-	-	-	1.5702	1.4235	1.2467	0.01734	0.1373
pos_4279	metab_4045	metab_4045	-	-	981.464	pos	-	-	7.25375	-	-	-	-	-	-	-	-	-	1.2548	1.1226	1.1092	0.01151	0.114
pos_4281	metab_4047	metab_4047	-	-	350.18	pos	-	-	7.24308	-	-	-	-	-	-	-	-	-	2.3948	2.1205	0.5302	0.003834	0.06877
pos_4285	metab_4051	metab_4051	-	-	588.366	pos	-	-	7.23325	-	-	-	-	-	-	-	-	-	1.2468	1.1241	0.915	0.03693	0.1917
pos_4286	metab_4052	metab_4052	-	-	949.472	pos	-	-	7.22258	-	-	-	-	-	-	-	-	-	1.6136	1.4785	1.3061	0.02022	0.1449
pos_4287	metab_4053	metab_4053	-	-	475.348	pos	-	-	7.22258	-	-	-	-	-	-	-	-	-	2.7765	2.4872	2.0294	0.002542	0.0578
pos_4295	metab_4061	metab_4061	-	-	729.346	pos	-	-	7.20175	-	-	-	-	-	-	-	-	-	1.3942	1.2545	1.1712	0.02271	0.1535
pos_4299	metab_4065	metab_4065	-	-	751.363	pos	-	-	7.19192	-	-	-	-	-	-	-	-	-	1.4294	1.3291	1.2153	0.04615	0.2135
pos_4302	metab_4068	metab_4068	-	-	419.233	pos	-	-	7.18125	-	-	-	-	-	-	-	-	-	2.7903	2.4362	2.2915	0.002868	0.06189
pos_4303	metab_4069	metab_4069	-	-	847.394	pos	-	-	7.18125	-	-	-	-	-	-	-	-	-	1.3045	1.2396	1.1514	0.03543	0.1876
pos_4331	metab_4097	metab_4097	-	-	256.264	pos	-	-	7.1011	-	-	-	-	-	-	-	-	-	2.3771	2.4559	0.4306	0.004791	0.07427
pos_4333	Aldosterone	metab_4099	C01780	HMDB0000037;LMST02030026	424.212	pos	M+ACN+Na	C21H28O5	7.1011	52-39-1	Steroids;Hormones and transmitters	21-Carbon atoms;Steroid hormones	map01100;map00140;map04925;map04960	Metabolism;Metabolism;Organismal Systems;Organismal Systems	Global and overview maps;Lipid metabolism;Endocrine system;Excretory system	Lipids and lipid-like molecules	Steroids and steroid derivatives	Hydroxysteroids	2.0372	1.8055	1.3439	0.02942	0.1714
pos_4335	(±)12,13-DiHOME	metab_4101	-	-	315.253	pos	M+H	C18H34O4	7.0916	-	-	-	-	-	-	-	-	-	3.8733	4.0735	0.2462	5.069e-05	0.01026
pos_4340	metab_4106	metab_4106	-	-	337.237	pos	-	-	7.08143	-	-	-	-	-	-	-	-	-	1.2446	1.4926	0.9304	0.003662	0.06739
pos_4362	Sphingofungin A	metab_4127	-	LMSP01080061	432.31	pos	M+H	C21H41N3O6	7.00243	-	-	-	-	-	-	-	-	-	2.4352	2.2246	1.707	0.04792	0.2181
pos_4364	metab_4128	metab_4128	-	-	351.201	pos	-	-	6.99277	-	-	-	-	-	-	-	-	-	1.151	1.4368	0.8979	0.03961	0.1975
pos_4387	2-Butoxyethanol	metab_4150	C19355	HMDB0031327	259.187	pos	2M+Na	C6H14O2	6.90478	111-76-2	-	-	-	-	-	Organooxygen compounds	Ethers	Dialkyl ethers	1.5554	1.3889	0.7874	0.02443	0.1574
pos_4394	metab_4156	metab_4156	-	-	834.611	pos	-	-	6.84695	-	-	-	-	-	-	-	-	-	2.9438	2.5892	1.535	0.02443	0.1574
pos_4399	metab_4160	metab_4160	-	-	426.322	pos	-	-	6.83728	-	-	-	-	-	-	-	-	-	1.5043	1.3367	1.0944	0.03988	0.1978
pos_4400	metab_4161	metab_4161	-	-	355.264	pos	-	-	6.83728	-	-	-	-	-	-	-	-	-	1.9454	1.7106	1.1487	0.02185	0.1499
pos_4413	metab_4173	metab_4173	-	-	299.645	pos	-	-	6.80745	-	-	-	-	-	-	-	-	-	2.92	2.5788	0.4906	0.0009972	0.04045
pos_4415	metab_4175	metab_4175	-	-	432.308	pos	-	-	6.79778	-	-	-	-	-	-	-	-	-	2.8287	2.4782	1.8572	0.01311	0.12
pos_4416	metab_4176	metab_4176	-	-	579.31	pos	-	-	6.79778	-	-	-	-	-	-	-	-	-	1.0398	1.2437	0.9175	0.03878	0.1964
pos_4442	metab_4202	metab_4202	-	-	601.234	pos	-	-	6.61947	-	-	-	-	-	-	-	-	-	1.2027	1.1603	1.1555	0.03748	0.1941
pos_4445	metab_4204	metab_4204	-	-	645.259	pos	-	-	6.60963	-	-	-	-	-	-	-	-	-	1.1412	1.0283	1.0739	0.0045	0.07191
pos_4450	metab_4209	metab_4209	-	-	341.212	pos	-	-	6.58975	-	-	-	-	-	-	-	-	-	1.9948	1.7485	1.3735	0.008009	0.09327
pos_4451	metab_4210	metab_4210	-	-	567.249	pos	-	-	6.58975	-	-	-	-	-	-	-	-	-	1.1298	1.0493	0.9074	0.03897	0.1964
pos_4464	metab_4223	metab_4223	-	-	304.3	pos	-	-	6.54913	-	-	-	-	-	-	-	-	-	1.2955	1.3036	0.9488	0.001065	0.04045
pos_4468	3-hydroxypentadecanoyl carnitine	metab_4227	-	HMDB0061641	424.307	pos	M+Na	C22H43NO5	6.52863	-	-	-	-	-	-	Lipids and lipid-like molecules	Fatty Acyls	Fatty acid esters	2.5483	2.2391	1.6619	0.02383	0.157
pos_4478	metab_4237	metab_4237	-	-	997.47	pos	-	-	6.49747	-	-	-	-	-	-	-	-	-	1.0549	0.9532	1.0819	0.04295	0.2073
pos_4482	metab_4241	metab_4241	-	-	358.295	pos	-	-	6.48763	-	-	-	-	-	-	-	-	-	1.6261	2.2622	0.807	0.01455	0.1287
pos_4483	metab_4242	metab_4242	-	-	745.375	pos	-	-	6.47697	-	-	-	-	-	-	-	-	-	1.7329	1.5299	1.2417	0.001444	0.04473
pos_4484	metab_4243	metab_4243	-	-	789.396	pos	-	-	6.47697	-	-	-	-	-	-	-	-	-	1.3446	1.1864	1.1624	0.01414	0.1263
pos_4490	metab_4249	metab_4249	-	-	677.353	pos	-	-	6.44697	-	-	-	-	-	-	-	-	-	1.9659	1.7181	1.3978	0.00675	0.08669
pos_4499	metab_4258	metab_4258	-	-	357.206	pos	-	-	6.41632	-	-	-	-	-	-	-	-	-	1.6552	1.4884	1.2188	0.007438	0.08993
pos_4504	metab_4263	metab_4263	-	-	761.429	pos	-	-	6.40648	-	-	-	-	-	-	-	-	-	1.6157	1.4117	1.2902	0.02666	0.1639
pos_4505	metab_4264	metab_4264	-	-	721.375	pos	-	-	6.40648	-	-	-	-	-	-	-	-	-	1.5199	1.321	1.2066	0.02459	0.1579
pos_4506	metab_4265	metab_4265	-	-	328.212	pos	-	-	6.40648	-	-	-	-	-	-	-	-	-	1.5427	1.4235	1.1793	0.001389	0.04462
pos_4507	metab_4266	metab_4266	-	-	953.444	pos	-	-	6.40648	-	-	-	-	-	-	-	-	-	1.0909	0.9539	1.0711	0.02056	0.1464
pos_4511	metab_4269	metab_4269	-	-	784.921	pos	-	-	6.39598	-	-	-	-	-	-	-	-	-	1.5955	1.3839	1.2362	0.03353	0.1821
pos_4518	metab_4276	metab_4276	-	-	790.382	pos	-	-	6.36565	-	-	-	-	-	-	-	-	-	2.2741	2.1665	1.9032	0.00979	0.1046
pos_4520	metab_4278	metab_4278	-	-	809.422	pos	-	-	6.36565	-	-	-	-	-	-	-	-	-	1.4119	1.2248	1.1605	0.0484	0.2191
pos_4531	metab_4289	metab_4289	-	-	391.202	pos	-	-	6.32532	-	-	-	-	-	-	-	-	-	2.128	1.8575	1.3775	0.007913	0.09266
pos_4537	metab_4295	metab_4295	-	-	463.294	pos	-	-	6.31515	-	-	-	-	-	-	-	-	-	2.0123	1.8014	1.2681	0.01198	0.1165
pos_4569	metab_4327	metab_4327	-	-	567.435	pos	-	-	6.22148	-	-	-	-	-	-	-	-	-	2.5075	2.3109	1.9309	0.003263	0.06421
pos_4571	metab_4329	metab_4329	-	-	509.359	pos	-	-	6.21182	-	-	-	-	-	-	-	-	-	2.606	2.3158	2.3282	0.001417	0.04462
pos_4574	metab_4331	metab_4331	-	-	407.28	pos	-	-	6.21182	-	-	-	-	-	-	-	-	-	2.2697	1.9948	1.3824	0.03134	0.1773
pos_4575	metab_4332	metab_4332	-	-	483.343	pos	-	-	6.21182	-	-	-	-	-	-	-	-	-	2.6432	2.4035	1.3942	0.00584	0.08008
pos_4576	metab_4333	metab_4333	-	-	511.373	pos	-	-	6.20148	-	-	-	-	-	-	-	-	-	3.0616	2.7486	1.8379	0.001899	0.05109
pos_4578	metab_4335	metab_4335	-	-	311.685	pos	-	-	6.19167	-	-	-	-	-	-	-	-	-	3.333	3.195	4.1133	0.0004103	0.02781
pos_4579	Agavoside A	metab_4336	C08885	HMDB0034391;LMST01080006	637.328	pos	M+2Na-H	C33H52O9	6.18083	56857-65-9	-	-	-	-	-	Lipids and lipid-like molecules	Steroids and steroid derivatives	Steroidal glycosides	3.0177	2.7099	2.13	0.0001043	0.01642
pos_4586	metab_4343	metab_4343	-	-	525.38	pos	-	-	6.15033	-	-	-	-	-	-	-	-	-	2.4924	2.1917	1.4376	0.01218	0.1166
pos_4591	metab_4348	metab_4348	-	-	548.294	pos	-	-	6.12983	-	-	-	-	-	-	-	-	-	1.4141	1.2154	1.2118	0.02787	0.167
pos_4610	metab_4367	metab_4367	-	-	345.207	pos	-	-	6.0685	-	-	-	-	-	-	-	-	-	2.2401	1.9486	1.5805	0.003206	0.06369
pos_4617	metab_4374	metab_4374	-	-	430.293	pos	-	-	6.03783	-	-	-	-	-	-	-	-	-	2.5073	2.1768	2.5994	0.009383	0.1023
pos_4620	metab_4377	metab_4377	-	-	494.311	pos	-	-	6.00817	-	-	-	-	-	-	-	-	-	1.3861	1.2056	1.1964	0.01682	0.1365
pos_4623	metab_4380	metab_4380	-	-	268.154	pos	-	-	6.00817	-	-	-	-	-	-	-	-	-	1.401	1.2277	0.814	0.0122	0.1166
pos_4624	metab_4381	metab_4381	-	-	427.197	pos	-	-	6.00817	-	-	-	-	-	-	-	-	-	2.8495	2.6184	2.3746	0.008307	0.09523
pos_4626	metab_4383	metab_4383	-	-	373.201	pos	-	-	5.99783	-	-	-	-	-	-	-	-	-	2.0407	1.7944	1.4305	0.008446	0.09604
pos_4635	metab_4391	metab_4391	-	-	449.184	pos	-	-	5.9485	-	-	-	-	-	-	-	-	-	3.1265	2.7665	2.4769	0.00112	0.04045
pos_4654	metab_4409	metab_4409	-	-	420.222	pos	-	-	5.85868	-	-	-	-	-	-	-	-	-	1.7126	1.484	1.2119	0.01239	0.1168
pos_4665	metab_4420	metab_4420	-	-	253.143	pos	-	-	5.80852	-	-	-	-	-	-	-	-	-	2.6472	2.9729	0.5699	0.0001197	0.01817
pos_4666	metab_4421	metab_4421	-	-	426.323	pos	-	-	5.80852	-	-	-	-	-	-	-	-	-	2.3864	2.0752	2.7558	0.03358	0.1821
pos_4667	metab_4422	metab_4422	-	-	644.322	pos	-	-	5.80852	-	-	-	-	-	-	-	-	-	2.4656	2.202	1.775	0.01688	0.1365
pos_4678	metab_4433	metab_4433	-	-	530.286	pos	-	-	5.77768	-	-	-	-	-	-	-	-	-	1.8461	1.677	1.4736	0.01711	0.1373
pos_4688	metab_4443	metab_4443	-	-	310.165	pos	-	-	5.74802	-	-	-	-	-	-	-	-	-	2.2778	2.0129	1.4572	0.007216	0.08845
pos_4690	metab_4445	metab_4445	-	-	631.241	pos	-	-	5.72818	-	-	-	-	-	-	-	-	-	1.6412	1.4392	1.167	0.01123	0.1123
pos_4697	metab_4452	metab_4452	-	-	763.319	pos	-	-	5.67837	-	-	-	-	-	-	-	-	-	1.2784	1.1568	1.1736	0.02464	0.158
pos_4700	metab_4455	metab_4455	-	-	590.963	pos	-	-	5.6687	-	-	-	-	-	-	-	-	-	1.1501	1.0041	0.8949	0.03804	0.1949
pos_4710	metab_4462	metab_4462	-	-	396.221	pos	-	-	5.63853	-	-	-	-	-	-	-	-	-	1.0596	0.9768	1.0585	0.04223	0.2056
pos_4715	metab_4467	metab_4467	-	-	778.698	pos	-	-	5.61887	-	-	-	-	-	-	-	-	-	1.725	1.5486	0.7472	0.009629	0.1036
pos_4729	metab_4481	metab_4481	-	-	448.305	pos	-	-	5.53987	-	-	-	-	-	-	-	-	-	1.743	1.5291	1.3054	0.04342	0.2079
pos_4730	metab_4482	metab_4482	-	-	311.191	pos	-	-	5.5297	-	-	-	-	-	-	-	-	-	1.2694	1.1678	1.1909	0.0398	0.1976
pos_4731	metab_4483	metab_4483	-	-	483.341	pos	-	-	5.5297	-	-	-	-	-	-	-	-	-	2.8353	2.4795	4.3179	0.001076	0.04045
pos_4751	metab_4502	metab_4502	-	-	734.899	pos	-	-	5.40988	-	-	-	-	-	-	-	-	-	1.5409	1.346	1.2544	0.04645	0.2144
pos_4767	metab_4518	metab_4518	-	-	345.206	pos	-	-	5.36988	-	-	-	-	-	-	-	-	-	1.4998	1.3472	1.1258	0.008599	0.09645
pos_4768	metab_4519	metab_4519	-	-	715.365	pos	-	-	5.35988	-	-	-	-	-	-	-	-	-	1.5201	1.3684	1.2532	0.01821	0.1387
pos_4773	metab_4524	metab_4524	-	-	412.215	pos	-	-	5.35988	-	-	-	-	-	-	-	-	-	2.2942	2.0053	1.2522	0.0004895	0.0289
pos_4781	metab_4532	metab_4532	-	-	879.423	pos	-	-	5.32038	-	-	-	-	-	-	-	-	-	1.9739	1.7187	1.335	0.008822	0.09766
pos_4783	metab_4534	metab_4534	-	-	426.267	pos	-	-	5.30038	-	-	-	-	-	-	-	-	-	2.3921	2.1623	1.994	0.009591	0.1035
pos_4785	metab_4536	metab_4536	-	-	361.202	pos	-	-	5.29072	-	-	-	-	-	-	-	-	-	2.1849	1.9333	1.3361	0.003222	0.0637
pos_4795	metab_4546	metab_4546	-	-	464.156	pos	-	-	5.25072	-	-	-	-	-	-	-	-	-	1.4385	1.5675	0.8158	0.01852	0.1387
pos_4809	metab_4559	metab_4559	-	-	945.021	pos	-	-	5.20173	-	-	-	-	-	-	-	-	-	2.6433	2.3425	0.4407	0.005719	0.0799
pos_4817	metab_4566	metab_4566	-	-	921.712	pos	-	-	5.17273	-	-	-	-	-	-	-	-	-	1.5422	1.468	1.1941	0.01849	0.1387
pos_4821	metab_4570	metab_4570	-	-	317.027	pos	-	-	5.17273	-	-	-	-	-	-	-	-	-	2.4306	2.4638	0.4961	0.02926	0.1709
pos_4827	metab_4576	metab_4576	-	-	889.203	pos	-	-	5.16257	-	-	-	-	-	-	-	-	-	2.3006	2.0316	1.6064	0.02913	0.1708
pos_4831	metab_4580	metab_4580	-	-	920.711	pos	-	-	5.1529	-	-	-	-	-	-	-	-	-	1.8712	1.6539	1.4893	0.04707	0.2163
pos_4833	metab_4582	metab_4582	-	-	435.263	pos	-	-	5.1529	-	-	-	-	-	-	-	-	-	2.2015	1.9295	1.3437	0.009821	0.1046
pos_4836	metab_4585	metab_4585	-	-	924.457	pos	-	-	5.14273	-	-	-	-	-	-	-	-	-	1.8686	1.6045	1.3246	0.04734	0.2166
pos_4841	metab_4590	metab_4590	-	-	363.17	pos	-	-	5.13323	-	-	-	-	-	-	-	-	-	2.2897	1.9929	1.8253	0.02694	0.1643
pos_4843	metab_4592	metab_4592	-	-	955.477	pos	-	-	5.13323	-	-	-	-	-	-	-	-	-	1.7988	1.6935	1.2272	0.04025	0.1992
pos_4855	metab_4601	metab_4601	-	-	988.537	pos	-	-	5.07407	-	-	-	-	-	-	-	-	-	1.843	1.6136	0.5175	0.03925	0.1969
pos_4856	metab_4602	metab_4602	-	-	919.214	pos	-	-	5.07407	-	-	-	-	-	-	-	-	-	2.5853	2.2969	1.5527	0.02237	0.1524
pos_4859	metab_4605	metab_4605	-	-	372.221	pos	-	-	5.05457	-	-	-	-	-	-	-	-	-	2.6316	2.286	1.5256	0.0014	0.04462
pos_4870	metab_4615	metab_4615	-	-	200.129	pos	-	-	5.00592	-	-	-	-	-	-	-	-	-	2.9414	2.8481	0.5129	5.049e-05	0.01026
pos_4876	3-Indolepropionic acid	metab_4619	-	HMDB0002302	190.086	pos	M+H	C11H11NO2	4.96785	-	-	-	-	-	-	Organoheterocyclic compounds	Indoles and derivatives	Indolyl carboxylic acids and derivatives	1.7683	1.7758	1.2259	0.03788	0.1947
pos_4893	metab_4634	metab_4634	-	-	914.964	pos	-	-	4.91925	-	-	-	-	-	-	-	-	-	1.5274	1.4764	1.1051	0.04503	0.2113
pos_4896	metab_4637	metab_4637	-	-	966.047	pos	-	-	4.90958	-	-	-	-	-	-	-	-	-	3.5789	3.1698	0.4284	6.211e-05	0.012
pos_4900	metab_4641	metab_4641	-	-	924.703	pos	-	-	4.89942	-	-	-	-	-	-	-	-	-	2.1807	1.9634	1.605	0.02668	0.1639
pos_4901	metab_4642	metab_4642	-	-	924.453	pos	-	-	4.89942	-	-	-	-	-	-	-	-	-	2.0191	1.8976	1.4586	0.03317	0.1821
pos_4912	metab_4652	metab_4652	-	-	878.7	pos	-	-	4.86992	-	-	-	-	-	-	-	-	-	1.4319	1.2904	1.0894	0.03762	0.1941
pos_4917	metab_4657	metab_4657	-	-	919.213	pos	-	-	4.85458	-	-	-	-	-	-	-	-	-	2.5693	2.3285	1.3789	0.01519	0.1311
pos_4923	metab_4662	metab_4662	-	-	411.2	pos	-	-	4.83458	-	-	-	-	-	-	-	-	-	2.2225	1.9524	1.6187	0.01162	0.1146
pos_4939	metab_4677	metab_4677	-	-	472.219	pos	-	-	4.78258	-	-	-	-	-	-	-	-	-	1.6056	1.404	1.1546	0.01264	0.1183
pos_4943	metab_4681	metab_4681	-	-	367.141	pos	-	-	4.77275	-	-	-	-	-	-	-	-	-	1.5403	1.472	0.8178	0.03634	0.1907
pos_4951	metab_4689	metab_4689	-	-	414.122	pos	-	-	4.75225	-	-	-	-	-	-	-	-	-	2.7375	2.401	0.3999	0.005147	0.07649
pos_4968	metab_4705	metab_4705	-	-	645.282	pos	-	-	4.71227	-	-	-	-	-	-	-	-	-	1.0525	0.9908	1.1075	0.04269	0.2071
pos_4975	2-O-beta-D-Glucopyranuronosyl-D-mannose	metab_4712	-	HMDB0039722	357.101	pos	M+H	C12H20O12	4.70193	4539-91-7	-	-	-	-	-	Organooxygen compounds	Carbohydrates and carbohydrate conjugates	Sugar acids and derivatives	3.0505	2.7004	0.3408	0.01118	0.1123
pos_4986	metab_4723	metab_4723	-	-	467.191	pos	-	-	4.6671	-	-	-	-	-	-	-	-	-	2.285	2.0124	1.3654	0.006629	0.08623
pos_5022	metab_4759	metab_4759	-	-	395.227	pos	-	-	4.54727	-	-	-	-	-	-	-	-	-	2.1226	2.0075	1.7854	0.02677	0.1641
pos_5034	metab_4770	metab_4770	-	-	402.06	pos	-	-	4.50827	-	-	-	-	-	-	-	-	-	2.0095	1.8443	0.7493	0.009361	0.1023
pos_5038	metab_4774	metab_4774	-	-	520.16	pos	-	-	4.49893	-	-	-	-	-	-	-	-	-	1.8119	1.7306	0.8264	0.01337	0.1207
pos_5040	metab_4776	metab_4776	-	-	611.124	pos	-	-	4.49893	-	-	-	-	-	-	-	-	-	2.4956	2.3062	0.6659	0.01427	0.1271
pos_5043	metab_4779	metab_4779	-	-	265.997	pos	-	-	4.4881	-	-	-	-	-	-	-	-	-	2.0368	1.7816	0.4803	0.01733	0.1373
pos_5045	3-Indoleacetic Acid	metab_4781	C00954	HMDB0000197	176.07	pos	M+H	C10H9NO2	4.4881	-	-	-	map01100;map00380	Metabolism;Metabolism	Global and overview maps;Amino acid metabolism	Organoheterocyclic compounds	Indoles and derivatives	Indolyl carboxylic acids and derivatives	1.3864	1.2957	1.1877	0.03929	0.1969
pos_5047	metab_4783	metab_4783	-	-	465.107	pos	-	-	4.4881	-	-	-	-	-	-	-	-	-	2.0566	1.8504	0.6565	0.02015	0.1448
pos_5049	metab_4785	metab_4785	-	-	595.147	pos	-	-	4.4881	-	-	-	-	-	-	-	-	-	2.7053	2.4316	0.4381	0.006738	0.08669
pos_5051	metab_4787	metab_4787	-	-	154.041	pos	-	-	4.4881	-	-	-	-	-	-	-	-	-	1.2481	1.2014	0.9153	0.04262	0.2071
pos_5052	metab_4788	metab_4788	-	-	517.154	pos	-	-	4.4881	-	-	-	-	-	-	-	-	-	1.5463	1.5016	0.8791	0.02428	0.1574
pos_5054	metab_4790	metab_4790	-	-	469.101	pos	-	-	4.4781	-	-	-	-	-	-	-	-	-	1.7591	1.5875	0.707	0.0175	0.1378
pos_5056	metab_4791	metab_4791	-	-	445.308	pos	-	-	4.4781	-	-	-	-	-	-	-	-	-	3.0495	2.7094	3.934	0.003688	0.06758
pos_5060	metab_4795	metab_4795	-	-	477.183	pos	-	-	4.46728	-	-	-	-	-	-	-	-	-	3.104	2.6777	1.715	0.005716	0.0799
pos_5070	metab_4804	metab_4804	-	-	192.065	pos	-	-	4.43695	-	-	-	-	-	-	-	-	-	1.2855	1.116	0.8537	0.03828	0.1956
pos_5072	metab_4806	metab_4806	-	-	710.319	pos	-	-	4.42645	-	-	-	-	-	-	-	-	-	1.9669	1.7242	1.801	0.0248	0.1586
pos_5082	Glutathione episulfonium ion	metab_4816	C14874	HMDB0060479	367.141	pos	M+CH3OH+H	C12H20N3O6S+	4.39645	-	-	-	map05204;map00980	Human Diseases;Metabolism	Cancers: Overview;Xenobiotics biodegradation and metabolism	Organic acids and derivatives	Carboxylic acids and derivatives	Amino acids, peptides, and analogues	1.9913	1.7751	0.7488	0.01776	0.138
pos_5091	metab_4825	metab_4825	-	-	220.136	pos	-	-	4.36595	-	-	-	-	-	-	-	-	-	1.9808	1.7563	1.4065	0.01713	0.1373
pos_5096	metab_4830	metab_4830	-	-	360.174	pos	-	-	4.34562	-	-	-	-	-	-	-	-	-	1.0231	0.9012	1.0739	0.004805	0.07427
pos_5097	Ptelatoside B	metab_4831	-	HMDB0034447	492.188	pos	M+ACN+Na	C20H28O10	4.34562	90852-99-6	-	-	-	-	-	Organic oxygen compounds	Organooxygen compounds	Carbohydrates and carbohydrate conjugates	2.1112	2.0897	1.5096	0.04181	0.2045
pos_5109	metab_4843	metab_4843	-	-	361.142	pos	-	-	4.30545	-	-	-	-	-	-	-	-	-	1.3652	1.2477	1.1262	0.005365	0.07818
pos_5117	metab_4851	metab_4851	-	-	243.087	pos	-	-	4.28528	-	-	-	-	-	-	-	-	-	1.3298	1.4653	1.101	0.003792	0.06861
pos_5125	metab_4859	metab_4859	-	-	462.28	pos	-	-	4.23445	-	-	-	-	-	-	-	-	-	1.1275	1.111	1.1819	0.04562	0.2123
pos_5126	metab_4860	metab_4860	-	-	869.893	pos	-	-	4.23445	-	-	-	-	-	-	-	-	-	2.2304	1.9817	0.5391	0.04916	0.2212
pos_5130	Mandelic acid	metab_4864	C01984	HMDB0000703	194.08	pos	M+ACN+H	C8H8O3	4.2238	90-64-2	-	-	-	-	-	Benzenoids	Benzene and substituted derivatives	-	1.7353	1.5993	0.4391	0.04848	0.2192
pos_5132	metab_4866	metab_4866	-	-	382.191	pos	-	-	4.2238	-	-	-	-	-	-	-	-	-	2.8861	2.5293	1.956	0.001184	0.0416
pos_5142	metab_4876	metab_4876	-	-	877.455	pos	-	-	4.20313	-	-	-	-	-	-	-	-	-	2.7404	2.6746	1.6528	0.003631	0.0671
pos_5214	metab_4946	metab_4946	-	-	543.327	pos	-	-	4.06047	-	-	-	-	-	-	-	-	-	1.525	1.3634	1.162	0.04406	0.2086
pos_5229	metab_4961	metab_4961	-	-	446.239	pos	-	-	4.01098	-	-	-	-	-	-	-	-	-	1.9921	1.7486	1.2297	0.005777	0.07999
pos_5233	metab_4965	metab_4965	-	-	278.15	pos	-	-	4.00063	-	-	-	-	-	-	-	-	-	2.4203	2.1499	0.546	0.006586	0.08623
pos_5238	metab_4970	metab_4970	-	-	205.097	pos	-	-	3.99098	-	-	-	-	-	-	-	-	-	1.7998	1.6101	0.8013	0.005337	0.07818
pos_5239	Isoquinoline	metab_4971	C06323	HMDB0034244	130.065	pos	M+H	C9H7N	3.99098	119-65-3	-	-	-	-	-	Organoheterocyclic compounds	Isoquinolines and derivatives	-	2.4829	2.3185	0.5018	0.01364	0.1226
pos_5240	metab_4972	metab_4972	-	-	389.139	pos	-	-	3.99098	-	-	-	-	-	-	-	-	-	2.3106	2.1787	0.6977	0.01221	0.1166
pos_5261	metab_4993	metab_4993	-	-	545.778	pos	-	-	3.95032	-	-	-	-	-	-	-	-	-	1.9336	1.6717	0.7856	0.005796	0.07999
pos_5263	metab_4995	metab_4995	-	-	929.487	pos	-	-	3.93982	-	-	-	-	-	-	-	-	-	2.7124	2.5214	1.4268	0.0003872	0.02781
pos_5294	metab_5026	metab_5026	-	-	483.193	pos	-	-	3.86965	-	-	-	-	-	-	-	-	-	2.2383	2.0623	0.5619	0.01916	0.14
pos_5305	metab_5037	metab_5037	-	-	285.007	pos	-	-	3.84948	-	-	-	-	-	-	-	-	-	2.5407	2.2833	0.4612	0.003968	0.06907
pos_5307	metab_5039	metab_5039	-	-	244.108	pos	-	-	3.84948	-	-	-	-	-	-	-	-	-	2.3829	2.3811	0.374	0.04773	0.2175
pos_5314	metab_5046	metab_5046	-	-	211.143	pos	-	-	3.81948	-	-	-	-	-	-	-	-	-	3.0244	2.6561	0.4901	0.002058	0.05328
pos_5315	metab_5047	metab_5047	-	-	655.333	pos	-	-	3.81948	-	-	-	-	-	-	-	-	-	1.917	1.8127	0.7888	0.02367	0.157
pos_5316	metab_5048	metab_5048	-	-	657.806	pos	-	-	3.81948	-	-	-	-	-	-	-	-	-	1.9769	1.9829	0.7708	0.03379	0.1821
pos_5318	metab_5050	metab_5050	-	-	646.815	pos	-	-	3.81948	-	-	-	-	-	-	-	-	-	1.7458	1.619	0.8673	0.0321	0.1793
pos_5321	metab_5052	metab_5052	-	-	592.306	pos	-	-	3.80982	-	-	-	-	-	-	-	-	-	2.0112	1.7809	0.616	0.03367	0.1821
pos_5322	metab_5053	metab_5053	-	-	248.103	pos	-	-	3.80982	-	-	-	-	-	-	-	-	-	1.9512	1.8209	0.7196	0.01638	0.1344
pos_5323	metab_5054	metab_5054	-	-	682.334	pos	-	-	3.80982	-	-	-	-	-	-	-	-	-	2.4266	2.2931	0.6419	0.03058	0.175
pos_5326	metab_5057	metab_5057	-	-	487.149	pos	-	-	3.79982	-	-	-	-	-	-	-	-	-	2.0917	1.8481	1.4222	0.01789	0.138
pos_5332	metab_5062	metab_5062	-	-	302.123	pos	-	-	3.78032	-	-	-	-	-	-	-	-	-	1.8916	1.6893	1.2061	0.03481	0.1858
pos_5335	metab_5065	metab_5065	-	-	826.502	pos	-	-	3.77082	-	-	-	-	-	-	-	-	-	1.4232	1.2463	1.1309	0.003113	0.06285
pos_5340	metab_5069	metab_5069	-	-	467.19	pos	-	-	3.74183	-	-	-	-	-	-	-	-	-	2.6966	2.3778	1.5937	0.003012	0.06285
pos_5343	metab_5072	metab_5072	-	-	434.243	pos	-	-	3.73233	-	-	-	-	-	-	-	-	-	2.3849	2.2179	0.7003	0.01335	0.1207
pos_5346	metab_5075	metab_5075	-	-	478.133	pos	-	-	3.73233	-	-	-	-	-	-	-	-	-	2.8429	2.4938	1.8903	0.01315	0.12
pos_5347	13-Hydroxydihydromelleolide	metab_5076	-	HMDB0036929	463.168	pos	M+2Na-H	C23H30O7	3.73233	130396-92-8	-	-	-	-	-	Lipids and lipid-like molecules	Prenol lipids	Sesquiterpenoids	2.2035	1.9529	1.3207	0.02888	0.1698
pos_5355	metab_5082	metab_5082	-	-	782.474	pos	-	-	3.713	-	-	-	-	-	-	-	-	-	1.1999	1.0609	1.0823	0.00493	0.07485
pos_5360	metab_5084	metab_5084	-	-	840.398	pos	-	-	3.69367	-	-	-	-	-	-	-	-	-	1.2757	1.1095	1.0752	0.004539	0.07191
pos_5374	metab_5097	metab_5097	-	-	738.448	pos	-	-	3.64583	-	-	-	-	-	-	-	-	-	1.1854	1.0765	1.0695	0.007096	0.0882
pos_5401	metab_5122	metab_5122	-	-	694.422	pos	-	-	3.59867	-	-	-	-	-	-	-	-	-	1.1362	1.0421	1.0616	0.01077	0.1101
pos_5411	metab_5128	metab_5128	-	-	737.38	pos	-	-	3.55133	-	-	-	-	-	-	-	-	-	1.9036	1.6585	0.838	0.001196	0.04167
pos_5421	metab_5137	metab_5137	-	-	516.117	pos	-	-	3.50435	-	-	-	-	-	-	-	-	-	1.9777	1.7536	1.4117	0.04948	0.2221
pos_5429	metab_5145	metab_5145	-	-	612.796	pos	-	-	3.47602	-	-	-	-	-	-	-	-	-	1.0472	0.9541	1.0357	0.007428	0.08993
pos_5433	metab_5148	metab_5148	-	-	364.098	pos	-	-	3.45718	-	-	-	-	-	-	-	-	-	1.3107	1.1387	1.1164	0.01205	0.1166
pos_5434	metab_5149	metab_5149	-	-	606.368	pos	-	-	3.45718	-	-	-	-	-	-	-	-	-	1.047	1.0012	1.0503	0.0101	0.1066
pos_5450	metab_5163	metab_5163	-	-	659.273	pos	-	-	3.40035	-	-	-	-	-	-	-	-	-	1.4436	1.2586	0.8913	0.02166	0.1497
pos_5459	metab_5172	metab_5172	-	-	749.363	pos	-	-	3.37218	-	-	-	-	-	-	-	-	-	1.3626	1.2584	1.0809	0.04351	0.2079
pos_5464	metab_5176	metab_5176	-	-	334.14	pos	-	-	3.35318	-	-	-	-	-	-	-	-	-	1.1476	1.0103	0.8968	0.04566	0.2123
pos_5466	metab_5178	metab_5178	-	-	105.034	pos	-	-	3.35318	-	-	-	-	-	-	-	-	-	2.3571	2.0619	1.3397	0.004209	0.07155
pos_5485	metab_5190	metab_5190	-	-	435.198	pos	-	-	3.30585	-	-	-	-	-	-	-	-	-	1.7998	1.5738	0.8399	0.001567	0.04612
pos_5492	metab_5197	metab_5197	-	-	149.926	pos	-	-	3.28702	-	-	-	-	-	-	-	-	-	1.4498	1.6387	1.119	0.02661	0.1639
pos_5497	metab_5202	metab_5202	-	-	414.888	pos	-	-	3.2777	-	-	-	-	-	-	-	-	-	2.1155	2.8047	1.5334	0.0467	0.2149
pos_5500	metab_5205	metab_5205	-	-	709.333	pos	-	-	3.25885	-	-	-	-	-	-	-	-	-	1.1495	1.3284	0.906	0.04384	0.2086
pos_5513	5-Methoxyindoleacetate	metab_5215	C05660	HMDB0004096	206.082	pos	M+H	C11H11NO3	3.1932	3471-31-6	-	-	map00380	Metabolism	Amino acid metabolism	Organoheterocyclic compounds	Indoles and derivatives	Indolyl carboxylic acids and derivatives	1.9238	1.7219	0.6514	0.02249	0.1526
pos_5519	metab_5221	metab_5221	-	-	527.049	pos	-	-	3.1742	-	-	-	-	-	-	-	-	-	2.9325	3.1657	0.5848	0.002359	0.05571
pos_5535	metab_5234	metab_5234	-	-	570.268	pos	-	-	3.13637	-	-	-	-	-	-	-	-	-	1.0421	0.9155	1.0368	0.002022	0.05274
pos_5541	9-(beta-D-Ribofuranosyl)zeatin	metab_5239	-	HMDB0030388	352.161	pos	M+H	C15H21N5O5	3.1172	6025-53-2	-	-	-	-	-	Nucleosides, nucleotides, and analogues	Purine nucleosides	-	1.9662	1.7251	1.5245	0.03484	0.1858
pos_5542	metab_5240	metab_5240	-	-	246.17	pos	-	-	3.1172	-	-	-	-	-	-	-	-	-	1.1466	1.0235	0.9442	0.005405	0.07821
pos_5575	metab_5272	metab_5272	-	-	338.088	pos	-	-	3.0322	-	-	-	-	-	-	-	-	-	1.9384	1.7322	5.1438	0.03238	0.1804
pos_5588	metab_5283	metab_5283	-	-	204.455	pos	-	-	2.99455	-	-	-	-	-	-	-	-	-	1.618	1.412	0.8078	0.005163	0.07649
pos_5592	metab_5287	metab_5287	-	-	143.072	pos	-	-	2.98505	-	-	-	-	-	-	-	-	-	1.3103	1.2026	0.7227	0.04254	0.2069
pos_5593	metab_5288	metab_5288	-	-	144.08	pos	-	-	2.98505	-	-	-	-	-	-	-	-	-	1.343	1.1715	0.9113	0.006889	0.0869
pos_5595	metab_5290	metab_5290	-	-	159.091	pos	-	-	2.98505	-	-	-	-	-	-	-	-	-	1.097	1.0022	0.9443	0.01584	0.133
pos_5597	L-Tryptophan	metab_5292	C00078	HMDB0000929	205.097	pos	M+H	C11H12N2O2	2.98505	73-22-3	Peptides	Amino acids	map01100;map04978;map05143;map00260;map01210;map04974;map00380;map01230;map00970;map04726;map00400;map05230	Metabolism;Organismal Systems;Human Diseases;Metabolism;Metabolism;Organismal Systems;Metabolism;Metabolism;Genetic Information Processing;Organismal Systems;Metabolism;Human Diseases	Global and overview maps;Digestive system;Infectious diseases: Parasitic;Amino acid metabolism;Global and overview maps;Digestive system;Amino acid metabolism;Global and overview maps;Translation;Nervous system;Amino acid metabolism;Cancers: Overview	Organoheterocyclic compounds	Indoles and derivatives	Indolyl carboxylic acids and derivatives	1.1805	1.0588	0.9619	0.006343	0.08506
pos_5617	metab_5312	metab_5312	-	-	442.735	pos	-	-	2.89005	-	-	-	-	-	-	-	-	-	2.3754	2.1383	1.9144	0.007133	0.0884
pos_5619	metab_5313	metab_5313	-	-	272.135	pos	-	-	2.89005	-	-	-	-	-	-	-	-	-	1.5938	1.4041	1.2117	0.02503	0.1594
pos_5629	metab_5323	metab_5323	-	-	365.152	pos	-	-	2.8119	-	-	-	-	-	-	-	-	-	1.1758	1.1443	0.8714	0.04725	0.2166
pos_5630	metab_5324	metab_5324	-	-	227.079	pos	-	-	2.80205	-	-	-	-	-	-	-	-	-	1.4829	1.2944	0.8763	0.003144	0.06285
pos_5658	metab_5352	metab_5352	-	-	409.186	pos	-	-	1.85037	-	-	-	-	-	-	-	-	-	1.2361	1.1014	0.9187	0.02522	0.1596
pos_5662	metab_5356	metab_5356	-	-	98.0599	pos	-	-	1.74035	-	-	-	-	-	-	-	-	-	2.5088	2.2683	0.5191	0.002345	0.0557
pos_5664	Arginyl-Cysteine	metab_5358	-	HMDB0028706	300.112	pos	M+Na	C9H19N5O3S	1.70858	-	-	-	-	-	-	Organic acids and derivatives	Carboxylic acids and derivatives	Amino acids, peptides, and analogues	2.4101	2.1352	0.6612	0.008549	0.0964
pos_5665	metab_5359	metab_5359	-	-	60.0464	pos	-	-	1.70858	-	-	-	-	-	-	-	-	-	1.154	1.0081	1.0574	0.002172	0.05448
pos_5667	metab_5361	metab_5361	-	-	348.155	pos	-	-	1.68177	-	-	-	-	-	-	-	-	-	3.562	3.1378	0.2769	0.0001285	0.01883
pos_5671	metab_5365	metab_5365	-	-	159.089	pos	-	-	1.52615	-	-	-	-	-	-	-	-	-	1.3057	1.1498	0.8373	0.01826	0.1387
pos_5675	metab_5369	metab_5369	-	-	169.062	pos	-	-	1.44565	-	-	-	-	-	-	-	-	-	1.0536	0.9302	1.0527	0.003793	0.06861
pos_5680	metab_5374	metab_5374	-	-	363.223	pos	-	-	1.37748	-	-	-	-	-	-	-	-	-	1.5168	1.3436	1.2043	0.03455	0.1852
pos_5682	L-Isoleucine	metab_5376	C00407	HMDB0000172;HMDB0000557	132.102	pos	M+H	C6H13NO2	1.25683	73-32-5	Peptides	Amino acids	map01100;map04978;map00280;map00290;map01210;map02010;map01230;map04974;map00970;map05230	Metabolism;Organismal Systems;Metabolism;Metabolism;Metabolism;Environmental Information Processing;Metabolism;Organismal Systems;Genetic Information Processing;Human Diseases	Global and overview maps;Digestive system;Amino acid metabolism;Amino acid metabolism;Global and overview maps;Membrane transport;Global and overview maps;Digestive system;Translation;Cancers: Overview	Organic acids and derivatives	Carboxylic acids and derivatives	Amino acids, peptides, and analogues	1.1781	1.0369	1.0425	0.003997	0.06907
pos_5683	metab_5377	metab_5377	-	-	365.148	pos	-	-	1.24733	-	-	-	-	-	-	-	-	-	1.819	1.6495	1.2142	0.02361	0.157
pos_5685	metab_5379	metab_5379	-	-	86.0971	pos	-	-	1.24733	-	-	-	-	-	-	-	-	-	1.1822	1.0431	1.055	0.00588	0.08037
pos_5686	metab_5380	metab_5380	-	-	441.164	pos	-	-	1.23747	-	-	-	-	-	-	-	-	-	1.2607	1.1382	1.1102	0.02279	0.1535
pos_5687	metab_5381	metab_5381	-	-	338.03	pos	-	-	1.2225	-	-	-	-	-	-	-	-	-	3.2499	2.8335	2.2004	0.001617	0.04707
pos_5688	metab_5382	metab_5382	-	-	427.112	pos	-	-	1.213	-	-	-	-	-	-	-	-	-	2.4819	2.1751	1.4635	0.003087	0.06285
pos_5689	metab_5383	metab_5383	-	-	351.096	pos	-	-	1.213	-	-	-	-	-	-	-	-	-	1.6696	1.5157	1.155	0.008342	0.09533
pos_5690	metab_5384	metab_5384	-	-	237.087	pos	-	-	1.203	-	-	-	-	-	-	-	-	-	2.8609	2.5086	0.3975	0.00391	0.06907
pos_5692	(S)-3-Hydroxyisobutyric acid	metab_5386	C06001	HMDB0000023	127.037	pos	M+Na	C4H8O3	1.1475	2068-83-9	-	-	map01100;map00280	Metabolism;Metabolism	Global and overview maps;Amino acid metabolism	Organic acids and derivatives	Hydroxy acids and derivatives	Beta hydroxy acids and derivatives	1.6226	1.4245	1.1281	0.0009451	0.04045
pos_5693	metab_5387	metab_5387	-	-	334.147	pos	-	-	1.11767	-	-	-	-	-	-	-	-	-	1.6204	1.4196	1.1575	0.001033	0.04045
pos_5696	metab_5390	metab_5390	-	-	458.069	pos	-	-	1.05702	-	-	-	-	-	-	-	-	-	1.0138	0.899	1.0862	0.0318	0.1786
pos_5699	metab_5393	metab_5393	-	-	171.108	pos	-	-	1.03118	-	-	-	-	-	-	-	-	-	1.4726	1.3049	0.8378	0.01055	0.1091
pos_5706	metab_5400	metab_5400	-	-	525.048	pos	-	-	1.0051	-	-	-	-	-	-	-	-	-	1.8695	1.6182	1.2304	0.00441	0.07175
pos_5709	THTC	metab_5403	C11074	-	133.031	pos	M+H	C5H8O2S	0.978517	-	-	-	-	-	-	-	-	-	1.9746	1.7268	0.6116	0.03186	0.1787
pos_5710	metab_5404	metab_5404	-	-	55.0562	pos	-	-	0.96885	-	-	-	-	-	-	-	-	-	1.3674	1.2007	0.8134	0.002265	0.0547
pos_5718	metab_5412	metab_5412	-	-	556.995	pos	-	-	0.87935	-	-	-	-	-	-	-	-	-	2.0486	1.7863	1.3058	0.001781	0.04888
pos_5729	metab_5423	metab_5423	-	-	61.0414	pos	-	-	0.84085	-	-	-	-	-	-	-	-	-	1.3604	1.1979	1.0746	0.003992	0.06907
pos_5731	metab_5425	metab_5425	-	-	576.142	pos	-	-	0.821683	-	-	-	-	-	-	-	-	-	2.471	2.158	1.8264	0.003079	0.06285
pos_5733	metab_5427	metab_5427	-	-	456.033	pos	-	-	0.821683	-	-	-	-	-	-	-	-	-	1.2075	1.0554	1.119	0.03419	0.184
pos_5737	metab_5430	metab_5430	-	-	293.23	pos	-	-	0.8122	-	-	-	-	-	-	-	-	-	1.6927	1.4883	1.3983	0.03517	0.1866
pos_5740	metab_5433	metab_5433	-	-	190.107	pos	-	-	0.8122	-	-	-	-	-	-	-	-	-	1.6469	1.421	1.3196	0.04488	0.2113
pos_5749	metab_5441	metab_5441	-	-	414.036	pos	-	-	0.802033	-	-	-	-	-	-	-	-	-	2.0836	2.0099	0.7012	0.003385	0.06571
pos_5754	(E)-3-methylglutaconic acid	metab_5446	-	LMFA01170068	145.049	pos	M+H	C6H8O4	0.782867	-	-	-	-	-	-	-	-	-	1.1744	1.1055	1.1176	0.0149	0.1301
pos_5761	metab_5453	metab_5453	-	-	130.049	pos	-	-	0.802033	-	-	-	-	-	-	-	-	-	1.1776	1.0415	0.9309	0.0233	0.1558
pos_5762	metab_5454	metab_5454	-	-	126.066	pos	-	-	0.792533	-	-	-	-	-	-	-	-	-	1.3559	1.2266	0.8669	0.01228	0.1168
pos_5777	metab_5466	metab_5466	-	-	780.448	pos	-	-	0.773533	-	-	-	-	-	-	-	-	-	2.3501	2.12	0.719	0.000296	0.02583
pos_5778	metab_5467	metab_5467	-	-	246.134	pos	-	-	0.773533	-	-	-	-	-	-	-	-	-	1.7973	1.5605	1.1542	0.001218	0.04176
pos_5791	8-Acetyl-T2 tetrol	metab_5477	-	HMDB0036160	363.139	pos	M+Na	C17H24O7	0.735033	-	-	-	-	-	-	Lipids and lipid-like molecules	Prenol lipids	Sesquiterpenoids	1.4581	1.6845	0.8691	0.02428	0.1574
pos_5797	Propylene glycol alginate	metab_5482	-	HMDB0039860	504.169	pos	M+ACN+Na	C17H28O13	0.725367	-	-	-	-	-	-	Organic oxygen compounds	Organooxygen compounds	Carbohydrates and carbohydrate conjugates	2.6572	2.3145	1.7607	0.002863	0.06189
pos_5805	metab_5488	metab_5488	-	-	261.094	pos	-	-	0.716033	-	-	-	-	-	-	-	-	-	3.4177	3.0752	2.5018	0.003338	0.06539
pos_5810	metab_5493	metab_5493	-	-	670.716	pos	-	-	0.706367	-	-	-	-	-	-	-	-	-	1.2644	1.132	0.9068	0.01328	0.1206
pos_5812	metab_5495	metab_5495	-	-	380.923	pos	-	-	0.706367	-	-	-	-	-	-	-	-	-	1.4548	1.3602	1.1031	0.0009909	0.04045
pos_5814	metab_5497	metab_5497	-	-	556.991	pos	-	-	0.706367	-	-	-	-	-	-	-	-	-	2.8428	2.5254	1.5704	0.0006782	0.03504
pos_5815	Acetylcholine	metab_5498	C01996	HMDB0000895	146.117	pos	M+H	C7H15NO2	0.706367	51-84-3	Hormones and transmitters	Neurotransmitters	map00564;map04810;map04972;map04970;map04971;map04976;map04024;map04080;map04911;map04725;map04742;map04721;map05033	Metabolism;Cellular Processes;Organismal Systems;Organismal Systems;Organismal Systems;Organismal Systems;Environmental Information Processing;Environmental Information Processing;Organismal Systems;Organismal Systems;Organismal Systems;Organismal Systems;Human Diseases	Lipid metabolism;Cell motility;Digestive system;Digestive system;Digestive system;Digestive system;Signal transduction;Signaling molecules and interaction;Endocrine system;Nervous system;Sensory system;Nervous system;Substance dependence	Organic nitrogen compounds	Organonitrogen compounds	Quaternary ammonium salts	1.6745	1.4854	0.8549	0.002944	0.06285
pos_5816	metab_5499	metab_5499	-	-	144.102	pos	-	-	0.706367	-	-	-	-	-	-	-	-	-	1.1176	1.1781	1.0673	0.01579	0.133
pos_5820	metab_5502	metab_5502	-	-	616.948	pos	-	-	0.697033	-	-	-	-	-	-	-	-	-	2.3404	2.1233	1.3338	0.002247	0.0546
pos_5822	metab_5504	metab_5504	-	-	116.07	pos	-	-	0.697033	-	-	-	-	-	-	-	-	-	1.1589	1.0877	0.9504	0.002573	0.05797
pos_5825	metab_5507	metab_5507	-	-	332.038	pos	-	-	0.687367	-	-	-	-	-	-	-	-	-	1.6054	1.6127	1.3543	0.04358	0.2079
pos_5829	metab_5510	metab_5510	-	-	138.053	pos	-	-	0.678033	-	-	-	-	-	-	-	-	-	1.5473	1.6283	0.887	0.004367	0.07172
pos_5833	metab_5514	metab_5514	-	-	83.0218	pos	-	-	0.668367	-	-	-	-	-	-	-	-	-	1.4631	1.2808	1.0954	0.0007932	0.03832
pos_5837	8-Deoxy-11-hydroxy-13-chlorogrosheimin	metab_5516	-	HMDB0041037	263.085	pos	M+H-2H2O	C15H19ClO4	0.658867	83551-02-4	-	-	-	-	-	Lipids and lipid-like molecules	Prenol lipids	Terpene lactones	1.8028	1.5789	1.1238	0.0001505	0.01938
pos_5840	metab_5519	metab_5519	-	-	522.931	pos	-	-	0.6492	-	-	-	-	-	-	-	-	-	2.1685	1.9449	1.3404	0.0008811	0.04045
pos_5842	metab_5521	metab_5521	-	-	592.676	pos	-	-	0.6397	-	-	-	-	-	-	-	-	-	1.2957	1.1589	0.8989	0.002111	0.05375
pos_5843	metab_5522	metab_5522	-	-	271.04	pos	-	-	0.6492	-	-	-	-	-	-	-	-	-	1.5601	1.3856	1.088	0.0001475	0.01938
pos_5846	metab_5525	metab_5525	-	-	202.417	pos	-	-	0.6397	-	-	-	-	-	-	-	-	-	1.7848	1.5551	1.1897	0.004784	0.07427
pos_5847	3,4,5-trihydroxy-6-[(3-methylbutanoyl)oxy]oxane-2-carboxylic acid	metab_5526	-	HMDB0130798	320.131	pos	M+ACN+H	C11H18O8	0.6397	-	-	-	-	-	-	Organic oxygen compounds	Organooxygen compounds	Carbohydrates and carbohydrate conjugates	2.1245	1.9258	1.2377	0.0001922	0.02047
pos_5849	metab_5528	metab_5528	-	-	263.008	pos	-	-	0.6397	-	-	-	-	-	-	-	-	-	1.5958	1.4217	1.1211	0.001069	0.04045
pos_5851	metab_5530	metab_5530	-	-	261.011	pos	-	-	0.6397	-	-	-	-	-	-	-	-	-	1.2775	1.1467	1.0605	0.001217	0.04176
pos_5853	metab_5532	metab_5532	-	-	397.17	pos	-	-	0.629867	-	-	-	-	-	-	-	-	-	1.5636	1.3995	0.735	0.01237	0.1168
pos_5855	metab_5534	metab_5534	-	-	458.786	pos	-	-	0.629867	-	-	-	-	-	-	-	-	-	1.077	0.933	0.9483	0.003067	0.06285
pos_5857	metab_5536	metab_5536	-	-	219.026	pos	-	-	0.629867	-	-	-	-	-	-	-	-	-	1.0783	0.9525	1.0432	0.002173	0.05448
pos_5858	Liquiritin	metab_5537	C16989	LMPK12140021;HMDB0029520	383.116	pos	M+H-2H2O	C21H22O9	0.629867	551-15-5	-	-	-	-	-	Phenylpropanoids and polyketides	Flavonoids	Flavonoid glycosides	1.6144	1.4338	1.0702	0.0007237	0.03663
pos_5859	metab_5538	metab_5538	-	-	804.501	pos	-	-	0.620367	-	-	-	-	-	-	-	-	-	1.9928	1.7777	0.7592	0.0002209	0.02236
pos_5863	metab_5542	metab_5542	-	-	638.652	pos	-	-	0.620367	-	-	-	-	-	-	-	-	-	1.598	1.4033	0.8584	0.001736	0.04831
pos_5865	metab_5544	metab_5544	-	-	444.72	pos	-	-	0.620367	-	-	-	-	-	-	-	-	-	1.843	1.6402	0.8267	0.0001361	0.01929
pos_5869	metab_5548	metab_5548	-	-	221.024	pos	-	-	0.620367	-	-	-	-	-	-	-	-	-	1.3194	1.1474	1.1185	0.01599	0.133
pos_5870	metab_5549	metab_5549	-	-	520.739	pos	-	-	0.620367	-	-	-	-	-	-	-	-	-	1.1739	1.0281	0.935	0.003086	0.06285
pos_5874	metab_5553	metab_5553	-	-	754.571	pos	-	-	0.620367	-	-	-	-	-	-	-	-	-	1.1252	1.0265	0.9319	0.001739	0.04831
pos_5876	metab_5555	metab_5555	-	-	518.742	pos	-	-	0.620367	-	-	-	-	-	-	-	-	-	1.0344	0.8938	0.9516	0.006468	0.08613
pos_5879	metab_5558	metab_5558	-	-	150.014	pos	-	-	0.609367	-	-	-	-	-	-	-	-	-	1.4988	1.3192	0.8033	0.002455	0.05703
pos_5884	metab_5563	metab_5563	-	-	140.903	pos	-	-	0.609367	-	-	-	-	-	-	-	-	-	1.8018	1.6	0.8492	9.222e-05	0.01508
pos_5887	metab_5566	metab_5566	-	-	442.722	pos	-	-	0.609367	-	-	-	-	-	-	-	-	-	1.5914	1.3937	0.8975	0.0006725	0.03504
pos_5888	metab_5567	metab_5567	-	-	332.84	pos	-	-	0.609367	-	-	-	-	-	-	-	-	-	1.0548	0.9189	0.9509	0.003618	0.0671
pos_5889	metab_5568	metab_5568	-	-	256.82	pos	-	-	0.609367	-	-	-	-	-	-	-	-	-	1.3478	1.1963	0.9368	0.0001893	0.02047
pos_5890	metab_5569	metab_5569	-	-	704.644	pos	-	-	0.609367	-	-	-	-	-	-	-	-	-	1.5442	1.3455	0.8806	0.002755	0.06038
pos_5894	metab_5573	metab_5573	-	-	406.775	pos	-	-	0.609367	-	-	-	-	-	-	-	-	-	1.1372	1.1115	0.9176	0.01177	0.1153
pos_5895	metab_5574	metab_5574	-	-	822.558	pos	-	-	0.609367	-	-	-	-	-	-	-	-	-	1.2361	1.0703	0.8999	0.01782	0.138
pos_5896	metab_5575	metab_5575	-	-	820.562	pos	-	-	0.609367	-	-	-	-	-	-	-	-	-	1.2938	1.158	0.9106	0.005502	0.07901
pos_5898	metab_5577	metab_5577	-	-	762.603	pos	-	-	0.609367	-	-	-	-	-	-	-	-	-	1.2899	1.1225	0.9212	0.00196	0.05239
pos_5902	metab_5581	metab_5581	-	-	427.088	pos	-	-	0.5992	-	-	-	-	-	-	-	-	-	1.2878	1.1223	0.8011	0.03244	0.1805
pos_5904	metab_5583	metab_5583	-	-	962.532	pos	-	-	0.5992	-	-	-	-	-	-	-	-	-	1.0293	1.0288	0.913	0.00877	0.0976
pos_5905	metab_5584	metab_5584	-	-	968.564	pos	-	-	0.5992	-	-	-	-	-	-	-	-	-	1.5636	1.3851	0.8032	0.003501	0.06685
pos_5907	metab_5586	metab_5586	-	-	882.514	pos	-	-	0.5992	-	-	-	-	-	-	-	-	-	1.7794	1.5568	0.7974	0.004272	0.07172
pos_5913	metab_5592	metab_5592	-	-	888.55	pos	-	-	0.5992	-	-	-	-	-	-	-	-	-	1.0096	0.8945	0.9231	0.04175	0.2044
pos_5915	metab_5594	metab_5594	-	-	840.619	pos	-	-	0.5992	-	-	-	-	-	-	-	-	-	1.1275	0.9991	0.9027	0.02065	0.1466
pos_5918	metab_5597	metab_5597	-	-	656.713	pos	-	-	0.5992	-	-	-	-	-	-	-	-	-	1.2465	1.1244	0.9021	0.00972	0.1041
pos_5919	metab_5598	metab_5598	-	-	416.067	pos	-	-	0.5992	-	-	-	-	-	-	-	-	-	1.3184	1.2056	0.9019	0.00173	0.04831
pos_5930	metab_5609	metab_5609	-	-	874.666	pos	-	-	0.588033	-	-	-	-	-	-	-	-	-	1.2764	1.3001	1.119	0.005553	0.07949
pos_5931	metab_5610	metab_5610	-	-	788.724	pos	-	-	0.567883	-	-	-	-	-	-	-	-	-	1.4006	1.2486	1.1813	0.03125	0.1771
pos_5932	metab_5611	metab_5611	-	-	678.737	pos	-	-	0.588033	-	-	-	-	-	-	-	-	-	1.5747	1.5163	1.1511	0.0002977	0.02583
pos_5951	metab_5630	metab_5630	-	-	624.847	pos	-	-	0.588033	-	-	-	-	-	-	-	-	-	1.0411	0.911	0.9365	0.01574	0.133
pos_5976	metab_5655	metab_5655	-	-	828.808	pos	-	-	0.578033	-	-	-	-	-	-	-	-	-	1.3225	1.1733	0.8823	0.02081	0.147
pos_5979	metab_5658	metab_5658	-	-	692.834	pos	-	-	0.578033	-	-	-	-	-	-	-	-	-	1.2232	1.0836	0.9171	0.008512	0.09623
pos_6025	metab_5704	metab_5704	-	-	663.971	pos	-	-	0.558217	-	-	-	-	-	-	-	-	-	1.2665	1.1303	1.1641	0.01969	0.1428
pos_6088	metab_5767	metab_5767	-	-	404.098	pos	-	-	0.50855	-	-	-	-	-	-	-	-	-	1.31	1.1792	0.8291	0.03754	0.1941
